# Supplementary material for: DENA: training an authentic neural network model using Nanopore sequencing data of Arabidopsis transcripts for detection and quantification of N6-methyladenosine on RNA
Source: Genome Biol. 2022 Jan 17;23:25. doi: 10.1186/s13059-021-02598-3 (PMC8762864; doi:10.1186/s13059-021-02598-3)
Supplement: Supplementary file 2 — Additional file 2.DENA output containing m6A sites in Col-0, fip37-4 and mtb, and all nonredundant m6A sites identified across all Arabidopsis lines used in this study. [file 13059_2021_2598_MOESM2_ESM.xlsx]

## Sheet: Data_description
Columns	Describution
Chr	Chromosome ID in genome reference
genoLoci	The coordinate in genome reference
strand	The DNA strand containing the site in genome reference
geneid	The gene ID in genome reference
transid	The gene ID in transcriptome reference
transLoci	The coordinate on the isoforms from transcriptome reference
motif	The motif containing m6A modification
modRN	The number of modification reads identified by DENA
totalRN	The number of total aligned reads
mod_rate	The modification rate calculated by DENA (modRN/totalRN)
geneName	The gene name in genome reference
Sheets	Describution
Col-0	The m6A sites (totalRN >=50 and mod_rate >=0.1) identified by DENA in the wild-type Arabidopsis thaliana that is generated by our study
fip37-4	The m6A sites (totalRN >=50 and mod_rate >=0.1) identified by DENA in the fip37-4 Arabidopsis thaliana mutant that is generated by our study
mtb	The m6A sites (totalRN >=50 and mod_rate >=0.1) identified by DENA in the mtb Arabidopsis thaliana mutant that is generated by our study
All_m6A_sites	The m6A sites of all Arabidops lines after removing redundancy

## Sheet: Col-0
Chr	genoLoci	strand	geneid	transid	transLoci	motif	modRN	totalRN	mod_rate	geneName
1	31739	-	AT1G01050	AT1G01050.1	611	GAACT	22	167	0.131737	PPA1
1	31236	-	AT1G01050	AT1G01050.1	928	AGACC	123	140	0.878571	PPA1
1	46714	-	AT1G01080	AT1G01080.1	346	AAACC	14	112	0.125	gene_source
1	46478	-	AT1G01080	AT1G01080.1	582	AAACC	30	129	0.232558	gene_source
1	45716	-	AT1G01080	AT1G01080.1	1025	AAACA	41	139	0.294964	gene_source
1	45475	-	AT1G01080	AT1G01080.1	1180	AGACA	18	140	0.128571	gene_source
1	45464	-	AT1G01080	AT1G01080.1	1191	GGACA	17	138	0.123188	gene_source
1	45458	-	AT1G01080	AT1G01080.1	1197	AAACA	18	138	0.130435	gene_source
1	48538	-	AT1G01090	AT1G01090.1	684	GAACA	29	214	0.135514	PDH-E1
1	48346	-	AT1G01090	AT1G01090.1	876	AAACT	58	232	0.25	PDH-E1
1	47739	-	AT1G01090	AT1G01090.1	1391	GGACC	93	273	0.340659	PDH-E1
1	47578	-	AT1G01090	AT1G01090.1	1552	AAACT	175	223	0.784753	PDH-E1
1	50241	-	AT1G01100	AT1G01100.2	476	AGACT	568	772	0.735751	RPP1A
1	50191	-	AT1G01100	AT1G01100.2	526	GGACT	211	672	0.313988	RPP1A
1	50139	-	AT1G01100	AT1G01100.2	578	AAACC	180	475	0.378947	RPP1A
1	50241	-	AT1G01100	AT1G01100.4	456	AGACT	127	162	0.783951	RPP1A
1	50191	-	AT1G01100	AT1G01100.4	506	GGACT	28	142	0.197183	RPP1A
1	50139	-	AT1G01100	AT1G01100.4	558	AAACC	36	103	0.349515	RPP1A
1	58337	-	AT1G01120	AT1G01120.1	879	AAACC	35	136	0.257353	KCS1
1	58308	-	AT1G01120	AT1G01120.1	908	AAACT	32	137	0.233577	KCS1
1	58155	-	AT1G01120	AT1G01120.1	1061	AAACC	17	148	0.114865	KCS1
1	58107	-	AT1G01120	AT1G01120.1	1109	AAACT	25	151	0.165563	KCS1
1	57948	-	AT1G01120	AT1G01120.1	1268	GAACT	26	164	0.158537	KCS1
1	57752	-	AT1G01120	AT1G01120.1	1464	AAACC	29	176	0.164773	KCS1
1	64945	-	AT1G01140	AT1G01140.1	1352	AAACC	6	55	0.109091	CIPK9
1	64911	-	AT1G01140	AT1G01140.1	1386	AGACA	6	55	0.109091	CIPK9
1	64410	-	AT1G01140	AT1G01140.1	1594	GAACA	6	58	0.103448	CIPK9
1	64354	-	AT1G01140	AT1G01140.1	1650	GAACA	6	54	0.111111	CIPK9
1	64334	-	AT1G01140	AT1G01140.1	1670	AAACA	14	53	0.264151	CIPK9
1	74248	-	AT1G01170	AT1G01170.1	198	GGACT	77	244	0.315574	gene_source
1	74176	-	AT1G01170	AT1G01170.1	270	GAACC	35	244	0.143443	gene_source
1	73995	-	AT1G01170	AT1G01170.1	451	GAACT	13	61	0.213115	gene_source
1	98490	+	AT1G01230	AT1G01230.1	428	GAACT	8	62	0.129032	gene_source
1	99067	+	AT1G01230	AT1G01230.1	703	GAACA	12	66	0.181818	gene_source
1	99100	+	AT1G01230	AT1G01230.1	736	GAACA	32	66	0.484848	gene_source
1	99176	+	AT1G01230	AT1G01230.1	812	AAACT	30	58	0.517241	gene_source
1	117288	+	AT1G01300	AT1G01300.1	505	AAACC	12	118	0.101695	APF2
1	117323	+	AT1G01300	AT1G01300.1	540	AAACA	17	120	0.141667	APF2
1	117902	+	AT1G01300	AT1G01300.1	1119	AAACC	20	142	0.140845	APF2
1	118586	+	AT1G01300	AT1G01300.1	1803	AGACT	43	165	0.260606	APF2
1	123853	-	AT1G01320	AT1G01320.3	3543	GAACA	6	54	0.111111	gene_source
1	123592	-	AT1G01320	AT1G01320.3	3689	GAACT	8	58	0.137931	gene_source
1	123466	-	AT1G01320	AT1G01320.3	3738	GAACA	7	58	0.12069	gene_source
1	123340	-	AT1G01320	AT1G01320.3	3864	GAACC	29	58	0.5	gene_source
1	122904	-	AT1G01320	AT1G01320.3	4300	AAACT	14	63	0.222222	gene_source
1	122344	-	AT1G01320	AT1G01320.3	4860	AAACT	10	67	0.149254	gene_source
1	122210	-	AT1G01320	AT1G01320.3	4994	GAACA	11	68	0.161765	gene_source
1	122186	-	AT1G01320	AT1G01320.3	5018	GAACA	10	68	0.147059	gene_source
1	122167	-	AT1G01320	AT1G01320.3	5037	GGACC	18	68	0.264706	gene_source
1	122129	-	AT1G01320	AT1G01320.3	5075	AAACT	16	68	0.235294	gene_source
1	121760	-	AT1G01320	AT1G01320.3	5444	AAACC	8	71	0.112676	gene_source
1	121734	-	AT1G01320	AT1G01320.3	5470	AAACT	7	70	0.1	gene_source
1	121542	-	AT1G01320	AT1G01320.3	5662	AAACT	13	75	0.173333	gene_source
1	121381	-	AT1G01320	AT1G01320.3	5737	AAACT	15	75	0.2	gene_source
1	121208	-	AT1G01320	AT1G01320.3	5910	GGACA	34	60	0.566667	gene_source
1	157513	-	AT1G01430	AT1G01430.1	1098	AAACA	12	119	0.10084	TBL25
1	157382	-	AT1G01430	AT1G01430.1	1229	GAACC	35	121	0.289256	TBL25
1	157204	-	AT1G01430	AT1G01430.1	1407	AGACT	20	128	0.15625	TBL25
1	156878	-	AT1G01430	AT1G01430.1	1733	GGACC	19	132	0.143939	TBL25
1	172861	-	AT1G01470	AT1G01470.1	88	AAACA	75	448	0.167411	LEA14
1	172841	-	AT1G01470	AT1G01470.1	108	AAACA	78	478	0.16318	LEA14
1	172723	-	AT1G01470	AT1G01470.1	226	GAACC	64	496	0.129032	LEA14
1	172273	-	AT1G01470	AT1G01470.1	600	AGACC	75	567	0.132275	LEA14
1	197664	+	AT1G01540	AT1G01540.2	1290	GAACT	14	51	0.27451	gene_source
1	198011	+	AT1G01540	AT1G01540.2	1465	AAACC	12	50	0.24	gene_source
1	198051	+	AT1G01540	AT1G01540.2	1505	GAACC	20	52	0.384615	gene_source
1	198286	+	AT1G01540	AT1G01540.2	1657	GGACC	8	56	0.142857	gene_source
1	200542	+	AT1G01550	AT1G01550.1	339	AGACC	30	113	0.265487	BPS1
1	200572	+	AT1G01550	AT1G01550.1	369	AAACC	12	114	0.105263	BPS1
1	200720	+	AT1G01550	AT1G01550.1	517	AAACA	16	120	0.133333	BPS1
1	200745	+	AT1G01550	AT1G01550.1	542	AGACA	12	120	0.1	BPS1
1	201579	+	AT1G01550	AT1G01550.1	1376	AAACT	40	152	0.263158	BPS1
1	200763	+	AT1G01550	AT1G01550.2	583	AGACC	6	50	0.12	BPS1
1	201496	+	AT1G01550	AT1G01550.2	1316	GAACC	14	83	0.168675	BPS1
1	201579	+	AT1G01550	AT1G01550.2	1399	AAACT	30	83	0.361446	BPS1
1	222176	-	AT1G01610	AT1G01610.1	1382	GAACC	51	103	0.495146	GPAT4
1	222034	-	AT1G01610	AT1G01610.1	1524	GAACT	17	106	0.160377	GPAT4
1	221809	-	AT1G01610	AT1G01610.1	1749	AAACT	21	89	0.235955	GPAT4
1	226542	-	AT1G01620	AT1G01620.1	845	AAACT	76	743	0.102288	PIP1-3
1	226190	-	AT1G01620	AT1G01620.1	1113	GGACC	196	770	0.254545	PIP1-3
1	226064	-	AT1G01620	AT1G01620.1	1150	GGACC	105	747	0.140562	PIP1-3
1	225964	-	AT1G01620	AT1G01620.1	1250	AAACT	93	743	0.125168	PIP1-3
1	225883	-	AT1G01620	AT1G01620.1	1331	GGACT	91	588	0.154762	PIP1-3
1	226190	-	AT1G01620	AT1G01620.2	843	GGACC	8	54	0.148148	PIP1-3
1	226064	-	AT1G01620	AT1G01620.2	880	GGACC	10	57	0.175439	PIP1-3
1	225883	-	AT1G01620	AT1G01620.2	1061	GGACT	6	57	0.105263	PIP1-3
1	229338	+	AT1G01630	AT1G01630.1	540	AAACT	12	107	0.11215	gene_source
1	230375	+	AT1G01630	AT1G01630.1	974	AAACT	18	117	0.153846	gene_source
1	230582	+	AT1G01630	AT1G01630.1	1082	AAACT	23	123	0.186992	gene_source
1	230670	+	AT1G01630	AT1G01630.1	1170	AGACC	20	128	0.15625	gene_source
1	230755	+	AT1G01630	AT1G01630.1	1255	AAACA	98	122	0.803279	gene_source
1	230828	+	AT1G01630	AT1G01630.1	1328	AAACA	12	55	0.218182	gene_source
1	294279	+	AT1G01800	AT1G01800.1	553	AAACA	15	93	0.16129	gene_source
1	294755	+	AT1G01800	AT1G01800.1	905	AAACA	13	98	0.132653	gene_source
1	294819	+	AT1G01800	AT1G01800.1	969	AAACT	14	99	0.141414	gene_source
1	294842	+	AT1G01800	AT1G01800.1	992	AGACC	11	99	0.111111	gene_source
1	294967	+	AT1G01800	AT1G01800.1	1117	GAACT	39	88	0.443182	gene_source
1	294974	+	AT1G01800	AT1G01800.1	1124	AAACT	55	87	0.632184	gene_source
1	294990	+	AT1G01800	AT1G01800.1	1140	AAACT	27	81	0.333333	gene_source
1	298056	-	AT1G01820	AT1G01820.1	279	GAACT	15	77	0.194805	PEX11C
1	296202	-	AT1G01820	AT1G01820.1	1061	AAACA	12	95	0.126316	PEX11C
1	296060	-	AT1G01820	AT1G01820.1	1203	AAACA	47	65	0.723077	PEX11C
1	323764	+	AT1G01940	AT1G01940.1	360	AGACC	11	53	0.207547	CYP18-1
1	324289	+	AT1G01940	AT1G01940.1	468	AAACA	9	55	0.163636	CYP18-1
1	324642	+	AT1G01940	AT1G01940.1	602	AAACA	7	58	0.12069	CYP18-1
1	324735	+	AT1G01940	AT1G01940.1	695	GAACC	8	58	0.137931	CYP18-1
1	324801	+	AT1G01940	AT1G01940.1	761	AAACT	20	58	0.344828	CYP18-1
1	324806	+	AT1G01940	AT1G01940.1	766	GAACT	39	58	0.672414	CYP18-1
1	324812	+	AT1G01940	AT1G01940.1	772	AGACC	38	57	0.666667	CYP18-1
1	400959	-	AT1G02130	AT1G02130.1	514	AAACA	41	92	0.445652	RABD2A
1	400939	-	AT1G02130	AT1G02130.1	534	AAACT	15	94	0.159574	RABD2A
1	400413	-	AT1G02130	AT1G02130.1	680	AGACC	12	95	0.126316	RABD2A
1	400309	-	AT1G02130	AT1G02130.1	784	GAACA	10	97	0.103093	RABD2A
1	403270	-	AT1G02140	AT1G02140.1	705	GAACC	35	163	0.214724	MEE63
1	403259	-	AT1G02140	AT1G02140.1	716	GAACC	78	126	0.619048	MEE63
1	403238	-	AT1G02140	AT1G02140.1	737	AAACC	33	87	0.37931	MEE63
1	409505	+	AT1G02150	AT1G02150.1	804	GAACC	17	117	0.145299	gene_source
1	409684	+	AT1G02150	AT1G02150.1	983	GGACC	18	128	0.140625	gene_source
1	410357	+	AT1G02150	AT1G02150.1	1656	AAACA	18	151	0.119205	gene_source
1	410369	+	AT1G02150	AT1G02150.1	1668	AAACA	38	151	0.251656	gene_source
1	410524	+	AT1G02150	AT1G02150.1	1823	AGACT	43	122	0.352459	gene_source
1	410537	+	AT1G02150	AT1G02150.1	1836	AAACA	13	120	0.108333	gene_source
1	411487	+	AT1G02160	AT1G02160.1	379	AAACA	32	50	0.64	gene_source
1	421629	+	AT1G02205	AT1G02205.2	1928	AAACA	15	55	0.272727	CER1
1	449315	-	AT1G02280	AT1G02280.1	582	GAACT	35	136	0.257353	TOC33
1	449266	-	AT1G02280	AT1G02280.1	631	AAACT	16	137	0.116788	TOC33
1	456210	+	AT1G02305	AT1G02305.1	248	AAACT	19	114	0.166667	CATHB2
1	457585	+	AT1G02305	AT1G02305.1	1004	AAACT	29	140	0.207143	CATHB2
1	457735	+	AT1G02305	AT1G02305.1	1066	GAACC	35	142	0.246479	CATHB2
1	457975	+	AT1G02305	AT1G02305.1	1218	AAACA	43	140	0.307143	CATHB2
1	515274	-	AT1G02475	AT1G02475.1	149	AAACC	21	105	0.2	gene_source
1	514739	-	AT1G02475	AT1G02475.1	492	AGACA	14	118	0.118644	gene_source
1	514118	-	AT1G02475	AT1G02475.1	743	AAACT	16	125	0.128	gene_source
1	513989	-	AT1G02475	AT1G02475.1	801	AAACT	66	123	0.536585	gene_source
1	519436	+	AT1G02500	AT1G02500.1	689	AAACC	47	320	0.146875	SAM1
1	519634	+	AT1G02500	AT1G02500.1	887	AAACT	38	329	0.115502	SAM1
1	519734	+	AT1G02500	AT1G02500.1	987	GAACC	72	341	0.211144	SAM1
1	519762	+	AT1G02500	AT1G02500.1	1015	GGACC	89	342	0.260234	SAM1
1	519998	+	AT1G02500	AT1G02500.1	1251	GGACA	44	351	0.125356	SAM1
1	520254	+	AT1G02500	AT1G02500.1	1507	AAACC	98	325	0.301538	SAM1
1	519436	+	AT1G02500	AT1G02500.2	529	AAACC	8	52	0.153846	SAM1
1	519531	+	AT1G02500	AT1G02500.2	624	AGACC	6	56	0.107143	SAM1
1	519634	+	AT1G02500	AT1G02500.2	727	AAACT	6	58	0.103448	SAM1
1	519734	+	AT1G02500	AT1G02500.2	827	GAACC	9	65	0.138462	SAM1
1	519762	+	AT1G02500	AT1G02500.2	855	GGACC	17	65	0.261538	SAM1
1	519897	+	AT1G02500	AT1G02500.2	990	AGACA	13	75	0.173333	SAM1
1	519998	+	AT1G02500	AT1G02500.2	1091	GGACA	11	85	0.129412	SAM1
1	520129	+	AT1G02500	AT1G02500.2	1222	AAACT	12	96	0.125	SAM1
1	520254	+	AT1G02500	AT1G02500.2	1347	AAACC	25	100	0.25	SAM1
1	538476	+	AT1G02560	AT1G02560.1	569	GGACC	102	534	0.191011	CLPP5
1	538670	+	AT1G02560	AT1G02560.1	670	AAACA	95	547	0.173675	CLPP5
1	539862	+	AT1G02560	AT1G02560.1	1214	GAACT	130	645	0.20155	CLPP5
1	539925	+	AT1G02560	AT1G02560.1	1277	AAACT	332	615	0.539837	CLPP5
1	539951	+	AT1G02560	AT1G02560.1	1303	AGACC	391	555	0.704505	CLPP5
1	539987	+	AT1G02560	AT1G02560.1	1339	GAACA	64	140	0.457143	CLPP5
1	608071	-	AT1G02780	AT1G02780.1	837	AGACT	207	1257	0.164678	RPL19A
1	608005	-	AT1G02780	AT1G02780.1	903	GAACA	686	1219	0.562756	RPL19A
1	607944	-	AT1G02780	AT1G02780.1	964	AGACC	591	775	0.762581	RPL19A
1	626939	+	AT1G02840	AT1G02840.1	217	GAACC	9	50	0.18	SR34
1	629639	+	AT1G02840	AT1G02840.1	1163	AAACA	10	72	0.138889	SR34
1	638434	-	AT1G02870	AT1G02870.1	248	GAACT	12	52	0.230769	gene_source
1	637489	-	AT1G02870	AT1G02870.1	572	AAACT	12	56	0.214286	gene_source
1	637420	-	AT1G02870	AT1G02870.1	641	GAACC	7	56	0.125	gene_source
1	637357	-	AT1G02870	AT1G02870.1	704	AAACT	19	52	0.365385	gene_source
1	658816	-	AT1G02920	AT1G02920.1	975	AAACA	15	99	0.151515	GSTF7
1	661739	-	AT1G02930	AT1G02930.1	535	AAACA	25	239	0.104603	GSTF6
1	661351	-	AT1G02930	AT1G02930.1	923	AAACT	54	274	0.19708	GSTF6
1	754025	-	AT1G03130	AT1G03130.1	238	AAACC	194	1365	0.142125	PSAD2
1	753937	-	AT1G03130	AT1G03130.1	326	AGACC	158	1394	0.113343	PSAD2
1	753931	-	AT1G03130	AT1G03130.1	332	AAACA	223	1397	0.159628	PSAD2
1	753847	-	AT1G03130	AT1G03130.1	416	GAACT	144	1424	0.101124	PSAD2
1	753494	-	AT1G03130	AT1G03130.1	769	AGACA	132	1202	0.109817	PSAD2
1	753423	-	AT1G03130	AT1G03130.1	840	GAACT	80	567	0.141093	PSAD2
1	787212	+	AT1G03220	AT1G03220.1	381	AAACA	16	69	0.231884	gene_source
1	787659	+	AT1G03220	AT1G03220.1	828	GAACC	13	80	0.1625	gene_source
1	787941	+	AT1G03220	AT1G03220.1	1110	AAACA	9	89	0.101124	gene_source
1	788075	+	AT1G03220	AT1G03220.1	1244	AAACA	16	93	0.172043	gene_source
1	788406	+	AT1G03220	AT1G03220.1	1575	AAACT	24	104	0.230769	gene_source
1	791087	+	AT1G03230	AT1G03230.1	1268	AAACC	6	54	0.111111	gene_source
1	791376	+	AT1G03230	AT1G03230.1	1557	AAACT	21	62	0.33871	gene_source
1	819000	-	AT1G03330	AT1G03330.1	348	GAACT	22	63	0.349206	LSM2
1	818957	-	AT1G03330	AT1G03330.1	391	GAACA	9	63	0.142857	LSM2
1	818134	-	AT1G03330	AT1G03330.1	575	AAACT	33	67	0.492537	LSM2
1	870920	-	AT1G03475	AT1G03475.1	389	AGACT	29	256	0.113281	CPX1
1	869114	-	AT1G03475	AT1G03475.1	1482	AGACA	238	326	0.730061	CPX1
1	869082	-	AT1G03475	AT1G03475.1	1514	AAACT	110	276	0.398551	CPX1
1	869068	-	AT1G03475	AT1G03475.1	1528	AAACA	81	248	0.326613	CPX1
1	898972	+	AT1G03600	AT1G03600.1	493	AAACC	131	621	0.21095	PSB27-1
1	899445	+	AT1G03600	AT1G03600.1	966	AAACT	80	738	0.108401	PSB27-1
1	908244	+	AT1G03630	AT1G03630.1	544	GAACT	31	242	0.128099	PORC
1	908371	+	AT1G03630	AT1G03630.1	671	GAACA	25	246	0.101626	PORC
1	908468	+	AT1G03630	AT1G03630.1	768	GAACC	30	247	0.121457	PORC
1	908658	+	AT1G03630	AT1G03630.1	874	AAACA	25	248	0.100806	PORC
1	908742	+	AT1G03630	AT1G03630.1	958	AAACA	51	253	0.201581	PORC
1	908914	+	AT1G03630	AT1G03630.1	1130	GAACA	32	258	0.124031	PORC
1	909321	+	AT1G03630	AT1G03630.1	1458	AGACT	110	214	0.514019	PORC
1	916986	-	AT1G03680	AT1G03680.1	743	GAACT	684	1093	0.625801	ATHM1
1	916907	-	AT1G03680	AT1G03680.1	822	AGACT	601	1023	0.587488	ATHM1
1	916855	-	AT1G03680	AT1G03680.1	874	AAACA	45	117	0.384615	ATHM1
1	980279	-	AT1G03860	AT1G03860.1	598	GAACT	21	88	0.238636	PHB2
1	980241	-	AT1G03860	AT1G03860.1	636	AAACC	21	88	0.238636	PHB2
1	979471	-	AT1G03860	AT1G03860.1	1234	GGACA	37	91	0.406593	PHB2
1	979413	-	AT1G03860	AT1G03860.1	1292	AAACT	41	72	0.569444	PHB2
1	983196	-	AT1G03870	AT1G03870.1	349	AAACA	35	230	0.152174	FLA9
1	983096	-	AT1G03870	AT1G03870.1	449	AAACC	25	240	0.104167	FLA9
1	983054	-	AT1G03870	AT1G03870.1	491	AAACT	36	245	0.146939	FLA9
1	992929	+	AT1G03900	AT1G03900.1	1042	AGACA	17	113	0.150442	ATNAP4
1	1043821	-	AT1G04040	AT1G04040.1	67	AAACA	20	183	0.10929	gene_source
1	1042711	-	AT1G04040	AT1G04040.1	737	AAACA	29	232	0.125	gene_source
1	1042546	-	AT1G04040	AT1G04040.1	902	AAACT	27	239	0.112971	gene_source
1	1042528	-	AT1G04040	AT1G04040.1	920	AAACA	52	239	0.217573	gene_source
1	1042438	-	AT1G04040	AT1G04040.1	1010	AGACT	42	221	0.190045	gene_source
1	1077065	-	AT1G04140	AT1G04140.1	2247	GAACT	6	50	0.12	gene_source
1	1076595	-	AT1G04140	AT1G04140.1	2422	AAACA	8	51	0.156863	gene_source
1	1076316	-	AT1G04140	AT1G04140.1	2560	GAACA	6	55	0.109091	gene_source
1	1075983	-	AT1G04140	AT1G04140.1	2683	AGACA	14	56	0.25	gene_source
1	1075935	-	AT1G04140	AT1G04140.1	2731	AGACA	7	56	0.125	gene_source
1	1075916	-	AT1G04140	AT1G04140.1	2750	GGACT	13	56	0.232143	gene_source
1	1075719	-	AT1G04140	AT1G04140.1	2947	AAACC	19	56	0.339286	gene_source
1	1075701	-	AT1G04140	AT1G04140.1	2965	AAACA	16	56	0.285714	gene_source
1	1098068	+	AT1G04170	AT1G04170.1	617	AAACT	13	86	0.151163	EIF2
1	1099404	+	AT1G04170	AT1G04170.1	1363	GAACT	29	95	0.305263	EIF2
1	1099561	+	AT1G04170	AT1G04170.1	1520	AAACT	31	99	0.313131	EIF2
1	1099670	+	AT1G04170	AT1G04170.1	1629	GAACC	37	100	0.37	EIF2
1	1099757	+	AT1G04170	AT1G04170.1	1716	AAACC	37	92	0.402174	EIF2
1	1099778	+	AT1G04170	AT1G04170.1	1737	AAACT	42	82	0.512195	EIF2
1	1099827	+	AT1G04170	AT1G04170.1	1786	AAACA	41	62	0.66129	EIF2
1	1099837	+	AT1G04170	AT1G04170.1	1796	AAACA	19	60	0.316667	EIF2
1	1137490	+	AT1G04250	AT1G04250.1	786	AGACT	6	50	0.12	IAA17
1	1138515	+	AT1G04250	AT1G04250.1	1169	GAACT	9	56	0.160714	IAA17
1	1164778	-	AT1G04340	AT1G04340.1	84	AGACC	11	51	0.215686	gene_source
1	1163643	-	AT1G04340	AT1G04340.1	459	GGACC	6	57	0.105263	gene_source
1	1165774	+	AT1G04350	AT1G04350.1	865	AAACC	18	54	0.333333	gene_source
1	1166438	+	AT1G04350	AT1G04350.1	1369	AAACC	11	60	0.183333	gene_source
1	1166548	+	AT1G04350	AT1G04350.1	1479	AAACA	12	60	0.2	gene_source
1	1188005	-	AT1G04400	AT1G04400.1	512	GAACT	11	66	0.166667	CRY2
1	1187667	-	AT1G04400	AT1G04400.1	850	AAACC	10	77	0.12987	CRY2
1	1187390	-	AT1G04400	AT1G04400.1	1023	GAACC	10	79	0.126582	CRY2
1	1186899	-	AT1G04400	AT1G04400.1	1419	AAACA	13	85	0.152941	CRY2
1	1186096	-	AT1G04400	AT1G04400.1	2077	GAACC	14	98	0.142857	CRY2
1	1185615	-	AT1G04400	AT1G04400.1	2558	AAACA	50	81	0.617284	CRY2
1	1190282	-	AT1G04410	AT1G04410.1	595	AAACA	120	978	0.122699	MDH1
1	1189417	-	AT1G04410	AT1G04410.1	1191	AAACC	289	1227	0.235534	MDH1
1	1189320	-	AT1G04410	AT1G04410.1	1288	AAACA	393	1238	0.317447	MDH1
1	1189261	-	AT1G04410	AT1G04410.1	1347	AAACC	301	1235	0.243725	MDH1
1	1193585	+	AT1G04420	AT1G04420.1	1240	AAACA	23	182	0.126374	gene_source
1	1193808	+	AT1G04420	AT1G04420.1	1463	GAACT	133	188	0.707447	gene_source
1	1199057	+	AT1G04430	AT1G04430.1	641	AAACA	18	91	0.197802	gene_source
1	1199289	+	AT1G04430	AT1G04430.1	791	GAACA	13	91	0.142857	gene_source
1	1199505	+	AT1G04430	AT1G04430.1	910	AAACA	21	94	0.223404	gene_source
1	1200155	+	AT1G04430	AT1G04430.1	1492	AAACC	12	103	0.116505	gene_source
1	1200160	+	AT1G04430	AT1G04430.1	1497	AAACT	19	103	0.184466	gene_source
1	1200645	+	AT1G04430	AT1G04430.1	1757	GAACT	16	105	0.152381	gene_source
1	1200704	+	AT1G04430	AT1G04430.1	1816	AAACA	15	105	0.142857	gene_source
1	1200716	+	AT1G04430	AT1G04430.1	1828	GAACA	19	105	0.180952	gene_source
1	1200990	+	AT1G04430	AT1G04430.1	2004	GAACA	11	109	0.100917	gene_source
1	1201088	+	AT1G04430	AT1G04430.1	2102	AGACC	19	111	0.171171	gene_source
1	1201305	+	AT1G04430	AT1G04430.1	2319	AAACA	34	112	0.303571	gene_source
1	1217431	+	AT1G04480	AT1G04480.1	782	GAACA	12	54	0.222222	RPL23A
1	1229942	+	AT1G04510	AT1G04510.1	1552	GAACT	8	53	0.150943	PRP19A
1	1284267	-	AT1G04620	AT1G04620.1	943	AAACA	7	54	0.12963	HCAR
1	1283089	-	AT1G04620	AT1G04620.1	1404	AAACC	26	62	0.419355	HCAR
1	1282954	-	AT1G04620	AT1G04620.1	1431	AAACA	7	62	0.112903	HCAR
1	1282868	-	AT1G04620	AT1G04620.1	1517	GAACA	21	62	0.33871	HCAR
1	1290784	-	AT1G04630	AT1G04630.1	329	AAACA	12	87	0.137931	MEE4
1	1289942	-	AT1G04630	AT1G04630.1	537	GAACT	11	90	0.122222	MEE4
1	1289808	-	AT1G04630	AT1G04630.1	671	AGACA	15	75	0.2	MEE4
1	1289749	-	AT1G04630	AT1G04630.1	730	AAACA	26	56	0.464286	MEE4
1	1292606	+	AT1G04640	AT1G04640.1	202	AAACT	17	68	0.25	LIP2
1	1292706	+	AT1G04640	AT1G04640.1	302	GAACC	23	69	0.333333	LIP2
1	1292738	+	AT1G04640	AT1G04640.1	334	GAACT	12	70	0.171429	LIP2
1	1292759	+	AT1G04640	AT1G04640.1	355	GAACT	17	70	0.242857	LIP2
1	1293229	+	AT1G04640	AT1G04640.1	825	GGACA	32	75	0.426667	LIP2
1	1305165	-	AT1G04680	AT1G04680.1	676	AAACA	26	130	0.2	gene_source
1	1304389	-	AT1G04680	AT1G04680.1	1245	AAACC	42	166	0.253012	gene_source
1	1304263	-	AT1G04680	AT1G04680.1	1278	GGACA	22	168	0.130952	gene_source
1	1304025	-	AT1G04680	AT1G04680.1	1516	AAACC	31	179	0.173184	gene_source
1	1304004	-	AT1G04680	AT1G04680.1	1537	AGACA	23	180	0.127778	gene_source
1	1303857	-	AT1G04680	AT1G04680.1	1684	GAACC	17	160	0.10625	gene_source
1	1303749	-	AT1G04680	AT1G04680.1	1792	AAACA	24	154	0.155844	gene_source
1	1313955	+	AT1G04690	AT1G04690.1	513	AAACA	15	119	0.12605	KAB1
1	1314626	+	AT1G04690	AT1G04690.1	750	GAACA	14	124	0.112903	KAB1
1	1314895	+	AT1G04690	AT1G04690.1	899	AGACA	14	130	0.107692	KAB1
1	1314916	+	AT1G04690	AT1G04690.1	920	GAACT	26	130	0.2	KAB1
1	1315422	+	AT1G04690	AT1G04690.1	1208	AAACC	15	150	0.1	KAB1
1	1315487	+	AT1G04690	AT1G04690.1	1273	AAACA	98	153	0.640523	KAB1
1	1315576	+	AT1G04690	AT1G04690.1	1362	AGACT	92	154	0.597403	KAB1
1	1315582	+	AT1G04690	AT1G04690.1	1368	AGACA	46	154	0.298701	KAB1
1	1315598	+	AT1G04690	AT1G04690.1	1384	AGACT	102	154	0.662338	KAB1
1	1332503	-	AT1G04750	AT1G04750.1	564	AAACT	20	139	0.143885	VAMP721
1	1331840	-	AT1G04750	AT1G04750.1	902	AAACT	78	142	0.549296	VAMP721
1	1331740	-	AT1G04750	AT1G04750.1	1002	AGACA	97	139	0.697842	VAMP721
1	1331678	-	AT1G04750	AT1G04750.1	1064	GAACC	18	76	0.236842	VAMP721
1	1331649	-	AT1G04750	AT1G04750.1	1093	AAACT	43	57	0.754386	VAMP721
1	1357587	-	AT1G04820	AT1G04820.1	551	GAACA	66	488	0.135246	TUBA4
1	1357498	-	AT1G04820	AT1G04820.1	640	AGACC	53	500	0.106	TUBA4
1	1356635	-	AT1G04820	AT1G04820.1	1420	AAACT	72	619	0.116317	TUBA4
1	1356403	-	AT1G04820	AT1G04820.1	1652	AAACT	206	626	0.329073	TUBA4
1	1356348	-	AT1G04820	AT1G04820.1	1707	AAACT	225	600	0.375	TUBA4
1	1356314	-	AT1G04820	AT1G04820.1	1741	AAACC	211	530	0.398113	TUBA4
1	1356207	-	AT1G04820	AT1G04820.1	1848	AAACT	21	66	0.318182	TUBA4
1	1400167	+	AT1G04940	AT1G04940.1	535	GAACT	19	143	0.132867	TIC20-I
1	1400623	+	AT1G04940	AT1G04940.1	991	AAACA	45	161	0.279503	TIC20-I
1	1432741	-	AT1G05010	AT1G05010.1	270	AAACA	86	412	0.208738	ACO4
1	1432511	-	AT1G05010	AT1G05010.1	428	GAACC	60	544	0.110294	ACO4
1	1431524	-	AT1G05010	AT1G05010.1	1182	AAACT	84	712	0.117978	ACO4
1	1431491	-	AT1G05010	AT1G05010.1	1215	GAACC	101	724	0.139503	ACO4
1	1482691	+	AT1G05140	AT1G05140.1	146	AAACA	15	61	0.245902	ARASP2
1	1482817	+	AT1G05140	AT1G05140.1	272	GAACC	27	71	0.380282	ARASP2
1	1482868	+	AT1G05140	AT1G05140.1	323	AAACC	10	75	0.133333	ARASP2
1	1483602	+	AT1G05140	AT1G05140.1	1057	AAACT	19	90	0.211111	ARASP2
1	1483664	+	AT1G05140	AT1G05140.1	1119	AAACA	17	91	0.186813	ARASP2
1	1483678	+	AT1G05140	AT1G05140.1	1133	GAACT	19	91	0.208791	ARASP2
1	1483969	+	AT1G05140	AT1G05140.1	1424	GGACA	41	95	0.431579	ARASP2
1	1484029	+	AT1G05140	AT1G05140.1	1484	AAACA	26	81	0.320988	ARASP2
1	1502996	-	AT1G05190	AT1G05190.1	416	AAACT	129	937	0.137673	RPL6
1	1502392	-	AT1G05190	AT1G05190.1	910	GAACC	115	647	0.177743	RPL6
1	1718137	-	AT1G05720	AT1G05720.1	462	GAACA	8	60	0.133333	gene_source
1	1717594	-	AT1G05720	AT1G05720.1	635	AAACA	25	62	0.403226	gene_source
1	1717519	-	AT1G05720	AT1G05720.1	710	GAACC	24	62	0.387097	gene_source
1	1767248	-	AT1G05850	AT1G05850.1	875	GAACT	220	965	0.227979	CTL1
1	1767200	-	AT1G05850	AT1G05850.1	923	GAACC	197	975	0.202051	CTL1
1	1766972	-	AT1G05850	AT1G05850.1	1151	GAACA	103	1012	0.101779	CTL1
1	1766724	-	AT1G05850	AT1G05850.1	1399	GAACT	156	1008	0.154762	CTL1
1	1766711	-	AT1G05850	AT1G05850.1	1412	AAACA	359	979	0.366701	CTL1
1	1766677	-	AT1G05850	AT1G05850.1	1446	AAACC	335	943	0.355249	CTL1
1	1766620	-	AT1G05850	AT1G05850.1	1503	AAACA	188	547	0.343693	CTL1
1	1767248	-	AT1G05850	AT1G05850.2	1160	GAACT	31	86	0.360465	CTL1
1	1767200	-	AT1G05850	AT1G05850.2	1208	GAACC	11	93	0.11828	CTL1
1	1767086	-	AT1G05850	AT1G05850.2	1322	AAACT	12	117	0.102564	CTL1
1	1767079	-	AT1G05850	AT1G05850.2	1329	AAACC	18	120	0.15	CTL1
1	1766972	-	AT1G05850	AT1G05850.2	1436	GAACA	32	135	0.237037	CTL1
1	1766724	-	AT1G05850	AT1G05850.2	1684	GAACT	13	76	0.171053	CTL1
1	1766711	-	AT1G05850	AT1G05850.2	1697	AAACA	29	74	0.391892	CTL1
1	1766677	-	AT1G05850	AT1G05850.2	1731	AAACC	23	73	0.315068	CTL1
1	1821811	-	AT1G06000	AT1G06000.1	84	AAACA	14	91	0.153846	UGT89C1
1	1821610	-	AT1G06000	AT1G06000.1	285	AAACC	24	94	0.255319	UGT89C1
1	1821217	-	AT1G06000	AT1G06000.1	678	AAACA	13	103	0.126214	UGT89C1
1	1821028	-	AT1G06000	AT1G06000.1	867	AAACA	14	111	0.126126	UGT89C1
1	1820851	-	AT1G06000	AT1G06000.1	1044	AAACT	15	120	0.125	UGT89C1
1	1820702	-	AT1G06000	AT1G06000.1	1193	AAACT	17	125	0.136	UGT89C1
1	1828636	-	AT1G06040	AT1G06040.1	1097	AGACA	20	119	0.168067	BBX24
1	1828605	-	AT1G06040	AT1G06040.1	1128	AAACC	23	117	0.196581	BBX24
1	1894063	-	AT1G06190	AT1G06190.1	132	GAACT	14	55	0.254545	gene_source
1	1893416	-	AT1G06190	AT1G06190.1	373	AAACA	8	56	0.142857	gene_source
1	1893165	-	AT1G06190	AT1G06190.1	624	AAACT	7	58	0.12069	gene_source
1	1893055	-	AT1G06190	AT1G06190.1	734	AAACA	8	59	0.135593	gene_source
1	1940182	-	AT1G06360	AT1G06360.1	282	GAACT	21	66	0.318182	gene_source
1	1939489	-	AT1G06360	AT1G06360.1	722	AGACT	13	76	0.171053	gene_source
1	1939482	-	AT1G06360	AT1G06360.1	729	AGACA	12	76	0.157895	gene_source
1	1939276	-	AT1G06360	AT1G06360.1	843	AGACA	32	79	0.405063	gene_source
1	1939197	-	AT1G06360	AT1G06360.1	922	AAACA	11	80	0.1375	gene_source
1	1939191	-	AT1G06360	AT1G06360.1	928	AAACT	14	80	0.175	gene_source
1	1940182	-	AT1G06360	AT1G06360.2	315	GAACT	8	74	0.108108	gene_source
1	1939705	-	AT1G06360	AT1G06360.2	626	GGACT	13	80	0.1625	gene_source
1	1939489	-	AT1G06360	AT1G06360.2	755	AGACT	13	81	0.160494	gene_source
1	1939482	-	AT1G06360	AT1G06360.2	762	AGACA	10	81	0.123457	gene_source
1	1939276	-	AT1G06360	AT1G06360.2	876	AGACA	27	85	0.317647	gene_source
1	1939197	-	AT1G06360	AT1G06360.2	955	AAACA	20	90	0.222222	gene_source
1	1939191	-	AT1G06360	AT1G06360.2	961	AAACT	16	90	0.177778	gene_source
1	1949331	+	AT1G06390	AT1G06390.1	794	AAACA	9	53	0.169811	ASK9
1	1949771	+	AT1G06390	AT1G06390.1	1016	GAACT	10	60	0.166667	ASK9
1	1950181	+	AT1G06390	AT1G06390.1	1182	GAACT	8	66	0.121212	ASK9
1	1950620	+	AT1G06390	AT1G06390.1	1541	AGACA	37	68	0.544118	ASK9
1	1950663	+	AT1G06390	AT1G06390.1	1584	AAACA	41	68	0.602941	ASK9
1	1950686	+	AT1G06390	AT1G06390.1	1607	AGACA	52	68	0.764706	ASK9
1	1951401	-	AT1G06400	AT1G06400.1	533	GGACA	8	53	0.150943	RABA1A
1	1951387	-	AT1G06400	AT1G06400.1	547	AAACA	10	53	0.188679	RABA1A
1	1951046	-	AT1G06400	AT1G06400.1	888	AGACA	12	56	0.214286	RABA1A
1	1968887	-	AT1G06460	AT1G06460.1	367	GAACA	35	264	0.132576	ACD32.1
1	1968418	-	AT1G06460	AT1G06460.1	591	GGACC	44	283	0.155477	ACD32.1
1	1968370	-	AT1G06460	AT1G06460.1	639	AAACA	54	287	0.188153	ACD32.1
1	1967768	-	AT1G06460	AT1G06460.1	898	AAACT	103	318	0.323899	ACD32.1
1	1967270	-	AT1G06460	AT1G06460.1	1138	AAACA	95	340	0.279412	ACD32.1
1	1967160	-	AT1G06460	AT1G06460.1	1248	AGACA	51	291	0.175258	ACD32.1
1	1967130	-	AT1G06460	AT1G06460.1	1278	AAACA	74	163	0.453988	ACD32.1
1	1993690	+	AT1G06510	AT1G06510.1	1101	AGACA	23	51	0.45098	gene_source
1	2032514	+	AT1G06640	AT1G06640.1	889	AAACC	28	121	0.231405	gene_source
1	2032521	+	AT1G06640	AT1G06640.1	896	AAACC	36	121	0.297521	gene_source
1	2033153	+	AT1G06640	AT1G06640.1	1357	GAACC	18	142	0.126761	gene_source
1	2033695	+	AT1G06640	AT1G06640.1	1770	AGACC	63	158	0.398734	gene_source
1	2033872	+	AT1G06640	AT1G06640.1	1947	GAACA	29	162	0.179012	gene_source
1	2036064	+	AT1G06650	AT1G06650.2	226	AAACC	15	63	0.238095	gene_source
1	2036229	+	AT1G06650	AT1G06650.2	391	GAACT	10	67	0.149254	gene_source
1	2037188	+	AT1G06650	AT1G06650.2	1182	AAACA	12	82	0.146341	gene_source
1	2048640	+	AT1G06680	AT1G06680.1	807	AAACA	1060	7477	0.141768	PSBP1
1	2048960	+	AT1G06680	AT1G06680.1	872	AAACA	984	7552	0.130297	PSBP1
1	2048997	+	AT1G06680	AT1G06680.1	909	AAACC	914	7605	0.120184	PSBP1
1	2049259	+	AT1G06680	AT1G06680.1	1171	AAACT	923	7067	0.130607	PSBP1
1	2049274	+	AT1G06680	AT1G06680.1	1186	GAACT	885	6029	0.146791	PSBP1
1	2049327	+	AT1G06680	AT1G06680.1	1239	AGACT	372	3637	0.102282	PSBP1
1	2049353	+	AT1G06680	AT1G06680.1	1265	AAACA	197	1053	0.187085	PSBP1
1	2048640	+	AT1G06680	AT1G06680.2	559	AAACA	29	204	0.142157	PSBP1
1	2048960	+	AT1G06680	AT1G06680.2	624	AAACA	38	273	0.139194	PSBP1
1	2048997	+	AT1G06680	AT1G06680.2	661	AAACC	43	328	0.131098	PSBP1
1	2049119	+	AT1G06680	AT1G06680.2	783	AGACA	48	448	0.107143	PSBP1
1	2049259	+	AT1G06680	AT1G06680.2	923	AAACT	67	538	0.124535	PSBP1
1	2049274	+	AT1G06680	AT1G06680.2	938	GAACT	61	471	0.129512	PSBP1
1	2049327	+	AT1G06680	AT1G06680.2	991	AGACT	50	322	0.15528	PSBP1
1	2049353	+	AT1G06680	AT1G06680.2	1017	AAACA	21	119	0.176471	PSBP1
1	2050132	-	AT1G06690	AT1G06690.1	1043	AAACA	8	74	0.108108	gene_source
1	2050118	-	AT1G06690	AT1G06690.1	1057	AAACT	9	74	0.121622	gene_source
1	2050107	-	AT1G06690	AT1G06690.1	1068	AAACT	8	74	0.108108	gene_source
1	2049741	-	AT1G06690	AT1G06690.1	1266	GAACT	11	77	0.142857	gene_source
1	2049689	-	AT1G06690	AT1G06690.1	1318	GAACT	22	75	0.293333	gene_source
1	2077573	-	AT1G06760	AT1G06760.1	195	AAACA	39	241	0.161826	gene_source
1	2077131	-	AT1G06760	AT1G06760.1	532	AAACT	39	281	0.13879	gene_source
1	2076861	-	AT1G06760	AT1G06760.1	802	AGACC	49	311	0.157556	gene_source
1	2076644	-	AT1G06760	AT1G06760.1	1019	AGACT	42	325	0.129231	gene_source
1	2131815	-	AT1G06950	AT1G06950.1	1893	AAACT	7	53	0.132075	TIC110
1	2130673	-	AT1G06950	AT1G06950.1	2929	AAACT	19	93	0.204301	TIC110
1	2130194	-	AT1G06950	AT1G06950.1	3300	GAACC	47	90	0.522222	TIC110
1	2130187	-	AT1G06950	AT1G06950.1	3307	AAACT	51	90	0.566667	TIC110
1	2163062	-	AT1G07040	AT1G07040.1	326	AAACC	7	52	0.134615	gene_source
1	2162584	-	AT1G07040	AT1G07040.1	605	AAACT	6	59	0.101695	gene_source
1	2161745	-	AT1G07040	AT1G07040.1	1191	GAACT	20	65	0.307692	gene_source
1	2161233	-	AT1G07040	AT1G07040.1	1460	GAACC	12	69	0.173913	gene_source
1	2161150	-	AT1G07040	AT1G07040.1	1543	AAACT	22	69	0.318841	gene_source
1	2165161	-	AT1G07050	AT1G07050.1	101	AAACA	10	64	0.15625	gene_source
1	2165156	-	AT1G07050	AT1G07050.1	106	AAACA	8	64	0.125	gene_source
1	2164963	-	AT1G07050	AT1G07050.1	299	GAACT	10	69	0.144928	gene_source
1	2164600	-	AT1G07050	AT1G07050.1	571	AAACA	8	69	0.115942	gene_source
1	2169758	+	AT1G07070	AT1G07070.1	485	GGACC	12	65	0.184615	RPL35AA
1	2171893	+	AT1G07080	AT1G07080.1	922	AAACC	140	176	0.795455	gene_source
1	2172015	+	AT1G07080	AT1G07080.1	1044	AAACC	46	120	0.383333	gene_source
1	2183284	-	AT1G07110	AT1G07110.1	674	GAACC	8	51	0.156863	FKFBP
1	2182056	-	AT1G07110	AT1G07110.1	1335	AAACA	11	61	0.180328	FKFBP
1	2181918	-	AT1G07110	AT1G07110.1	1368	AAACA	7	61	0.114754	FKFBP
1	2181162	-	AT1G07110	AT1G07110.1	1585	AAACA	7	68	0.102941	FKFBP
1	2181128	-	AT1G07110	AT1G07110.1	1619	AAACA	7	68	0.102941	FKFBP
1	2178356	-	AT1G07110	AT1G07110.1	2455	AAACA	10	85	0.117647	FKFBP
1	2178329	-	AT1G07110	AT1G07110.1	2482	AAACT	27	85	0.317647	FKFBP
1	2178249	-	AT1G07110	AT1G07110.1	2562	AAACC	20	86	0.232558	FKFBP
1	2193674	-	AT1G07140	AT1G07140.1	163	GAACC	16	133	0.120301	RANBP1A
1	2193327	-	AT1G07140	AT1G07140.1	390	GAACA	15	145	0.103448	RANBP1A
1	2193130	-	AT1G07140	AT1G07140.1	481	GAACA	19	148	0.128378	RANBP1A
1	2193073	-	AT1G07140	AT1G07140.1	538	GAACT	27	160	0.16875	RANBP1A
1	2192386	-	AT1G07140	AT1G07140.1	809	AAACA	22	207	0.10628	RANBP1A
1	2192013	-	AT1G07140	AT1G07140.1	1182	GGACA	52	138	0.376812	RANBP1A
1	2240854	+	AT1G07280	AT1G07280.1	1797	AAACC	6	56	0.107143	gene_source
1	2240906	+	AT1G07280	AT1G07280.1	1849	AAACT	7	56	0.125	gene_source
1	2240978	+	AT1G07280	AT1G07280.1	1921	GAACA	6	55	0.109091	gene_source
1	2249398	+	AT1G07320	AT1G07320.1	432	AGACC	50	387	0.129199	RPL4
1	2249547	+	AT1G07320	AT1G07320.1	581	AAACT	80	401	0.199501	RPL4
1	2249860	+	AT1G07320	AT1G07320.1	894	GAACA	80	436	0.183486	RPL4
1	2260941	-	AT1G07360	AT1G07360.1	1195	GGACC	5	50	0.1	gene_source
1	2279827	+	AT1G07420	AT1G07420.1	1053	AAACT	10	78	0.128205	SMO2-2
1	2280194	+	AT1G07420	AT1G07420.1	1317	AAACA	39	80	0.4875	SMO2-2
1	2280240	+	AT1G07420	AT1G07420.1	1363	AAACA	32	75	0.426667	SMO2-2
1	2287599	-	AT1G07440	AT1G07440.1	193	GAACA	18	72	0.25	gene_source
1	2287223	-	AT1G07440	AT1G07440.1	419	AAACA	9	74	0.121622	gene_source
1	2286495	-	AT1G07440	AT1G07440.1	868	AAACC	8	79	0.101266	gene_source
1	2286419	-	AT1G07440	AT1G07440.1	944	AAACA	20	79	0.253165	gene_source
1	2286389	-	AT1G07440	AT1G07440.1	974	GAACA	23	79	0.291139	gene_source
1	2339358	-	AT1G07590	AT1G07590.1	34	AAACT	699	2016	0.346726	gene_source
1	2338974	-	AT1G07590	AT1G07590.1	138	GAACT	790	2149	0.367613	gene_source
1	2338935	-	AT1G07590	AT1G07590.1	177	AAACT	845	2175	0.388506	gene_source
1	2338917	-	AT1G07590	AT1G07590.1	195	AAACT	453	2186	0.207228	gene_source
1	2341571	+	AT1G07610	AT1G07610.1	125	AAACT	18	83	0.216867	MT1C
1	2341795	+	AT1G07610	AT1G07610.1	224	GAACT	29	89	0.325843	MT1C
1	2341834	+	AT1G07610	AT1G07610.1	263	AAACT	17	90	0.188889	MT1C
1	2341889	+	AT1G07610	AT1G07610.1	318	AAACC	12	91	0.131868	MT1C
1	2368985	+	AT1G07660	AT1G07660.1	153	GAACT	8	54	0.148148	gene_source
1	2391294	-	AT1G07720	AT1G07720.1	1207	GAACC	7	53	0.132075	KCS3
1	2391262	-	AT1G07720	AT1G07720.1	1239	AAACA	6	53	0.113208	KCS3
1	2390945	-	AT1G07720	AT1G07720.1	1556	AAACA	13	56	0.232143	KCS3
1	2390922	-	AT1G07720	AT1G07720.1	1579	AAACT	8	56	0.142857	KCS3
1	2391790	-	AT1G07720	AT1G07720.2	839	AAACA	6	50	0.12	KCS3
1	2391609	-	AT1G07720	AT1G07720.2	1020	GGACA	11	54	0.203704	KCS3
1	2391294	-	AT1G07720	AT1G07720.2	1335	GAACC	9	63	0.142857	KCS3
1	2391262	-	AT1G07720	AT1G07720.2	1367	AAACA	7	63	0.111111	KCS3
1	2390945	-	AT1G07720	AT1G07720.2	1684	AAACA	30	70	0.428571	KCS3
1	2390922	-	AT1G07720	AT1G07720.2	1707	AAACT	20	70	0.285714	KCS3
1	2408393	-	AT1G07770	AT1G07770.1	671	AAACA	109	305	0.357377	RPS15AF
1	2408343	-	AT1G07770	AT1G07770.1	721	AAACT	135	238	0.567227	RPS15AF
1	2408393	-	AT1G07770	AT1G07770.2	535	AAACA	57	258	0.22093	RPS15AF
1	2408343	-	AT1G07770	AT1G07770.2	585	AAACT	125	251	0.498008	RPS15AF
1	2408393	-	AT1G07770	AT1G07770.3	607	AAACA	72	328	0.219512	RPS15AF
1	2408343	-	AT1G07770	AT1G07770.3	657	AAACT	145	312	0.464744	RPS15AF
1	2413088	+	AT1G07790	AT1G07790.1	151	AAACC	15	96	0.15625	HTB1
1	2413435	+	AT1G07790	AT1G07790.1	498	GAACT	15	108	0.138889	HTB1
1	2413444	+	AT1G07790	AT1G07790.1	507	AAACA	38	108	0.351852	HTB1
1	2421757	-	AT1G07820	AT1G07820.1	310	AAACT	32	105	0.304762	gene_source
1	2421261	-	AT1G07820	AT1G07820.1	806	AAACT	9	90	0.1	gene_source
1	2421757	-	AT1G07820	AT1G07820.2	191	AAACT	29	122	0.237705	gene_source
1	2437551	+	AT1G07890	AT1G07890.1	271	AAACA	113	991	0.114026	APX1
1	2438015	+	AT1G07890	AT1G07890.1	298	GAACT	125	997	0.125376	APX1
1	2438227	+	AT1G07890	AT1G07890.1	423	GAACT	152	1002	0.151697	APX1
1	2438336	+	AT1G07890	AT1G07890.1	532	GGACC	261	1010	0.258416	APX1
1	2438812	+	AT1G07890	AT1G07890.1	751	AGACA	104	1020	0.101961	APX1
1	2438984	+	AT1G07890	AT1G07890.1	832	AAACC	131	1030	0.127184	APX1
1	2439091	+	AT1G07890	AT1G07890.1	866	GAACT	183	1030	0.17767	APX1
1	2439527	+	AT1G07890	AT1G07890.1	1132	GAACT	134	1030	0.130097	APX1
1	2439598	+	AT1G07890	AT1G07890.1	1203	GAACA	113	1018	0.111002	APX1
1	2439626	+	AT1G07890	AT1G07890.1	1231	AGACA	253	803	0.315068	APX1
1	2438710	+	AT1G07890	AT1G07890.2	646	GGACA	9	54	0.166667	APX1
1	2438812	+	AT1G07890	AT1G07890.2	748	AGACA	6	60	0.1	APX1
1	2438977	+	AT1G07890	AT1G07890.2	822	GGACA	7	67	0.104478	APX1
1	2439091	+	AT1G07890	AT1G07890.2	863	GAACT	15	67	0.223881	APX1
1	2439527	+	AT1G07890	AT1G07890.2	1129	GAACT	8	55	0.145455	APX1
1	2438812	+	AT1G07890	AT1G07890.4	710	AGACA	7	51	0.137255	APX1
1	2438984	+	AT1G07890	AT1G07890.4	791	AAACC	8	52	0.153846	APX1
1	2439091	+	AT1G07890	AT1G07890.4	825	GAACT	9	57	0.157895	APX1
1	2439527	+	AT1G07890	AT1G07890.4	1091	GAACT	10	63	0.15873	APX1
1	2439598	+	AT1G07890	AT1G07890.4	1162	GAACA	7	56	0.125	APX1
1	2438977	+	AT1G07890	AT1G07890.5	940	GGACA	6	51	0.117647	APX1
1	2439091	+	AT1G07890	AT1G07890.5	981	GAACT	21	54	0.388889	APX1
1	2439598	+	AT1G07890	AT1G07890.7	1070	GAACA	10	51	0.196078	APX1
1	2439091	+	AT1G07890	AT1G07890.8	893	GAACT	27	55	0.490909	APX1
1	2439527	+	AT1G07890	AT1G07890.8	1159	GAACT	12	53	0.226415	APX1
1	2455802	+	AT1G07920	AT1G07920.1	432	AGACC	105	560	0.1875	A1
1	2456658	+	AT1G07920	AT1G07920.1	1195	GAACC	241	712	0.338483	A1
1	2457014	+	AT1G07920	AT1G07920.1	1551	AAACT	127	816	0.155637	A1
1	2457212	+	AT1G07920	AT1G07920.1	1749	GAACT	154	814	0.189189	A1
1	2459257	+	AT1G07930	AT1G07930.1	429	AGACC	62	465	0.133333	A1
1	2460115	+	AT1G07930	AT1G07930.1	1192	GAACC	222	595	0.373109	A1
1	2460474	+	AT1G07930	AT1G07930.1	1551	AAACT	68	607	0.112026	A1
1	2460499	+	AT1G07930	AT1G07930.1	1576	AAACA	327	607	0.538715	A1
1	2460569	+	AT1G07930	AT1G07930.1	1646	GAACT	68	606	0.112211	A1
1	2464718	-	AT1G07940	AT1G07940.1	233	GGACA	70	308	0.227273	A1
1	2464549	-	AT1G07940	AT1G07940.1	402	AGACC	44	317	0.138801	A1
1	2463693	-	AT1G07940	AT1G07940.1	1165	GAACC	113	351	0.321937	A1
1	2463309	-	AT1G07940	AT1G07940.1	1549	GGACT	56	381	0.146982	A1
1	2463133	-	AT1G07940	AT1G07940.1	1725	GAACC	76	375	0.202667	A1
1	2464008	-	AT1G07940	AT1G07940.2	972	AGACA	19	71	0.267606	A1
1	2463931	-	AT1G07940	AT1G07940.2	1049	AGACT	15	71	0.211268	A1
1	2463693	-	AT1G07940	AT1G07940.2	1287	GAACC	10	83	0.120482	A1
1	2463453	-	AT1G07940	AT1G07940.2	1527	GGACA	23	99	0.232323	A1
1	2463402	-	AT1G07940	AT1G07940.2	1578	GGACC	15	103	0.145631	A1
1	2463309	-	AT1G07940	AT1G07940.2	1671	GGACT	20	110	0.181818	A1
1	2463133	-	AT1G07940	AT1G07940.2	1847	GAACC	12	65	0.184615	A1
1	2464396	-	AT1G07940	AT1G07940.3	1001	AGACC	7	52	0.134615	A1
1	2464008	-	AT1G07940	AT1G07940.3	1296	AGACA	19	63	0.301587	A1
1	2463693	-	AT1G07940	AT1G07940.3	1611	GAACC	15	78	0.192308	A1
1	2464718	-	AT1G07940	AT1G07940.4	417	GGACA	25	97	0.257732	A1
1	2464611	-	AT1G07940	AT1G07940.4	524	GGACA	41	99	0.414141	A1
1	2464549	-	AT1G07940	AT1G07940.4	586	AGACC	27	100	0.27	A1
1	2464396	-	AT1G07940	AT1G07940.4	739	AGACC	37	106	0.349057	A1
1	2464061	-	AT1G07940	AT1G07940.4	981	GGACC	14	117	0.119658	A1
1	2463693	-	AT1G07940	AT1G07940.4	1349	GAACC	23	128	0.179688	A1
1	2463342	-	AT1G07940	AT1G07940.4	1700	GAACA	26	147	0.176871	A1
1	2463334	-	AT1G07940	AT1G07940.4	1708	AAACT	15	150	0.1	A1
1	2537089	+	AT1G08110	AT1G08110.1	525	GAACT	7	53	0.132075	gene_source
1	2537598	+	AT1G08110	AT1G08110.1	704	AGACT	6	55	0.109091	gene_source
1	2537607	+	AT1G08110	AT1G08110.1	713	GAACT	10	55	0.181818	gene_source
1	2537647	+	AT1G08110	AT1G08110.1	753	GAACT	10	55	0.181818	gene_source
1	2537678	+	AT1G08110	AT1G08110.1	784	AGACT	6	55	0.109091	gene_source
1	2537687	+	AT1G08110	AT1G08110.1	793	GGACT	9	54	0.166667	gene_source
1	2535733	+	AT1G08110	AT1G08110.3	194	AAACA	7	53	0.132075	gene_source
1	2537089	+	AT1G08110	AT1G08110.3	509	GAACT	9	57	0.157895	gene_source
1	2537598	+	AT1G08110	AT1G08110.3	688	AGACT	6	58	0.103448	gene_source
1	2537607	+	AT1G08110	AT1G08110.3	697	GAACT	12	58	0.206897	gene_source
1	2537647	+	AT1G08110	AT1G08110.3	737	GAACT	15	58	0.258621	gene_source
1	2537687	+	AT1G08110	AT1G08110.3	777	GGACT	13	58	0.224138	gene_source
1	2572542	+	AT1G08190	AT1G08190.1	2663	AGACA	5	50	0.1	VPS41
1	2572853	+	AT1G08190	AT1G08190.1	2886	GGACA	8	53	0.150943	VPS41
1	2573191	+	AT1G08190	AT1G08190.1	3224	GAACA	15	52	0.288462	VPS41
1	2576571	-	AT1G08200	AT1G08200.1	274	AAACC	76	296	0.256757	AXS2
1	2576364	-	AT1G08200	AT1G08200.1	481	AGACT	43	310	0.13871	AXS2
1	2574730	-	AT1G08200	AT1G08200.1	1113	AAACA	39	380	0.102632	AXS2
1	2574239	-	AT1G08200	AT1G08200.1	1425	AAACA	87	418	0.208134	AXS2
1	2574171	-	AT1G08200	AT1G08200.1	1493	AAACC	70	420	0.166667	AXS2
1	2574139	-	AT1G08200	AT1G08200.1	1525	AAACA	192	420	0.457143	AXS2
1	2574023	-	AT1G08200	AT1G08200.1	1641	AAACT	231	337	0.68546	AXS2
1	2573998	-	AT1G08200	AT1G08200.1	1666	AAACT	131	225	0.582222	AXS2
1	2637673	+	AT1G08360	AT1G08360.1	779	GGACC	188	525	0.358095	RPL10AA
1	2637727	+	AT1G08360	AT1G08360.1	833	AGACA	180	525	0.342857	RPL10AA
1	2637760	+	AT1G08360	AT1G08360.1	866	AGACA	213	525	0.405714	RPL10AA
1	2637773	+	AT1G08360	AT1G08360.1	879	AAACA	208	525	0.39619	RPL10AA
1	2641534	-	AT1G08380	AT1G08380.1	305	GAACC	1220	6878	0.177377	PSAO
1	2640934	-	AT1G08380	AT1G08380.1	688	AAACA	2639	6766	0.390038	PSAO
1	2671337	-	AT1G08450	AT1G08450.1	329	GAACC	10	69	0.144928	CRT3
1	2670730	-	AT1G08450	AT1G08450.1	447	AAACC	10	73	0.136986	CRT3
1	2670311	-	AT1G08450	AT1G08450.1	677	AAACA	17	79	0.21519	CRT3
1	2669828	-	AT1G08450	AT1G08450.1	880	AAACC	9	84	0.107143	CRT3
1	2669267	-	AT1G08450	AT1G08450.1	1038	GAACT	23	86	0.267442	CRT3
1	2668325	-	AT1G08450	AT1G08450.1	1350	GGACC	13	89	0.146067	CRT3
1	2684513	+	AT1G08480	AT1G08480.1	338	GGACC	24	157	0.152866	SDH6
1	2685491	+	AT1G08480	AT1G08480.1	689	AGACT	48	171	0.280702	SDH6
1	2685506	+	AT1G08480	AT1G08480.1	704	AAACT	74	170	0.435294	SDH6
1	2685530	+	AT1G08480	AT1G08480.1	728	GAACA	76	168	0.452381	SDH6
1	2688527	-	AT1G08490	AT1G08490.1	132	AAACT	8	58	0.137931	NFS2
1	2687870	-	AT1G08490	AT1G08490.1	624	GAACA	10	67	0.149254	NFS2
1	2687772	-	AT1G08490	AT1G08490.1	722	AAACA	8	68	0.117647	NFS2
1	2685817	-	AT1G08490	AT1G08490.1	1666	AGACC	44	90	0.488889	NFS2
1	2685800	-	AT1G08490	AT1G08490.1	1683	GAACA	14	87	0.16092	NFS2
1	2693160	-	AT1G08510	AT1G08510.1	768	GAACT	18	52	0.346154	FATB
1	2693086	-	AT1G08510	AT1G08510.1	842	AAACA	7	52	0.134615	FATB
1	2692449	-	AT1G08510	AT1G08510.1	1171	AGACA	8	59	0.135593	FATB
1	2692107	-	AT1G08510	AT1G08510.1	1286	AAACT	16	61	0.262295	FATB
1	2691578	-	AT1G08510	AT1G08510.1	1725	AAACA	31	84	0.369048	FATB
1	2691247	-	AT1G08510	AT1G08510.1	2056	AGACA	19	57	0.333333	FATB
1	2697748	+	AT1G08520	AT1G08520.1	990	AGACC	10	96	0.104167	CHLD
1	2699021	+	AT1G08520	AT1G08520.1	1375	GAACA	12	108	0.111111	CHLD
1	2699029	+	AT1G08520	AT1G08520.1	1383	AAACC	32	108	0.296296	CHLD
1	2699887	+	AT1G08520	AT1G08520.1	1906	AAACT	50	132	0.378788	CHLD
1	2700110	+	AT1G08520	AT1G08520.1	2029	AGACT	16	140	0.114286	CHLD
1	2700893	+	AT1G08520	AT1G08520.1	2514	AAACA	95	152	0.625	CHLD
1	2704084	+	AT1G08540	AT1G08540.1	250	AAACA	23	84	0.27381	SIGB
1	2704177	+	AT1G08540	AT1G08540.1	343	AGACT	9	87	0.103448	SIGB
1	2704525	+	AT1G08540	AT1G08540.1	458	AGACA	10	88	0.113636	SIGB
1	2705564	+	AT1G08540	AT1G08540.1	1052	AAACA	13	98	0.132653	SIGB
1	2706252	+	AT1G08540	AT1G08540.1	1543	AAACC	34	105	0.32381	SIGB
1	2706269	+	AT1G08540	AT1G08540.1	1560	AGACC	18	102	0.176471	SIGB
1	2706516	+	AT1G08540	AT1G08540.1	1705	AAACA	11	97	0.113402	SIGB
1	2706639	+	AT1G08540	AT1G08540.1	1828	AAACT	16	100	0.16	SIGB
1	2706659	+	AT1G08540	AT1G08540.1	1848	AAACA	28	100	0.28	SIGB
1	2706735	+	AT1G08540	AT1G08540.1	1924	GAACC	52	87	0.597701	SIGB
1	2712992	+	AT1G08570	AT1G08570.1	299	GAACT	10	56	0.178571	ACHT4
1	2714174	+	AT1G08570	AT1G08570.1	1055	GAACT	10	77	0.12987	ACHT4
1	2714289	+	AT1G08570	AT1G08570.1	1170	AAACA	9	78	0.115385	ACHT4
1	2714323	+	AT1G08570	AT1G08570.1	1204	AAACA	14	78	0.179487	ACHT4
1	2716249	-	AT1G08580	AT1G08580.1	284	GAACT	9	66	0.136364	gene_source
1	2715342	-	AT1G08580	AT1G08580.1	507	AAACC	9	70	0.128571	gene_source
1	2715276	-	AT1G08580	AT1G08580.1	573	AAACC	10	71	0.140845	gene_source
1	2751115	-	AT1G08640	AT1G08640.1	506	GAACT	56	160	0.35	CJD1
1	2749763	-	AT1G08640	AT1G08640.1	978	AAACC	22	185	0.118919	CJD1
1	2828132	+	AT1G08830	AT1G08830.1	357	AAACA	59	318	0.185535	CSD1
1	2828525	+	AT1G08830	AT1G08830.1	478	AAACT	41	331	0.123867	CSD1
1	2828561	+	AT1G08830	AT1G08830.1	514	AGACC	67	334	0.200599	CSD1
1	2829107	+	AT1G08830	AT1G08830.1	665	AGACC	56	341	0.164223	CSD1
1	2829152	+	AT1G08830	AT1G08830.1	710	AAACC	74	340	0.217647	CSD1
1	2829192	+	AT1G08830	AT1G08830.1	750	AGACA	81	323	0.250774	CSD1
1	2829199	+	AT1G08830	AT1G08830.1	757	AAACA	131	321	0.4081	CSD1
1	2847134	-	AT1G08880	AT1G08880.1	863	AGACT	32	245	0.130612	HTA5
1	2847087	-	AT1G08880	AT1G08880.1	910	AGACC	43	245	0.17551	HTA5
1	2846937	-	AT1G08880	AT1G08880.1	1060	AAACA	8	54	0.148148	HTA5
1	2851897	+	AT1G08890	AT1G08890.1	1501	GAACA	6	50	0.12	SUGTL4
1	2852050	+	AT1G08890	AT1G08890.1	1654	AGACA	10	51	0.196078	SUGTL4
1	2873612	+	AT1G08930	AT1G08930.1	313	AGACA	8	50	0.16	ERD6
1	2874680	+	AT1G08930	AT1G08930.1	841	AAACA	9	56	0.160714	ERD6
1	2874875	+	AT1G08930	AT1G08930.1	934	AGACT	6	56	0.107143	ERD6
1	2876346	+	AT1G08930	AT1G08930.1	1462	GAACT	10	73	0.136986	ERD6
1	2876923	+	AT1G08930	AT1G08930.1	1739	AGACA	11	88	0.125	ERD6
1	2877097	+	AT1G08930	AT1G08930.1	1913	AAACA	21	67	0.313433	ERD6
1	2875292	+	AT1G08930	AT1G08930.2	933	AAACA	7	50	0.14	ERD6
1	2875448	+	AT1G08930	AT1G08930.2	977	AAACT	13	51	0.254902	ERD6
1	2876346	+	AT1G08930	AT1G08930.2	1297	GAACT	9	57	0.157895	ERD6
1	2876672	+	AT1G08930	AT1G08930.2	1424	GGACC	9	60	0.15	ERD6
1	2876923	+	AT1G08930	AT1G08930.2	1574	AGACA	9	67	0.134328	ERD6
1	2877097	+	AT1G08930	AT1G08930.2	1748	AAACA	23	66	0.348485	ERD6
1	2885678	+	AT1G08980	AT1G08980.1	869	AAACA	12	95	0.126316	AMI1
1	2886445	+	AT1G08980	AT1G08980.1	1397	AAACT	57	119	0.478992	AMI1
1	2886527	+	AT1G08980	AT1G08980.1	1479	AAACC	20	113	0.176991	AMI1
1	2886565	+	AT1G08980	AT1G08980.1	1517	GGACA	14	92	0.152174	AMI1
1	2927838	+	AT1G09070	AT1G09070.1	337	AAACA	34	275	0.123636	SRC2
1	2928576	+	AT1G09070	AT1G09070.1	1075	AAACC	49	338	0.14497	SRC2
1	2928928	+	AT1G09070	AT1G09070.1	1427	AAACA	22	165	0.133333	SRC2
1	2941609	-	AT1G09130	AT1G09130.1	477	GAACT	38	177	0.214689	gene_source
1	2940994	-	AT1G09130	AT1G09130.1	783	GAACC	45	192	0.234375	gene_source
1	2940547	-	AT1G09130	AT1G09130.1	923	GAACT	56	198	0.282828	gene_source
1	2939810	-	AT1G09130	AT1G09130.1	1206	AGACT	36	212	0.169811	gene_source
1	2939648	-	AT1G09130	AT1G09130.1	1368	GAACA	30	95	0.315789	gene_source
1	2948240	+	AT1G09150	AT1G09150.1	742	AAACA	19	84	0.22619	gene_source
1	2948973	+	AT1G09150	AT1G09150.1	1027	AAACT	56	88	0.636364	gene_source
1	2949027	+	AT1G09150	AT1G09150.1	1081	AAACA	51	88	0.579545	gene_source
1	2949099	+	AT1G09150	AT1G09150.1	1153	AAACA	22	60	0.366667	gene_source
1	2971938	-	AT1G09200	AT1G09200.1	397	AAACT	75	313	0.239617	HTR2
1	2975574	-	AT1G09210	AT1G09210.1	730	AGACA	20	107	0.186916	CRT2
1	2975358	-	AT1G09210	AT1G09210.1	849	AAACT	18	108	0.166667	CRT2
1	2975222	-	AT1G09210	AT1G09210.1	985	GGACC	30	112	0.267857	CRT2
1	2974662	-	AT1G09210	AT1G09210.1	1204	GAACC	29	119	0.243697	CRT2
1	2973879	-	AT1G09210	AT1G09210.1	1395	AAACA	24	133	0.180451	CRT2
1	2973117	-	AT1G09210	AT1G09210.1	1722	AAACA	33	136	0.242647	CRT2
1	2973102	-	AT1G09210	AT1G09210.1	1737	AAACT	73	133	0.548872	CRT2
1	2973061	-	AT1G09210	AT1G09210.1	1778	AGACT	40	129	0.310078	CRT2
1	2973051	-	AT1G09210	AT1G09210.1	1788	AAACC	61	121	0.504132	CRT2
1	3009088	+	AT1G09310	AT1G09310.1	179	AAACT	222	1753	0.12664	gene_source
1	3009343	+	AT1G09310	AT1G09310.1	434	GAACC	449	2067	0.217223	gene_source
1	3009408	+	AT1G09310	AT1G09310.1	499	GAACT	1152	2123	0.542628	gene_source
1	3009450	+	AT1G09310	AT1G09310.1	541	GAACC	536	2179	0.245984	gene_source
1	3009827	+	AT1G09310	AT1G09310.1	918	AAACT	27	235	0.114894	gene_source
1	3009849	+	AT1G09310	AT1G09310.1	940	AAACT	46	180	0.255556	gene_source
1	3014552	-	AT1G09330	AT1G09330.1	399	AAACC	8	69	0.115942	ECH
1	3016286	+	AT1G09340	AT1G09340.1	508	AAACA	109	1049	0.103908	CRB
1	3016706	+	AT1G09340	AT1G09340.1	694	AAACT	146	1055	0.138389	CRB
1	3017121	+	AT1G09340	AT1G09340.1	840	AAACT	227	1073	0.211556	CRB
1	3018105	+	AT1G09340	AT1G09340.1	1439	GAACT	206	1103	0.186763	CRB
1	3018188	+	AT1G09340	AT1G09340.1	1522	AAACC	14	75	0.186667	CRB
1	3016706	+	AT1G09340	AT1G09340.2	1034	AAACT	9	68	0.132353	CRB
1	3017090	+	AT1G09340	AT1G09340.2	1149	AGACT	9	90	0.1	CRB
1	3017121	+	AT1G09340	AT1G09340.2	1180	AAACT	37	93	0.397849	CRB
1	3018105	+	AT1G09340	AT1G09340.2	1779	GAACT	24	96	0.25	CRB
1	3042088	+	AT1G09430	AT1G09430.1	93	AAACA	7	52	0.134615	ACLA-3
1	3043778	+	AT1G09430	AT1G09430.1	882	GAACT	15	77	0.194805	ACLA-3
1	3045115	+	AT1G09430	AT1G09430.1	1551	AAACT	57	94	0.606383	ACLA-3
1	3045145	+	AT1G09430	AT1G09430.1	1581	AAACT	68	93	0.731183	ACLA-3
1	3045215	+	AT1G09430	AT1G09430.1	1651	AGACT	55	66	0.833333	ACLA-3
1	3065330	+	AT1G09490	AT1G09490.1	821	GGACC	11	50	0.22	gene_source
1	3065778	+	AT1G09490	AT1G09490.1	1168	AGACA	11	53	0.207547	gene_source
1	3094606	+	AT1G09560	AT1G09560.1	879	AAACA	25	144	0.173611	GLP4
1	3106645	+	AT1G09590	AT1G09590.1	279	GGACC	57	321	0.17757	RPL21A
1	3107484	+	AT1G09590	AT1G09590.1	555	AGACC	47	367	0.128065	RPL21A
1	3107629	+	AT1G09590	AT1G09590.1	700	GAACT	105	381	0.275591	RPL21A
1	3107655	+	AT1G09590	AT1G09590.1	726	AGACT	286	378	0.756614	RPL21A
1	3107662	+	AT1G09590	AT1G09590.1	733	AAACT	268	378	0.708995	RPL21A
1	3114184	-	AT1G09620	AT1G09620.1	2417	AAACT	9	52	0.173077	gene_source
1	3113951	-	AT1G09620	AT1G09620.1	2650	AGACT	13	59	0.220339	gene_source
1	3113708	-	AT1G09620	AT1G09620.1	2893	AAACA	15	65	0.230769	gene_source
1	3112990	-	AT1G09620	AT1G09620.1	3508	GGACT	31	87	0.356322	gene_source
1	3120410	+	AT1G09640	AT1G09640.1	347	AAACA	75	177	0.423729	gene_source
1	3120502	+	AT1G09640	AT1G09640.1	439	AAACC	43	177	0.242938	gene_source
1	3121388	+	AT1G09640	AT1G09640.1	908	AAACT	33	214	0.154206	gene_source
1	3121416	+	AT1G09640	AT1G09640.1	936	AAACA	27	214	0.126168	gene_source
1	3121625	+	AT1G09640	AT1G09640.1	1145	AAACA	43	230	0.186957	gene_source
1	3122264	+	AT1G09640	AT1G09640.1	1672	AGACT	83	261	0.318008	gene_source
1	3122297	+	AT1G09640	AT1G09640.1	1705	GGACA	63	258	0.244186	gene_source
1	3137334	-	AT1G09690	AT1G09690.1	351	GAACC	201	698	0.287966	RPL21A
1	3136529	-	AT1G09690	AT1G09690.1	627	AGACC	109	772	0.141192	RPL21A
1	3136306	-	AT1G09690	AT1G09690.1	850	AAACA	284	659	0.430956	RPL21A
1	3157801	+	AT1G09750	AT1G09750.1	301	AAACC	22	209	0.105263	AED3
1	3158347	+	AT1G09750	AT1G09750.1	847	AAACT	33	268	0.123134	AED3
1	3159370	-	AT1G09760	AT1G09760.1	945	GAACT	16	62	0.258065	U2A'
1	3159350	-	AT1G09760	AT1G09760.1	965	GAACC	9	62	0.145161	U2A'
1	3159342	-	AT1G09760	AT1G09760.1	973	AAACT	31	62	0.5	U2A'
1	3159312	-	AT1G09760	AT1G09760.1	1003	GAACC	19	62	0.306452	U2A'
1	3167755	-	AT1G09780	AT1G09780.1	170	AGACC	17	126	0.134921	PGM1
1	3167531	-	AT1G09780	AT1G09780.1	322	GGACT	15	131	0.114504	PGM1
1	3167106	-	AT1G09780	AT1G09780.1	656	AAACC	21	139	0.151079	PGM1
1	3165648	-	AT1G09780	AT1G09780.1	1688	AAACA	58	210	0.27619	PGM1
1	3165508	-	AT1G09780	AT1G09780.1	1828	AAACT	59	212	0.278302	PGM1
1	3165457	-	AT1G09780	AT1G09780.1	1879	AGACT	76	210	0.361905	PGM1
1	3165421	-	AT1G09780	AT1G09780.1	1915	AAACA	106	205	0.517073	PGM1
1	3174474	+	AT1G09795	AT1G09795.1	372	AAACA	17	112	0.151786	HISN1B
1	3175996	+	AT1G09795	AT1G09795.1	940	AAACA	15	123	0.121951	HISN1B
1	3176704	+	AT1G09795	AT1G09795.1	1310	AGACA	22	138	0.15942	HISN1B
1	3176741	+	AT1G09795	AT1G09795.1	1347	GAACT	34	137	0.248175	HISN1B
1	3176755	+	AT1G09795	AT1G09795.1	1361	AAACA	42	136	0.308824	HISN1B
1	3176812	+	AT1G09795	AT1G09795.1	1418	AAACA	95	134	0.708955	HISN1B
1	3189502	+	AT1G09815	AT1G09815.1	202	AGACT	12	52	0.230769	POLD4
1	3189567	+	AT1G09815	AT1G09815.1	267	AAACA	6	55	0.109091	POLD4
1	3189974	+	AT1G09815	AT1G09815.1	458	GAACC	7	61	0.114754	POLD4
1	3190108	+	AT1G09815	AT1G09815.1	592	AAACT	11	63	0.174603	POLD4
1	3255608	+	AT1G09970	AT1G09970.1	3421	AAACT	18	58	0.310345	LRR
1	3290577	-	AT1G10090	AT1G10090.1	2644	GAACA	8	54	0.148148	gene_source
1	3347718	-	AT1G10200	AT1G10200.1	422	AAACA	25	142	0.176056	WLIM1
1	3347637	-	AT1G10200	AT1G10200.1	503	GAACT	57	144	0.395833	WLIM1
1	3346868	-	AT1G10200	AT1G10200.1	758	GAACA	31	155	0.2	WLIM1
1	3346525	-	AT1G10200	AT1G10200.1	1101	GGACC	35	162	0.216049	WLIM1
1	3346487	-	AT1G10200	AT1G10200.1	1139	AAACT	57	160	0.35625	WLIM1
1	3346478	-	AT1G10200	AT1G10200.1	1148	AAACA	55	159	0.345912	WLIM1
1	3396618	-	AT1G10360	AT1G10360.1	336	AAACC	8	53	0.150943	GSTU18
1	3396568	-	AT1G10360	AT1G10360.1	386	GAACT	9	54	0.166667	GSTU18
1	3395737	-	AT1G10360	AT1G10360.1	832	AAACT	15	64	0.234375	GSTU18
1	3442906	-	AT1G10470	AT1G10470.1	1099	AAACT	33	163	0.202454	ARR4
1	3460790	-	AT1G10500	AT1G10500.1	445	AAACA	16	149	0.107383	ISCA
1	3460159	-	AT1G10500	AT1G10500.1	689	GAACC	15	150	0.1	ISCA
1	3460132	-	AT1G10500	AT1G10500.1	716	AAACA	53	150	0.353333	ISCA
1	3460107	-	AT1G10500	AT1G10500.1	741	AAACT	34	148	0.22973	ISCA
1	3460078	-	AT1G10500	AT1G10500.1	770	AAACA	33	144	0.229167	ISCA
1	3460038	-	AT1G10500	AT1G10500.1	810	AAACC	60	107	0.560748	ISCA
1	3464997	+	AT1G10510	AT1G10510.1	1627	GAACA	6	53	0.113208	emb2004
1	3465596	+	AT1G10510	AT1G10510.1	1960	AGACA	11	54	0.203704	emb2004
1	3465613	+	AT1G10510	AT1G10510.1	1977	AGACT	17	54	0.314815	emb2004
1	3465693	+	AT1G10510	AT1G10510.1	2057	AAACA	37	51	0.72549	emb2004
1	3469700	+	AT1G10522	AT1G10522.1	189	AAACC	16	98	0.163265	PRIN2
1	3469714	+	AT1G10522	AT1G10522.1	203	GAACC	18	98	0.183673	PRIN2
1	3502301	-	AT1G10590	AT1G10590.1	627	AAACA	17	154	0.11039	gene_source
1	3502085	-	AT1G10590	AT1G10590.1	843	AAACA	13	64	0.203125	gene_source
1	3502069	-	AT1G10590	AT1G10590.1	859	AGACA	29	60	0.483333	gene_source
1	3514140	-	AT1G10630	AT1G10630.1	289	AGACC	35	148	0.236486	ATARFA1F
1	3513751	-	AT1G10630	AT1G10630.1	516	GAACT	22	157	0.140127	ATARFA1F
1	3513110	-	AT1G10630	AT1G10630.1	823	AGACC	57	161	0.354037	ATARFA1F
1	3513020	-	AT1G10630	AT1G10630.1	913	AGACT	96	121	0.793388	ATARFA1F
1	3536140	+	AT1G10670	AT1G10670.1	413	AAACA	46	147	0.312925	ACLA-1
1	3537368	+	AT1G10670	AT1G10670.1	1104	GAACC	22	153	0.143791	ACLA-1
1	3537965	+	AT1G10670	AT1G10670.1	1443	AAACT	27	156	0.173077	ACLA-1
1	3538127	+	AT1G10670	AT1G10670.1	1605	AAACT	41	153	0.267974	ACLA-1
1	3538205	+	AT1G10670	AT1G10670.1	1683	AAACT	76	137	0.554745	ACLA-1
1	3607180	-	AT1G10830	AT1G10830.1	401	AAACA	8	59	0.135593	Z-ISO
1	3606697	-	AT1G10830	AT1G10830.1	703	AAACC	10	65	0.153846	Z-ISO
1	3606555	-	AT1G10830	AT1G10830.1	845	AAACC	13	68	0.191176	Z-ISO
1	3605956	-	AT1G10830	AT1G10830.1	1015	AGACA	7	70	0.1	Z-ISO
1	3605657	-	AT1G10830	AT1G10830.1	1314	AGACT	50	71	0.704225	Z-ISO
1	3609907	-	AT1G10840	AT1G10840.1	428	AAACA	12	88	0.136364	TIF3H1
1	3608523	-	AT1G10840	AT1G10840.1	1043	GAACA	15	93	0.16129	TIF3H1
1	3607928	-	AT1G10840	AT1G10840.1	1288	GAACT	18	99	0.181818	TIF3H1
1	3607837	-	AT1G10840	AT1G10840.1	1379	AGACT	76	100	0.76	TIF3H1
1	3660359	+	AT1G10950	AT1G10950.1	243	AAACA	12	78	0.153846	TMN1
1	3661231	+	AT1G10950	AT1G10950.1	594	GAACA	10	86	0.116279	TMN1
1	3662158	+	AT1G10950	AT1G10950.1	1064	GAACT	37	94	0.393617	TMN1
1	3662467	+	AT1G10950	AT1G10950.1	1177	AAACA	26	96	0.270833	TMN1
1	3662541	+	AT1G10950	AT1G10950.1	1251	AAACA	10	98	0.102041	TMN1
1	3663300	+	AT1G10950	AT1G10950.1	1650	GAACT	21	112	0.1875	TMN1
1	3663701	+	AT1G10950	AT1G10950.1	1967	GAACA	50	117	0.42735	TMN1
1	3664505	+	AT1G10960	AT1G10960.1	319	AGACA	89	676	0.131657	FD1
1	3779038	+	AT1G11260	AT1G11260.1	790	AAACT	39	273	0.142857	STP1
1	3779293	+	AT1G11260	AT1G11260.1	1045	AAACC	89	283	0.314488	STP1
1	3779696	+	AT1G11260	AT1G11260.1	1356	GGACC	99	331	0.299094	STP1
1	3779862	+	AT1G11260	AT1G11260.1	1522	GAACA	39	339	0.115044	STP1
1	3803989	-	AT1G11310	AT1G11310.1	245	AAACT	7	63	0.111111	MLO2
1	3803834	-	AT1G11310	AT1G11310.1	400	AGACC	9	65	0.138462	MLO2
1	3803772	-	AT1G11310	AT1G11310.1	462	GAACA	7	67	0.104478	MLO2
1	3803211	-	AT1G11310	AT1G11310.1	720	AAACC	19	67	0.283582	MLO2
1	3802583	-	AT1G11310	AT1G11310.1	1092	AGACA	9	72	0.125	MLO2
1	3801561	-	AT1G11310	AT1G11310.1	1605	AGACT	10	79	0.126582	MLO2
1	3801217	-	AT1G11310	AT1G11310.1	1767	AAACA	11	82	0.134146	MLO2
1	3800953	-	AT1G11310	AT1G11310.1	2031	GAACT	18	76	0.236842	MLO2
1	3847403	+	AT1G11430	AT1G11430.1	184	GAACA	34	264	0.128788	MORF9
1	3848431	+	AT1G11430	AT1G11430.1	436	GAACA	30	287	0.10453	MORF9
1	3848914	+	AT1G11430	AT1G11430.1	728	GAACC	44	324	0.135802	MORF9
1	3848939	+	AT1G11430	AT1G11430.1	753	AAACT	170	326	0.521472	MORF9
1	3849058	+	AT1G11430	AT1G11430.1	872	GAACA	100	316	0.316456	MORF9
1	3849097	+	AT1G11430	AT1G11430.1	911	GAACC	72	237	0.303797	MORF9
1	3863871	+	AT1G11475	AT1G11475.1	403	AAACA	43	105	0.409524	NRPB10
1	3863893	+	AT1G11475	AT1G11475.1	425	AGACC	88	100	0.88	NRPB10
1	3874921	+	AT1G11530	AT1G11530.1	250	GAACT	13	104	0.125	CXXS1
1	3875244	+	AT1G11530	AT1G11530.1	412	AAACC	19	108	0.175926	CXXS1
1	3879649	-	AT1G11545	AT1G11545.1	473	GAACC	6	50	0.12	XTH8
1	3879599	-	AT1G11545	AT1G11545.1	523	GAACC	9	50	0.18	XTH8
1	3917814	+	AT1G11650	AT1G11650.2	1212	AGACC	51	301	0.169435	RBP45B
1	3917873	+	AT1G11650	AT1G11650.2	1271	AGACA	54	304	0.177632	RBP45B
1	3918002	+	AT1G11650	AT1G11650.2	1400	GAACT	33	306	0.107843	RBP45B
1	3918040	+	AT1G11650	AT1G11650.2	1438	AAACA	120	296	0.405405	RBP45B
1	3938996	+	AT1G11680	AT1G11680.1	347	AAACT	17	63	0.269841	CYP51G1
1	3940476	+	AT1G11680	AT1G11680.1	1633	GAACT	18	98	0.183673	CYP51G1
1	3940696	+	AT1G11680	AT1G11680.1	1853	AAACT	45	76	0.592105	CYP51G1
1	3967667	+	AT1G11750	AT1G11750.1	192	AAACC	34	207	0.164251	CLPP6
1	3968376	+	AT1G11750	AT1G11750.1	375	AAACC	168	214	0.785047	CLPP6
1	3968421	+	AT1G11750	AT1G11750.1	420	AGACC	33	215	0.153488	CLPP6
1	3969524	+	AT1G11750	AT1G11750.1	938	AAACA	28	231	0.121212	CLPP6
1	3969670	+	AT1G11750	AT1G11750.1	1084	AAACA	110	188	0.585106	CLPP6
1	3969683	+	AT1G11750	AT1G11750.1	1097	AAACT	129	183	0.704918	CLPP6
1	3969688	+	AT1G11750	AT1G11750.1	1102	AAACT	113	176	0.642045	CLPP6
1	3984071	+	AT1G11790	AT1G11790.1	1120	GAACA	8	50	0.16	ADT1
1	3985007	+	AT1G11790	AT1G11790.1	1547	GAACA	6	51	0.117647	ADT1
1	3985033	+	AT1G11790	AT1G11790.1	1573	GAACA	7	51	0.137255	ADT1
1	3985106	+	AT1G11790	AT1G11790.1	1646	AAACT	18	51	0.352941	ADT1
1	3985122	+	AT1G11790	AT1G11790.1	1662	AGACA	19	51	0.372549	ADT1
1	3992718	-	AT1G11820	AT1G11820.2	759	AAACA	6	58	0.103448	gene_source
1	3992472	-	AT1G11820	AT1G11820.2	1005	AAACA	7	59	0.118644	gene_source
1	3992030	-	AT1G11820	AT1G11820.2	1447	GAACT	12	63	0.190476	gene_source
1	3991093	-	AT1G11820	AT1G11820.2	1967	AAACA	43	66	0.651515	gene_source
1	3996332	+	AT1G11840	AT1G11840.1	535	AAACA	10	69	0.144928	ATGLX1
1	3996472	+	AT1G11840	AT1G11840.1	595	GAACT	8	70	0.114286	ATGLX1
1	3996607	+	AT1G11840	AT1G11840.1	639	AAACT	10	70	0.142857	ATGLX1
1	3996699	+	AT1G11840	AT1G11840.1	731	GGACC	7	70	0.1	ATGLX1
1	3997487	+	AT1G11840	AT1G11840.1	1163	GGACA	8	77	0.103896	ATGLX1
1	3997509	+	AT1G11840	AT1G11840.1	1185	GAACT	12	76	0.157895	ATGLX1
1	3997551	+	AT1G11840	AT1G11840.1	1227	AAACC	13	77	0.168831	ATGLX1
1	3997590	+	AT1G11840	AT1G11840.1	1266	AGACT	38	75	0.506667	ATGLX1
1	3997686	+	AT1G11840	AT1G11840.1	1362	AAACT	28	63	0.444444	ATGLX1
1	3997702	+	AT1G11840	AT1G11840.1	1378	GGACC	8	53	0.150943	ATGLX1
1	3996332	+	AT1G11840	AT1G11840.2	510	AAACA	21	190	0.110526	ATGLX1
1	3997487	+	AT1G11840	AT1G11840.2	1138	GGACA	27	198	0.136364	ATGLX1
1	3997551	+	AT1G11840	AT1G11840.2	1202	AAACC	25	195	0.128205	ATGLX1
1	3997590	+	AT1G11840	AT1G11840.2	1241	AGACT	104	194	0.536082	ATGLX1
1	3997686	+	AT1G11840	AT1G11840.2	1337	AAACT	86	182	0.472527	ATGLX1
1	3997702	+	AT1G11840	AT1G11840.2	1353	GGACC	24	173	0.138728	ATGLX1
1	3999235	+	AT1G11850	AT1G11850.2	79	AAACA	11	81	0.135802	gene_source
1	4002107	+	AT1G11860	AT1G11860.1	586	AGACA	128	810	0.158025	gene_source
1	4003014	+	AT1G11860	AT1G11860.1	1275	GGACC	109	918	0.118736	gene_source
1	4003109	+	AT1G11860	AT1G11860.1	1370	GAACA	105	936	0.112179	gene_source
1	4003236	+	AT1G11860	AT1G11860.1	1497	AAACC	139	964	0.144191	gene_source
1	4002009	+	AT1G11860	AT1G11860.2	367	GGACT	6	50	0.12	gene_source
1	4002107	+	AT1G11860	AT1G11860.2	465	AGACA	14	62	0.225806	gene_source
1	4002146	+	AT1G11860	AT1G11860.2	504	GAACT	14	70	0.2	gene_source
1	4002223	+	AT1G11860	AT1G11860.2	581	GAACA	18	78	0.230769	gene_source
1	4002571	+	AT1G11860	AT1G11860.2	834	GGACT	11	100	0.11	gene_source
1	4002818	+	AT1G11860	AT1G11860.2	958	AGACA	28	121	0.231405	gene_source
1	4003153	+	AT1G11860	AT1G11860.2	1293	GGACT	37	189	0.195767	gene_source
1	4011677	+	AT1G11890	AT1G11890.1	338	AAACT	29	51	0.568627	SEC22
1	4012044	+	AT1G11890	AT1G11890.1	418	AAACT	8	52	0.153846	SEC22
1	4012312	+	AT1G11890	AT1G11890.1	595	GAACT	21	54	0.388889	SEC22
1	4012600	+	AT1G11890	AT1G11890.1	735	GAACC	9	57	0.157895	SEC22
1	4012964	+	AT1G11890	AT1G11890.1	955	AAACT	16	59	0.271186	SEC22
1	4012998	+	AT1G11890	AT1G11890.1	989	AAACT	35	58	0.603448	SEC22
1	4013008	+	AT1G11890	AT1G11890.1	999	AGACT	21	57	0.368421	SEC22
1	4018692	-	AT1G11910	AT1G11910.1	921	AAACA	81	288	0.28125	APA1
1	4018024	-	AT1G11910	AT1G11910.1	1180	AGACC	43	311	0.138264	APA1
1	4017723	-	AT1G11910	AT1G11910.1	1364	AAACA	77	322	0.23913	APA1
1	4017699	-	AT1G11910	AT1G11910.1	1388	GAACT	51	325	0.156923	APA1
1	4017118	-	AT1G11910	AT1G11910.1	1696	AAACA	68	346	0.196532	APA1
1	4017080	-	AT1G11910	AT1G11910.1	1734	GAACA	45	346	0.130058	APA1
1	4017034	-	AT1G11910	AT1G11910.1	1780	GGACT	71	349	0.203438	APA1
1	4016908	-	AT1G11910	AT1G11910.1	1906	AAACT	131	265	0.49434	APA1
1	4016901	-	AT1G11910	AT1G11910.1	1913	AAACT	74	248	0.298387	APA1
1	4018024	-	AT1G11910	AT1G11910.2	1808	AGACC	7	52	0.134615	APA1
1	4028886	+	AT1G11930	AT1G11930.2	292	AAACC	8	53	0.150943	gene_source
1	4029834	+	AT1G11930	AT1G11930.2	668	GAACC	7	60	0.116667	gene_source
1	4029861	+	AT1G11930	AT1G11930.2	695	AAACA	19	61	0.311475	gene_source
1	4030307	+	AT1G11930	AT1G11930.2	965	AAACT	20	66	0.30303	gene_source
1	4030340	+	AT1G11930	AT1G11930.2	998	GAACA	13	67	0.19403	gene_source
1	4030348	+	AT1G11930	AT1G11930.2	1006	AAACC	8	67	0.119403	gene_source
1	4030499	+	AT1G11930	AT1G11930.2	1157	AAACA	22	57	0.385965	gene_source
1	4053765	-	AT1G12000	AT1G12000.1	107	AAACT	6	55	0.109091	PFP-BETA1
1	4053744	-	AT1G12000	AT1G12000.1	128	AAACA	8	56	0.142857	PFP-BETA1
1	4052744	-	AT1G12000	AT1G12000.1	664	AAACA	8	64	0.125	PFP-BETA1
1	4052631	-	AT1G12000	AT1G12000.1	681	AAACA	17	65	0.261538	PFP-BETA1
1	4052375	-	AT1G12000	AT1G12000.1	799	AAACC	9	68	0.132353	PFP-BETA1
1	4051955	-	AT1G12000	AT1G12000.1	960	AGACT	9	71	0.126761	PFP-BETA1
1	4051896	-	AT1G12000	AT1G12000.1	1019	AAACA	25	74	0.337838	PFP-BETA1
1	4090612	-	AT1G12090	AT1G12090.1	246	AAACA	473	3051	0.155031	ELP
1	4090246	-	AT1G12090	AT1G12090.1	612	GAACC	398	3502	0.113649	ELP
1	4105285	+	AT1G12110	AT1G12110.1	63	GAACA	6	50	0.12	NPF6.3
1	4105356	+	AT1G12110	AT1G12110.1	134	AAACT	14	58	0.241379	NPF6.3
1	4105763	+	AT1G12110	AT1G12110.1	356	GAACT	18	64	0.28125	NPF6.3
1	4106672	+	AT1G12110	AT1G12110.1	997	AAACA	29	89	0.325843	NPF6.3
1	4108528	+	AT1G12110	AT1G12110.1	1129	AAACA	24	93	0.258065	NPF6.3
1	4109181	+	AT1G12110	AT1G12110.1	1782	GAACT	30	119	0.252101	NPF6.3
1	4109323	+	AT1G12110	AT1G12110.1	1924	GAACA	33	122	0.270492	NPF6.3
1	4115847	-	AT1G12120	AT1G12120.1	899	AGACA	5	50	0.1	gene_source
1	4115597	-	AT1G12120	AT1G12120.1	1149	AAACA	8	50	0.16	gene_source
1	4115507	-	AT1G12120	AT1G12120.1	1239	AGACT	7	51	0.137255	gene_source
1	4115370	-	AT1G12120	AT1G12120.1	1376	GAACC	7	53	0.132075	gene_source
1	4115141	-	AT1G12120	AT1G12120.1	1605	GAACT	8	59	0.135593	gene_source
1	4150445	+	AT1G12230	AT1G12230.1	1098	AAACT	23	118	0.194915	gene_source
1	4150756	+	AT1G12230	AT1G12230.1	1325	GAACT	60	119	0.504202	gene_source
1	4150778	+	AT1G12230	AT1G12230.1	1347	GAACA	42	117	0.358974	gene_source
1	4150844	+	AT1G12230	AT1G12230.1	1413	AGACT	97	109	0.889908	gene_source
1	4150865	+	AT1G12230	AT1G12230.1	1434	AGACT	64	106	0.603774	gene_source
1	4150879	+	AT1G12230	AT1G12230.1	1448	AGACT	35	90	0.388889	gene_source
1	4150893	+	AT1G12230	AT1G12230.1	1462	AAACC	28	61	0.459016	gene_source
1	4153795	+	AT1G12240	AT1G12240.1	155	AAACC	21	97	0.216495	BFRUCT4
1	4153818	+	AT1G12240	AT1G12240.1	178	AGACC	14	98	0.142857	BFRUCT4
1	4155865	+	AT1G12240	AT1G12240.1	741	AGACC	20	118	0.169492	BFRUCT4
1	4156647	+	AT1G12240	AT1G12240.1	1417	AGACT	25	136	0.183824	BFRUCT4
1	4156903	+	AT1G12240	AT1G12240.1	1673	AAACA	31	146	0.212329	BFRUCT4
1	4157089	+	AT1G12240	AT1G12240.1	1774	AAACC	31	152	0.203947	BFRUCT4
1	4157399	+	AT1G12240	AT1G12240.1	1995	GAACA	20	159	0.125786	BFRUCT4
1	4157563	+	AT1G12240	AT1G12240.1	2159	AAACA	30	107	0.280374	BFRUCT4
1	4159444	+	AT1G12250	AT1G12250.1	218	AAACA	8	76	0.105263	TL20.3
1	4159858	+	AT1G12250	AT1G12250.1	415	AAACA	25	79	0.316456	TL20.3
1	4160987	+	AT1G12250	AT1G12250.1	708	AAACA	11	82	0.134146	TL20.3
1	4161339	+	AT1G12250	AT1G12250.1	973	AAACA	35	81	0.432099	TL20.3
1	4223869	+	AT1G12410	AT1G12410.1	305	AAACC	32	234	0.136752	CLPR2
1	4224897	+	AT1G12410	AT1G12410.1	852	AGACC	87	258	0.337209	CLPR2
1	4225069	+	AT1G12410	AT1G12410.1	1024	AAACA	28	60	0.466667	CLPR2
1	4242141	-	AT1G12440	AT1G12440.1	613	AAACC	27	142	0.190141	SAP1
1	4241803	-	AT1G12440	AT1G12440.1	951	AAACT	21	148	0.141892	SAP1
1	4263422	-	AT1G12500	AT1G12500.1	1405	GAACC	10	51	0.196078	gene_source
1	4357657	-	AT1G12780	AT1G12780.1	1005	AAACT	10	66	0.151515	UGE1
1	4357491	-	AT1G12780	AT1G12780.1	1079	AAACC	12	66	0.181818	UGE1
1	4357438	-	AT1G12780	AT1G12780.1	1132	AGACC	13	67	0.19403	UGE1
1	4356904	-	AT1G12780	AT1G12780.1	1302	GAACC	10	72	0.138889	UGE1
1	4356015	-	AT1G12780	AT1G12780.1	1939	GAACT	26	81	0.320988	UGE1
1	4364498	-	AT1G12800	AT1G12800.1	825	AAACC	7	57	0.122807	gene_source
1	4364338	-	AT1G12800	AT1G12800.1	985	GAACA	8	64	0.125	gene_source
1	4364229	-	AT1G12800	AT1G12800.1	1094	AAACA	13	65	0.2	gene_source
1	4363923	-	AT1G12800	AT1G12800.1	1326	AAACC	11	71	0.15493	gene_source
1	4363819	-	AT1G12800	AT1G12800.1	1340	AGACC	13	72	0.180556	gene_source
1	4363789	-	AT1G12800	AT1G12800.1	1370	GAACA	9	75	0.12	gene_source
1	4363765	-	AT1G12800	AT1G12800.1	1394	GAACC	11	77	0.142857	gene_source
1	4362712	-	AT1G12800	AT1G12800.1	2084	AGACC	24	100	0.24	gene_source
1	4361989	-	AT1G12800	AT1G12800.1	2411	GAACC	13	108	0.12037	gene_source
1	4361979	-	AT1G12800	AT1G12800.1	2421	AAACT	12	108	0.111111	gene_source
1	4361706	-	AT1G12800	AT1G12800.1	2601	AGACT	62	107	0.579439	gene_source
1	4361634	-	AT1G12800	AT1G12800.1	2673	AAACA	46	58	0.793103	gene_source
1	4367690	+	AT1G12810	AT1G12810.1	316	GGACC	20	52	0.384615	gene_source
1	4368582	+	AT1G12810	AT1G12810.1	528	AGACA	8	58	0.137931	gene_source
1	4368684	+	AT1G12810	AT1G12810.1	630	AGACA	25	58	0.431034	gene_source
1	4377354	+	AT1G12840	AT1G12840.1	2132	GAACA	26	214	0.121495	VHA-C
1	4377384	+	AT1G12840	AT1G12840.1	2162	AAACA	43	218	0.197248	VHA-C
1	4378348	+	AT1G12840	AT1G12840.1	2635	GAACT	154	259	0.594595	VHA-C
1	4378412	+	AT1G12840	AT1G12840.1	2699	AGACA	164	256	0.640625	VHA-C
1	4378425	+	AT1G12840	AT1G12840.1	2712	AGACA	113	253	0.44664	VHA-C
1	4381084	-	AT1G12850	AT1G12850.1	681	AAACT	19	52	0.365385	gene_source
1	4380561	-	AT1G12850	AT1G12850.1	866	AAACT	9	55	0.163636	gene_source
1	4380427	-	AT1G12850	AT1G12850.1	1000	GAACT	27	58	0.465517	gene_source
1	4380259	-	AT1G12850	AT1G12850.1	1168	GAACA	11	60	0.183333	gene_source
1	4380239	-	AT1G12850	AT1G12850.1	1188	AAACA	8	61	0.131148	gene_source
1	4394254	-	AT1G12900	AT1G12900.1	147	AAACC	63	461	0.136659	GAPA-2
1	4393689	-	AT1G12900	AT1G12900.1	426	AAACA	343	966	0.355072	GAPA-2
1	4393629	-	AT1G12900	AT1G12900.1	486	AAACC	137	979	0.139939	GAPA-2
1	4393437	-	AT1G12900	AT1G12900.1	601	GAACC	156	995	0.156784	GAPA-2
1	4393315	-	AT1G12900	AT1G12900.1	723	GAACT	243	1016	0.239173	GAPA-2
1	4392964	-	AT1G12900	AT1G12900.1	987	AAACT	268	1062	0.252354	GAPA-2
1	4392516	-	AT1G12900	AT1G12900.1	1435	AAACT	155	541	0.286506	GAPA-2
1	4392505	-	AT1G12900	AT1G12900.1	1446	AAACA	47	209	0.22488	GAPA-2
1	4394254	-	AT1G12900	AT1G12900.2	147	AAACC	25	149	0.167785	GAPA-2
1	4394128	-	AT1G12900	AT1G12900.2	180	GGACT	29	251	0.115538	GAPA-2
1	4393689	-	AT1G12900	AT1G12900.2	426	AAACA	95	268	0.354478	GAPA-2
1	4393629	-	AT1G12900	AT1G12900.2	486	AAACC	36	267	0.134831	GAPA-2
1	4393618	-	AT1G12900	AT1G12900.2	497	AGACT	28	267	0.104869	GAPA-2
1	4393437	-	AT1G12900	AT1G12900.2	605	GAACC	60	269	0.223048	GAPA-2
1	4393315	-	AT1G12900	AT1G12900.2	727	GAACT	55	280	0.196429	GAPA-2
1	4393031	-	AT1G12900	AT1G12900.2	924	GAACA	36	313	0.115016	GAPA-2
1	4392964	-	AT1G12900	AT1G12900.2	991	AAACT	55	329	0.167173	GAPA-2
1	4392888	-	AT1G12900	AT1G12900.2	1067	AAACT	40	338	0.118343	GAPA-2
1	4392631	-	AT1G12900	AT1G12900.2	1324	AGACT	90	361	0.249307	GAPA-2
1	4392516	-	AT1G12900	AT1G12900.2	1439	AAACT	41	152	0.269737	GAPA-2
1	4392505	-	AT1G12900	AT1G12900.2	1450	AAACA	12	53	0.226415	GAPA-2
1	4393689	-	AT1G12900	AT1G12900.3	350	AAACA	24	52	0.461538	GAPA-2
1	4393629	-	AT1G12900	AT1G12900.3	410	AAACC	10	61	0.163934	GAPA-2
1	4393465	-	AT1G12900	AT1G12900.3	497	GAACT	8	74	0.108108	GAPA-2
1	4393437	-	AT1G12900	AT1G12900.3	525	GAACC	19	80	0.2375	GAPA-2
1	4393315	-	AT1G12900	AT1G12900.3	647	GAACT	10	99	0.10101	GAPA-2
1	4393031	-	AT1G12900	AT1G12900.3	844	GAACA	23	140	0.164286	GAPA-2
1	4392888	-	AT1G12900	AT1G12900.3	987	AAACT	21	158	0.132911	GAPA-2
1	4392631	-	AT1G12900	AT1G12900.3	1244	AGACT	27	180	0.15	GAPA-2
1	4392516	-	AT1G12900	AT1G12900.3	1359	AAACT	41	111	0.369369	GAPA-2
1	4394254	-	AT1G12900	AT1G12900.5	201	AAACC	154	919	0.167573	GAPA-2
1	4393765	-	AT1G12900	AT1G12900.5	404	GAACT	112	959	0.116788	GAPA-2
1	4393689	-	AT1G12900	AT1G12900.5	480	AAACA	311	975	0.318974	GAPA-2
1	4393315	-	AT1G12900	AT1G12900.5	777	GAACT	314	1031	0.304559	GAPA-2
1	4392516	-	AT1G12900	AT1G12900.5	1489	AAACT	74	281	0.263345	GAPA-2
1	4392505	-	AT1G12900	AT1G12900.5	1500	AAACA	32	132	0.242424	GAPA-2
1	4397391	-	AT1G12920	AT1G12920.1	613	GAACT	11	95	0.115789	ERF1-2
1	4396908	-	AT1G12920	AT1G12920.1	1096	AAACC	17	102	0.166667	ERF1-2
1	4396883	-	AT1G12920	AT1G12920.1	1121	GGACA	11	102	0.107843	ERF1-2
1	4396877	-	AT1G12920	AT1G12920.1	1127	AAACA	33	102	0.323529	ERF1-2
1	4396831	-	AT1G12920	AT1G12920.1	1173	AAACA	39	102	0.382353	ERF1-2
1	4396545	-	AT1G12920	AT1G12920.1	1459	AAACT	13	109	0.119266	ERF1-2
1	4396441	-	AT1G12920	AT1G12920.1	1563	GAACA	33	107	0.308411	ERF1-2
1	4396408	-	AT1G12920	AT1G12920.1	1596	AGACA	62	102	0.607843	ERF1-2
1	4396376	-	AT1G12920	AT1G12920.1	1628	AAACA	24	71	0.338028	ERF1-2
1	4454014	+	AT1G13060	AT1G13060.1	682	AAACT	42	164	0.256098	PBE1
1	4467349	+	AT1G13110	AT1G13110.1	256	AAACC	9	68	0.132353	CYP71B7
1	4467993	+	AT1G13110	AT1G13110.1	900	AAACA	13	90	0.144444	CYP71B7
1	4468141	+	AT1G13110	AT1G13110.1	1048	AAACT	10	94	0.106383	CYP71B7
1	4468268	+	AT1G13110	AT1G13110.1	1104	AAACA	13	99	0.131313	CYP71B7
1	4468795	+	AT1G13110	AT1G13110.1	1631	AAACA	14	126	0.111111	CYP71B7
1	4526034	-	AT1G13245	AT1G13245.1	171	AAACC	10	76	0.131579	RTFL17
1	4525678	-	AT1G13245	AT1G13245.1	527	AGACC	15	80	0.1875	RTFL17
1	4542440	+	AT1G13260	AT1G13260.1	273	AAACC	34	56	0.607143	RAV1
1	4542625	+	AT1G13260	AT1G13260.1	458	AAACA	15	61	0.245902	RAV1
1	4543006	+	AT1G13260	AT1G13260.1	839	AAACA	9	66	0.136364	RAV1
1	4543071	+	AT1G13260	AT1G13260.1	904	GAACT	17	66	0.257576	RAV1
1	4543470	+	AT1G13260	AT1G13260.1	1303	AAACT	8	73	0.109589	RAV1
1	4545345	+	AT1G13270	AT1G13270.1	259	GAACT	15	109	0.137615	MAP1B
1	4545746	+	AT1G13270	AT1G13270.1	550	AAACT	19	120	0.158333	MAP1B
1	4545757	+	AT1G13270	AT1G13270.1	561	GAACT	14	120	0.116667	MAP1B
1	4546250	+	AT1G13270	AT1G13270.1	801	GAACT	59	130	0.453846	MAP1B
1	4547011	+	AT1G13270	AT1G13270.1	1076	GAACC	23	137	0.167883	MAP1B
1	4547030	+	AT1G13270	AT1G13270.1	1095	GAACC	15	138	0.108696	MAP1B
1	4547063	+	AT1G13270	AT1G13270.1	1128	GGACT	15	138	0.108696	MAP1B
1	4547126	+	AT1G13270	AT1G13270.1	1191	GAACT	25	137	0.182482	MAP1B
1	4547157	+	AT1G13270	AT1G13270.1	1222	AAACT	121	135	0.896296	MAP1B
1	4547238	+	AT1G13270	AT1G13270.1	1303	AGACC	86	102	0.843137	MAP1B
1	4547606	+	AT1G13280	AT1G13280.1	219	AAACT	18	64	0.28125	AOC4
1	4548071	+	AT1G13280	AT1G13280.1	520	AAACA	38	73	0.520548	AOC4
1	4548090	+	AT1G13280	AT1G13280.1	539	AAACT	9	74	0.121622	AOC4
1	4548102	+	AT1G13280	AT1G13280.1	551	AAACC	8	74	0.108108	AOC4
1	4548465	+	AT1G13280	AT1G13280.1	914	AAACA	13	80	0.1625	AOC4
1	4577217	-	AT1G13360	AT1G13360.1	1153	AAACT	15	60	0.25	gene_source
1	4589719	-	AT1G13380	AT1G13380.1	391	AGACC	22	85	0.258824	gene_source
1	4609903	-	AT1G13440	AT1G13440.1	592	AAACT	169	1251	0.135092	GAPC2
1	4608907	-	AT1G13440	AT1G13440.1	1140	AGACT	328	1445	0.22699	GAPC2
1	4608394	-	AT1G13440	AT1G13440.1	1472	AAACT	313	1444	0.216759	GAPC2
1	4608290	-	AT1G13440	AT1G13440.1	1576	AAACC	334	1372	0.24344	GAPC2
1	4608394	-	AT1G13440	AT1G13440.2	1157	AAACT	21	105	0.2	GAPC2
1	4608290	-	AT1G13440	AT1G13440.2	1261	AAACC	29	112	0.258929	GAPC2
1	4641993	-	AT1G13560	AT1G13560.1	198	AGACA	6	55	0.109091	AAPT1
1	4638721	-	AT1G13560	AT1G13560.1	1545	GAACT	17	83	0.204819	AAPT1
1	4638670	-	AT1G13560	AT1G13560.1	1596	AAACT	50	67	0.746269	AAPT1
1	4737032	+	AT1G13820	AT1G13820.1	833	AAACT	12	88	0.136364	gene_source
1	4737324	+	AT1G13820	AT1G13820.1	962	AGACA	12	93	0.129032	gene_source
1	4737500	+	AT1G13820	AT1G13820.1	1051	AAACA	11	94	0.117021	gene_source
1	4737557	+	AT1G13820	AT1G13820.1	1108	AAACT	16	94	0.170213	gene_source
1	4737582	+	AT1G13820	AT1G13820.1	1133	AGACT	24	95	0.252632	gene_source
1	4737618	+	AT1G13820	AT1G13820.1	1169	AGACC	38	95	0.4	gene_source
1	4737740	+	AT1G13820	AT1G13820.1	1291	AAACC	43	69	0.623188	gene_source
1	4737750	+	AT1G13820	AT1G13820.1	1301	AAACA	35	66	0.530303	gene_source
1	4761058	+	AT1G13930	AT1G13930.1	102	AAACA	125	846	0.147754	gene_source
1	4761120	+	AT1G13930	AT1G13930.1	164	AAACT	130	1254	0.103668	gene_source
1	4761172	+	AT1G13930	AT1G13930.1	216	GAACC	338	1279	0.264269	gene_source
1	4761058	+	AT1G13930	AT1G13930.2	47	AAACA	12	83	0.144578	gene_source
1	4761172	+	AT1G13930	AT1G13930.2	161	GAACC	75	335	0.223881	gene_source
1	4761178	+	AT1G13930	AT1G13930.2	167	AAACA	53	335	0.158209	gene_source
1	4761189	+	AT1G13930	AT1G13930.2	178	AGACC	40	337	0.118694	gene_source
1	4761269	+	AT1G13930	AT1G13930.2	258	AGACA	35	344	0.101744	gene_source
1	4761058	+	AT1G13930	AT1G13930.3	47	AAACA	11	80	0.1375	gene_source
1	4761149	+	AT1G13930	AT1G13930.3	138	AGACC	47	337	0.139466	gene_source
1	4761172	+	AT1G13930	AT1G13930.3	161	GAACC	82	343	0.239067	gene_source
1	4761178	+	AT1G13930	AT1G13930.3	167	AAACA	55	343	0.16035	gene_source
1	4761189	+	AT1G13930	AT1G13930.3	178	AGACC	38	345	0.110145	gene_source
1	4761269	+	AT1G13930	AT1G13930.3	258	AGACA	37	350	0.105714	gene_source
1	4799758	+	AT1G14000	AT1G14000.1	1351	GAACC	8	50	0.16	VIK
1	4799783	+	AT1G14000	AT1G14000.1	1376	AAACA	13	51	0.254902	VIK
1	4799804	+	AT1G14000	AT1G14000.1	1397	AGACC	6	51	0.117647	VIK
1	4800073	+	AT1G14000	AT1G14000.1	1595	AAACA	25	54	0.462963	VIK
1	4800083	+	AT1G14000	AT1G14000.1	1605	AAACA	23	54	0.425926	VIK
1	4800506	-	AT1G14010	AT1G14010.1	578	GAACA	10	63	0.15873	gene_source
1	4800344	-	AT1G14010	AT1G14010.1	740	AAACC	18	62	0.290323	gene_source
1	4800311	-	AT1G14010	AT1G14010.1	773	GAACT	34	59	0.576271	gene_source
1	4800276	-	AT1G14010	AT1G14010.1	808	AAACA	18	51	0.352941	gene_source
1	4805458	-	AT1G14030	AT1G14030.1	1561	GAACA	6	54	0.111111	LSMT-L
1	4805413	-	AT1G14030	AT1G14030.1	1606	AGACC	10	54	0.185185	LSMT-L
1	4805404	-	AT1G14030	AT1G14030.1	1615	AGACT	26	54	0.481481	LSMT-L
1	4805386	-	AT1G14030	AT1G14030.1	1633	AGACA	14	54	0.259259	LSMT-L
1	4805370	-	AT1G14030	AT1G14030.1	1649	AGACC	18	53	0.339623	LSMT-L
1	4839874	+	AT1G14150	AT1G14150.1	74	AAACA	28	133	0.210526	PNSL2
1	4839955	+	AT1G14150	AT1G14150.1	155	AAACC	52	201	0.258706	PNSL2
1	4839989	+	AT1G14150	AT1G14150.1	189	GAACC	34	206	0.165049	PNSL2
1	4840133	+	AT1G14150	AT1G14150.1	333	GGACT	28	215	0.130233	PNSL2
1	4840166	+	AT1G14150	AT1G14150.1	366	AAACA	31	218	0.142202	PNSL2
1	4840250	+	AT1G14150	AT1G14150.1	450	AAACA	38	227	0.167401	PNSL2
1	4840348	+	AT1G14150	AT1G14150.1	548	AAACA	26	232	0.112069	PNSL2
1	4840607	+	AT1G14150	AT1G14150.1	632	AGACA	38	235	0.161702	PNSL2
1	4840685	+	AT1G14150	AT1G14150.1	710	GGACT	56	205	0.273171	PNSL2
1	4840714	+	AT1G14150	AT1G14150.1	739	AGACT	79	179	0.441341	PNSL2
1	4840737	+	AT1G14150	AT1G14150.1	762	AAACA	22	62	0.354839	PNSL2
1	4868983	+	AT1G14250	AT1G14250.1	509	GAACA	6	50	0.12	APY5
1	4869569	+	AT1G14250	AT1G14250.1	869	GAACT	6	53	0.113208	APY5
1	4871103	+	AT1G14250	AT1G14250.1	1567	AAACA	7	69	0.101449	APY5
1	4871269	+	AT1G14250	AT1G14250.1	1733	AAACT	9	71	0.126761	APY5
1	4875803	-	AT1G14270	AT1G14270.1	744	AGACT	9	81	0.111111	gene_source
1	4875103	-	AT1G14270	AT1G14270.1	1119	AAACT	13	83	0.156627	gene_source
1	4875009	-	AT1G14270	AT1G14270.1	1213	GAACA	19	82	0.231707	gene_source
1	4889518	+	AT1G14320	AT1G14320.1	929	GGACA	589	1061	0.555137	RPL10A
1	4889518	+	AT1G14320	AT1G14320.2	808	GGACA	18	54	0.333333	RPL10A
1	4899292	+	AT1G14345	AT1G14345.1	248	AAACT	29	268	0.108209	gene_source
1	4927747	-	AT1G14400	AT1G14400.1	573	AAACC	117	226	0.517699	UBC1
1	4927194	-	AT1G14400	AT1G14400.1	934	AAACT	187	212	0.882075	UBC1
1	4927145	-	AT1G14400	AT1G14400.1	983	AAACA	95	169	0.56213	UBC1
1	4927130	-	AT1G14400	AT1G14400.1	998	AAACC	45	133	0.338346	UBC1
1	4929942	-	AT1G14410	AT1G14410.1	715	GAACT	12	52	0.230769	WHY1
1	4929642	-	AT1G14410	AT1G14410.1	863	AAACA	8	57	0.140351	WHY1
1	4929328	-	AT1G14410	AT1G14410.1	1086	GAACA	17	59	0.288136	WHY1
1	4929244	-	AT1G14410	AT1G14410.1	1170	AGACT	48	60	0.8	WHY1
1	4929160	-	AT1G14410	AT1G14410.1	1254	AAACA	55	57	0.964912	WHY1
1	4947472	-	AT1G14450	AT1G14450.1	145	AGACA	22	90	0.244444	gene_source
1	4946461	-	AT1G14450	AT1G14450.1	332	GAACT	13	95	0.136842	gene_source
1	4946369	-	AT1G14450	AT1G14450.1	424	GAACT	12	94	0.12766	gene_source
1	4947540	-	AT1G14450	AT1G14450.2	131	GAACA	11	104	0.105769	gene_source
1	4946461	-	AT1G14450	AT1G14450.2	386	GAACT	14	108	0.12963	gene_source
1	4946369	-	AT1G14450	AT1G14450.2	478	GAACT	12	98	0.122449	gene_source
1	4962078	-	AT1G14510	AT1G14510.1	1213	AAACA	13	60	0.216667	AL7
1	4962039	-	AT1G14510	AT1G14510.1	1252	AGACA	10	60	0.166667	AL7
1	5008787	-	AT1G14610	AT1G14610.1	3191	GAACT	10	51	0.196078	TWN2
1	5008676	-	AT1G14610	AT1G14610.1	3200	AAACA	8	51	0.156863	TWN2
1	5008593	-	AT1G14610	AT1G14610.1	3283	AAACA	10	57	0.175439	TWN2
1	5008525	-	AT1G14610	AT1G14610.1	3351	AAACA	6	58	0.103448	TWN2
1	5008421	-	AT1G14610	AT1G14610.1	3455	AAACT	36	59	0.610169	TWN2
1	5008396	-	AT1G14610	AT1G14610.1	3480	GAACT	10	57	0.175439	TWN2
1	5008348	-	AT1G14610	AT1G14610.1	3528	AGACT	32	55	0.581818	TWN2
1	5038391	+	AT1G14670	AT1G14670.1	429	AAACA	11	101	0.108911	TMN2
1	5038417	+	AT1G14670	AT1G14670.1	455	GGACT	14	103	0.135922	TMN2
1	5039601	+	AT1G14670	AT1G14670.1	1358	AAACA	21	138	0.152174	TMN2
1	5040054	+	AT1G14670	AT1G14670.1	1727	AGACA	21	153	0.137255	TMN2
1	5040313	+	AT1G14670	AT1G14670.1	1986	AGACA	37	169	0.218935	TMN2
1	5040321	+	AT1G14670	AT1G14670.1	1994	AGACA	65	169	0.384615	TMN2
1	5040460	+	AT1G14670	AT1G14670.1	2133	AGACT	135	153	0.882353	TMN2
1	5068286	-	AT1G14720	AT1G14720.1	392	GAACC	15	89	0.168539	XTH28
1	5067299	-	AT1G14720	AT1G14720.1	717	AGACA	18	101	0.178218	XTH28
1	5066732	-	AT1G14720	AT1G14720.1	1284	GGACT	15	106	0.141509	XTH28
1	5104612	-	AT1G14810	AT1G14810.1	239	AAACC	43	147	0.292517	gene_source
1	5104562	-	AT1G14810	AT1G14810.1	289	AGACA	18	150	0.12	gene_source
1	5104329	-	AT1G14810	AT1G14810.1	522	AGACA	24	156	0.153846	gene_source
1	5104134	-	AT1G14810	AT1G14810.1	717	AAACC	43	166	0.259036	gene_source
1	5103758	-	AT1G14810	AT1G14810.1	880	AAACC	20	178	0.11236	gene_source
1	5102742	-	AT1G14810	AT1G14810.1	1287	AGACC	22	209	0.105263	gene_source
1	5109338	-	AT1G14830	AT1G14830.1	1245	AGACC	8	54	0.148148	DRP1C
1	5109208	-	AT1G14830	AT1G14830.1	1290	GAACT	8	54	0.148148	DRP1C
1	5108476	-	AT1G14830	AT1G14830.1	1609	AAACA	6	58	0.103448	DRP1C
1	5108204	-	AT1G14830	AT1G14830.1	1788	AAACC	7	59	0.118644	DRP1C
1	5108169	-	AT1G14830	AT1G14830.1	1823	AGACC	17	60	0.283333	DRP1C
1	5108034	-	AT1G14830	AT1G14830.1	1880	AAACA	10	62	0.16129	DRP1C
1	5108010	-	AT1G14830	AT1G14830.1	1904	AAACT	7	64	0.109375	DRP1C
1	5107793	-	AT1G14830	AT1G14830.1	2027	AGACC	12	64	0.1875	DRP1C
1	5107738	-	AT1G14830	AT1G14830.1	2082	AAACA	13	66	0.19697	DRP1C
1	5107684	-	AT1G14830	AT1G14830.1	2136	AGACA	23	68	0.338235	DRP1C
1	5107593	-	AT1G14830	AT1G14830.1	2227	AAACA	38	64	0.59375	DRP1C
1	5133065	-	AT1G14880	AT1G14880.1	491	AAACA	33	119	0.277311	PCR1
1	5133020	-	AT1G14880	AT1G14880.1	536	GAACT	18	122	0.147541	PCR1
1	5150481	+	AT1G14920	AT1G14920.1	1500	AGACC	9	61	0.147541	GAI
1	5150624	+	AT1G14920	AT1G14920.1	1643	GAACC	10	63	0.15873	GAI
1	5150751	+	AT1G14920	AT1G14920.1	1770	AAACA	17	65	0.261538	GAI
1	5151000	+	AT1G14920	AT1G14920.1	2019	AAACT	9	68	0.132353	GAI
1	5151079	+	AT1G14920	AT1G14920.1	2098	AAACT	22	71	0.309859	GAI
1	5166703	-	AT1G14980	AT1G14980.1	237	AAACC	18	54	0.333333	CPN10
1	5166459	-	AT1G14980	AT1G14980.1	395	GAACT	29	248	0.116935	CPN10
1	5165947	-	AT1G14980	AT1G14980.1	565	GAACT	27	260	0.103846	CPN10
1	5165829	-	AT1G14980	AT1G14980.1	683	GGACT	69	262	0.263359	CPN10
1	5165792	-	AT1G14980	AT1G14980.1	720	GAACC	46	226	0.20354	CPN10
1	5203888	+	AT1G15120	AT1G15120.1	555	AAACT	64	447	0.143177	gene_source
1	5203981	+	AT1G15120	AT1G15120.1	648	GAACT	222	450	0.493333	gene_source
1	5203998	+	AT1G15120	AT1G15120.1	665	AAACC	171	445	0.38427	gene_source
1	5212147	-	AT1G15140	AT1G15140.1	203	AAACT	28	160	0.175	gene_source
1	5210994	-	AT1G15140	AT1G15140.1	838	GAACC	33	215	0.153488	gene_source
1	5210609	-	AT1G15140	AT1G15140.1	977	AAACA	56	225	0.248889	gene_source
1	5210410	-	AT1G15140	AT1G15140.1	1093	AAACT	58	221	0.262443	gene_source
1	5210305	-	AT1G15140	AT1G15140.1	1198	AAACA	153	213	0.71831	gene_source
1	5225621	+	AT1G15180	AT1G15180.1	1068	AAACA	5	50	0.1	DTX13
1	5225798	+	AT1G15180	AT1G15180.1	1150	AAACT	7	50	0.14	DTX13
1	5252027	-	AT1G15270	AT1G15270.1	95	GAACC	43	339	0.126844	gene_source
1	5250779	-	AT1G15270	AT1G15270.1	350	AAACA	209	362	0.577348	gene_source
1	5294792	+	AT1G15390	AT1G15390.1	164	GAACC	12	53	0.226415	PDF1A
1	5295675	+	AT1G15390	AT1G15390.1	884	AAACT	34	71	0.478873	PDF1A
1	5295718	+	AT1G15390	AT1G15390.1	927	AAACT	27	64	0.421875	PDF1A
1	5296301	-	AT1G15400	AT1G15400.2	775	AAACT	22	75	0.293333	gene_source
1	5326700	+	AT1G15500	AT1G15500.1	411	AGACA	20	132	0.151515	AATP2
1	5328774	+	AT1G15500	AT1G15500.1	2079	AGACT	146	181	0.80663	AATP2
1	5328842	+	AT1G15500	AT1G15500.1	2147	AAACT	58	130	0.446154	AATP2
1	5400485	+	AT1G15690	AT1G15690.1	1275	GAACC	74	634	0.116719	AVP1
1	5400594	+	AT1G15690	AT1G15690.1	1384	GAACA	73	659	0.110774	AVP1
1	5401193	+	AT1G15690	AT1G15690.1	1802	AAACA	142	761	0.186597	AVP1
1	5401586	+	AT1G15690	AT1G15690.1	2065	GAACC	216	830	0.260241	AVP1
1	5401712	+	AT1G15690	AT1G15690.1	2191	AGACC	116	890	0.130337	AVP1
1	5402253	+	AT1G15690	AT1G15690.1	2570	AAACT	319	967	0.329886	AVP1
1	5402302	+	AT1G15690	AT1G15690.1	2619	AAACC	208	954	0.218029	AVP1
1	5402333	+	AT1G15690	AT1G15690.1	2650	GAACC	256	888	0.288288	AVP1
1	5402428	+	AT1G15690	AT1G15690.1	2745	AGACT	135	387	0.348837	AVP1
1	5402488	+	AT1G15690	AT1G15690.1	2805	AGACA	67	288	0.232639	AVP1
1	5408939	-	AT1G15730	AT1G15730.1	829	GAACA	8	50	0.16	gene_source
1	5408585	-	AT1G15730	AT1G15730.1	924	AAACA	11	51	0.215686	gene_source
1	5407618	-	AT1G15730	AT1G15730.1	1370	AAACA	9	60	0.15	gene_source
1	5407578	-	AT1G15730	AT1G15730.1	1410	GAACC	8	60	0.133333	gene_source
1	5407527	-	AT1G15730	AT1G15730.1	1461	GGACC	8	58	0.137931	gene_source
1	5414264	+	AT1G15740	AT1G15740.1	1717	AAACA	9	62	0.145161	gene_source
1	5414393	+	AT1G15740	AT1G15740.1	1769	AAACT	8	64	0.125	gene_source
1	5414573	+	AT1G15740	AT1G15740.1	1949	GAACT	17	66	0.257576	gene_source
1	5414607	+	AT1G15740	AT1G15740.1	1983	AGACT	27	67	0.402985	gene_source
1	5414613	+	AT1G15740	AT1G15740.1	1989	AGACA	44	67	0.656716	gene_source
1	5414673	+	AT1G15740	AT1G15740.1	2049	AAACT	29	67	0.432836	gene_source
1	5446921	-	AT1G15820	AT1G15820.1	745	AGACC	510	4113	0.123997	LHCB6
1	5446499	-	AT1G15820	AT1G15820.1	1167	AAACA	61	292	0.208904	LHCB6
1	5458827	-	AT1G15880	AT1G15880.1	833	GAACA	6	50	0.12	GOS11
1	5472292	+	AT1G15930	AT1G15930.1	455	AGACT	11	52	0.211538	RPS12A
1	5472378	+	AT1G15930	AT1G15930.1	541	AGACC	10	58	0.172414	RPS12A
1	5472683	+	AT1G15930	AT1G15930.1	629	GGACT	6	60	0.1	RPS12A
1	5472697	+	AT1G15930	AT1G15930.1	643	AGACA	8	61	0.131148	RPS12A
1	5472763	+	AT1G15930	AT1G15930.1	709	AAACT	13	65	0.2	RPS12A
1	5472837	+	AT1G15930	AT1G15930.1	783	GGACA	14	61	0.229508	RPS12A
1	5472378	+	AT1G15930	AT1G15930.2	490	AGACC	75	559	0.134168	RPS12A
1	5472697	+	AT1G15930	AT1G15930.2	592	AGACA	65	567	0.114638	RPS12A
1	5472763	+	AT1G15930	AT1G15930.2	658	AAACT	98	569	0.172232	RPS12A
1	5472837	+	AT1G15930	AT1G15930.2	732	GGACA	123	564	0.218085	RPS12A
1	5472860	+	AT1G15930	AT1G15930.2	755	GAACA	187	556	0.336331	RPS12A
1	5472887	+	AT1G15930	AT1G15930.2	782	AGACT	303	451	0.67184	RPS12A
1	5478822	+	AT1G15950	AT1G15950.1	126	GAACC	18	79	0.227848	CCR1
1	5478972	+	AT1G15950	AT1G15950.1	276	GAACC	12	83	0.144578	CCR1
1	5480202	+	AT1G15950	AT1G15950.1	681	AGACA	10	96	0.104167	CCR1
1	5482060	+	AT1G15950	AT1G15950.1	1338	AAACC	33	98	0.336735	CCR1
1	5489413	+	AT1G15980	AT1G15980.1	269	AAACT	17	165	0.10303	PNSB1
1	5489559	+	AT1G15980	AT1G15980.1	415	AGACC	18	175	0.102857	PNSB1
1	5489899	+	AT1G15980	AT1G15980.1	657	AAACA	41	190	0.215789	PNSB1
1	5490157	+	AT1G15980	AT1G15980.1	828	AGACA	22	197	0.111675	PNSB1
1	5491127	+	AT1G15980	AT1G15980.1	1483	AAACT	33	235	0.140426	PNSB1
1	5491220	+	AT1G15980	AT1G15980.1	1576	AAACA	104	219	0.474886	PNSB1
1	5494650	+	AT1G16000	AT1G16000.1	118	GAACA	9	53	0.169811	gene_source
1	5495215	+	AT1G16000	AT1G16000.1	370	AAACT	18	55	0.327273	gene_source
1	5514480	+	AT1G16080	AT1G16080.1	219	AAACC	61	164	0.371951	gene_source
1	5514552	+	AT1G16080	AT1G16080.1	291	AAACT	18	172	0.104651	gene_source
1	5515257	+	AT1G16080	AT1G16080.1	741	AAACT	25	206	0.121359	gene_source
1	5515439	+	AT1G16080	AT1G16080.1	849	GAACT	30	222	0.135135	gene_source
1	5515833	+	AT1G16080	AT1G16080.1	1146	AAACT	100	243	0.411523	gene_source
1	5515928	+	AT1G16080	AT1G16080.1	1241	AGACT	41	129	0.317829	gene_source
1	5515944	+	AT1G16080	AT1G16080.1	1257	AAACT	36	120	0.3	gene_source
1	5515968	+	AT1G16080	AT1G16080.1	1281	AAACT	9	52	0.173077	gene_source
1	5541295	+	AT1G16180	AT1G16180.1	841	AGACC	18	125	0.144	gene_source
1	5542025	+	AT1G16180	AT1G16180.1	1313	GAACC	55	135	0.407407	gene_source
1	5542756	+	AT1G16180	AT1G16180.1	1849	GAACA	34	123	0.276423	gene_source
1	5542756	+	AT1G16180	AT1G16180.2	1475	GAACA	16	58	0.275862	gene_source
1	5555170	-	AT1G16240	AT1G16240.1	928	AGACA	25	73	0.342466	SYP51
1	5555053	-	AT1G16240	AT1G16240.1	1045	AAACC	35	55	0.636364	SYP51
1	5580922	+	AT1G16320	AT1G16320.1	102	AAACA	8	62	0.129032	gene_source
1	5581955	+	AT1G16320	AT1G16320.1	975	AGACA	11	86	0.127907	gene_source
1	5609099	+	AT1G16410	AT1G16410.1	418	AAACA	15	136	0.110294	CYP79F1
1	5609228	+	AT1G16410	AT1G16410.1	547	AGACA	22	139	0.158273	CYP79F1
1	5609482	+	AT1G16410	AT1G16410.1	801	AGACA	20	155	0.129032	CYP79F1
1	5610105	+	AT1G16410	AT1G16410.1	1313	AAACT	32	185	0.172973	CYP79F1
1	5610131	+	AT1G16410	AT1G16410.1	1339	AAACA	19	187	0.101604	CYP79F1
1	5611129	+	AT1G16410	AT1G16410.1	1808	AAACA	24	227	0.105727	CYP79F1
1	5611306	+	AT1G16410	AT1G16410.1	1985	AAACA	20	137	0.145985	CYP79F1
1	5623773	+	AT1G16470	AT1G16470.1	463	AAACA	15	92	0.163043	PAB1
1	5624688	+	AT1G16470	AT1G16470.1	701	AAACC	18	97	0.185567	PAB1
1	5625521	+	AT1G16470	AT1G16470.1	977	AAACT	60	96	0.625	PAB1
1	5625551	+	AT1G16470	AT1G16470.1	1007	GAACA	43	82	0.52439	PAB1
1	5669656	+	AT1G16560	AT1G16560.2	616	GAACT	13	50	0.26	gene_source
1	5670323	+	AT1G16560	AT1G16560.2	1116	AAACT	10	53	0.188679	gene_source
1	5670432	+	AT1G16560	AT1G16560.2	1225	AAACA	7	54	0.12963	gene_source
1	5709810	+	AT1G16700	AT1G16700.1	187	GAACT	23	75	0.306667	gene_source
1	5711470	+	AT1G16700	AT1G16700.1	830	AAACT	11	109	0.100917	gene_source
1	5711490	+	AT1G16700	AT1G16700.1	850	AGACA	20	109	0.183486	gene_source
1	5711860	+	AT1G16700	AT1G16700.1	1120	GGACC	27	97	0.278351	gene_source
1	5723838	+	AT1G16720	AT1G16720.1	855	AAACA	11	84	0.130952	HCF173
1	5724253	+	AT1G16720	AT1G16720.1	1168	GAACT	16	94	0.170213	HCF173
1	5725321	+	AT1G16720	AT1G16720.1	1669	AAACA	16	104	0.153846	HCF173
1	5725712	+	AT1G16720	AT1G16720.1	1856	AAACA	13	110	0.118182	HCF173
1	5726086	+	AT1G16720	AT1G16720.1	1983	GAACT	48	112	0.428571	HCF173
1	5728760	+	AT1G16740	AT1G16740.1	342	GAACT	9	59	0.152542	gene_source
1	5728769	+	AT1G16740	AT1G16740.1	351	GAACT	22	59	0.372881	gene_source
1	5728808	+	AT1G16740	AT1G16740.1	390	GAACC	8	59	0.135593	gene_source
1	5728988	+	AT1G16740	AT1G16740.1	570	GAACA	11	62	0.177419	gene_source
1	5756287	+	AT1G16810	AT1G16810.2	204	GAACT	21	69	0.304348	gene_source
1	5756825	+	AT1G16810	AT1G16810.2	632	AAACA	28	69	0.405797	gene_source
1	5763167	-	AT1G16840	AT1G16840.1	630	AGACC	6	50	0.12	gene_source
1	5762832	-	AT1G16840	AT1G16840.1	833	AGACT	12	50	0.24	gene_source
1	5769535	+	AT1G16860	AT1G16860.1	1383	AAACC	11	54	0.203704	gene_source
1	5770482	+	AT1G16860	AT1G16860.1	2138	GAACT	9	66	0.136364	gene_source
1	5774992	+	AT1G16880	AT1G16880.1	742	AGACC	171	669	0.255605	ACR11
1	5775031	+	AT1G16880	AT1G16880.1	781	AAACA	131	675	0.194074	ACR11
1	5775206	+	AT1G16880	AT1G16880.1	860	GAACC	255	688	0.37064	ACR11
1	5775953	+	AT1G16880	AT1G16880.1	1066	GAACA	77	727	0.105915	ACR11
1	5778370	-	AT1G16890	AT1G16890.2	160	AAACC	20	181	0.110497	UBC36
1	5776734	-	AT1G16890	AT1G16890.2	579	GAACA	25	197	0.126904	UBC36
1	5776492	-	AT1G16890	AT1G16890.2	722	AAACT	112	198	0.565657	UBC36
1	5776453	-	AT1G16890	AT1G16890.2	761	AAACA	85	195	0.435897	UBC36
1	5776400	-	AT1G16890	AT1G16890.2	814	AGACT	100	171	0.584795	UBC36
1	5787802	-	AT1G16920	AT1G16920.1	503	GAACC	10	88	0.113636	RABA1B
1	5787677	-	AT1G16920	AT1G16920.1	628	AAACA	13	93	0.139785	RABA1B
1	5787383	-	AT1G16920	AT1G16920.1	922	AGACC	50	71	0.704225	RABA1B
1	5841338	-	AT1G17080	AT1G17080.1	408	AAACT	24	133	0.180451	gene_source
1	5840357	-	AT1G17080	AT1G17080.1	775	AAACA	69	145	0.475862	gene_source
1	5840336	-	AT1G17080	AT1G17080.1	796	AAACT	74	138	0.536232	gene_source
1	5844984	+	AT1G17100	AT1G17100.1	339	GAACC	23	213	0.107981	gene_source
1	5845298	+	AT1G17100	AT1G17100.1	578	GAACT	56	222	0.252252	gene_source
1	5845376	+	AT1G17100	AT1G17100.1	656	AGACT	30	225	0.133333	gene_source
1	5845554	+	AT1G17100	AT1G17100.1	834	GAACC	27	178	0.151685	gene_source
1	5845606	+	AT1G17100	AT1G17100.1	886	AAACC	14	114	0.122807	gene_source
1	5878476	+	AT1G17200	AT1G17200.1	87	AAACT	12	112	0.107143	gene_source
1	5885615	+	AT1G17220	AT1G17220.1	609	AAACA	10	54	0.185185	FUG1
1	5885715	+	AT1G17220	AT1G17220.1	709	AAACC	27	56	0.482143	FUG1
1	5886168	+	AT1G17220	AT1G17220.1	1162	AGACC	23	64	0.359375	FUG1
1	5886186	+	AT1G17220	AT1G17220.1	1180	AGACC	17	65	0.261538	FUG1
1	5886726	+	AT1G17220	AT1G17220.1	1720	AGACC	9	81	0.111111	FUG1
1	5887631	+	AT1G17220	AT1G17220.1	2153	AAACA	11	92	0.119565	FUG1
1	5888374	+	AT1G17220	AT1G17220.1	2455	GGACC	15	106	0.141509	FUG1
1	5888600	+	AT1G17220	AT1G17220.1	2581	GGACC	39	112	0.348214	FUG1
1	5889671	+	AT1G17220	AT1G17220.1	3115	GAACA	25	138	0.181159	FUG1
1	5889801	+	AT1G17220	AT1G17220.1	3245	AAACT	20	145	0.137931	FUG1
1	5890203	+	AT1G17220	AT1G17220.1	3495	AAACT	18	161	0.111801	FUG1
1	5890226	+	AT1G17220	AT1G17220.1	3518	AGACT	40	162	0.246914	FUG1
1	5890347	+	AT1G17220	AT1G17220.1	3639	GAACC	59	142	0.415493	FUG1
1	5924798	+	AT1G17290	AT1G17290.1	1246	AAACA	20	154	0.12987	ALAAT1
1	5925881	+	AT1G17290	AT1G17290.1	1951	AGACA	49	207	0.236715	ALAAT1
1	5925986	+	AT1G17290	AT1G17290.1	1964	GAACA	22	212	0.103774	ALAAT1
1	5926263	+	AT1G17290	AT1G17290.1	2241	AAACC	63	174	0.362069	ALAAT1
1	5926327	+	AT1G17290	AT1G17290.1	2305	AAACA	41	89	0.460674	ALAAT1
1	5926339	+	AT1G17290	AT1G17290.1	2317	GAACC	17	67	0.253731	ALAAT1
1	5953758	-	AT1G17370	AT1G17370.1	570	AAACT	9	51	0.176471	UBP1B
1	5952242	-	AT1G17370	AT1G17370.1	1271	AAACA	7	63	0.111111	UBP1B
1	5951929	-	AT1G17370	AT1G17370.1	1491	AAACA	21	69	0.304348	UBP1B
1	5980774	+	AT1G17420	AT1G17420.1	2339	GAACC	8	62	0.129032	LOX3
1	5980785	+	AT1G17420	AT1G17420.1	2350	AAACA	7	63	0.111111	LOX3
1	5980945	+	AT1G17420	AT1G17420.1	2510	AAACT	7	67	0.104478	LOX3
1	5980981	+	AT1G17420	AT1G17420.1	2546	AAACC	7	67	0.104478	LOX3
1	5981165	+	AT1G17420	AT1G17420.1	2730	AGACA	10	73	0.136986	LOX3
1	6004818	+	AT1G17470	AT1G17470.1	633	GAACT	10	76	0.131579	DRG1
1	6004844	+	AT1G17470	AT1G17470.1	659	AAACA	29	76	0.381579	DRG1
1	6004849	+	AT1G17470	AT1G17470.1	664	AAACT	8	76	0.105263	DRG1
1	6005387	+	AT1G17470	AT1G17470.1	921	AGACT	26	80	0.325	DRG1
1	6006288	+	AT1G17470	AT1G17470.1	1480	GAACA	22	71	0.309859	DRG1
1	6062345	+	AT1G17620	AT1G17620.1	451	AAACC	18	65	0.276923	gene_source
1	6062683	+	AT1G17620	AT1G17620.1	789	AAACC	16	71	0.225352	gene_source
1	6062855	+	AT1G17620	AT1G17620.1	961	GAACT	12	75	0.16	gene_source
1	6063117	+	AT1G17620	AT1G17620.1	1223	AAACA	32	78	0.410256	gene_source
1	6099409	+	AT1G17730	AT1G17730.1	371	GAACT	17	51	0.333333	CHMP1A
1	6100126	+	AT1G17730	AT1G17730.1	756	AGACT	9	56	0.160714	CHMP1A
1	6100178	+	AT1G17730	AT1G17730.1	808	AAACT	25	57	0.438596	CHMP1A
1	6100288	+	AT1G17730	AT1G17730.1	918	AAACC	21	52	0.403846	CHMP1A
1	6142784	+	AT1G17840	AT1G17840.1	383	AAACT	10	64	0.15625	ABCG11
1	6142842	+	AT1G17840	AT1G17840.1	441	AAACA	17	68	0.25	ABCG11
1	6142890	+	AT1G17840	AT1G17840.1	489	AGACA	10	72	0.138889	ABCG11
1	6142897	+	AT1G17840	AT1G17840.1	496	AAACC	18	73	0.246575	ABCG11
1	6143235	+	AT1G17840	AT1G17840.1	834	AAACT	12	81	0.148148	ABCG11
1	6143994	+	AT1G17840	AT1G17840.1	1279	AAACT	11	91	0.120879	ABCG11
1	6144370	+	AT1G17840	AT1G17840.1	1491	AGACT	21	96	0.21875	ABCG11
1	6144707	+	AT1G17840	AT1G17840.1	1741	GGACT	11	107	0.102804	ABCG11
1	6146008	+	AT1G17840	AT1G17840.1	2694	AAACT	53	144	0.368056	ABCG11
1	6146040	+	AT1G17840	AT1G17840.1	2726	AAACC	35	123	0.284553	ABCG11
1	6153009	-	AT1G17880	AT1G17880.1	356	AAACA	74	490	0.15102	BTF3
1	6152556	-	AT1G17880	AT1G17880.1	631	AGACC	137	502	0.272908	BTF3
1	6152539	-	AT1G17880	AT1G17880.1	648	AAACC	179	494	0.362348	BTF3
1	6212833	-	AT1G18060	AT1G18060.1	424	AAACA	36	155	0.232258	gene_source
1	6211960	-	AT1G18060	AT1G18060.1	1063	GAACT	31	151	0.205298	gene_source
1	6217112	-	AT1G18070	AT1G18070.1	473	AGACA	6	51	0.117647	gene_source
1	6216079	-	AT1G18070	AT1G18070.1	852	AGACA	8	66	0.121212	gene_source
1	6216071	-	AT1G18070	AT1G18070.1	860	GAACA	8	66	0.121212	gene_source
1	6215876	-	AT1G18070	AT1G18070.1	968	GAACA	16	69	0.231884	gene_source
1	6214891	-	AT1G18070	AT1G18070.1	1414	AAACC	27	84	0.321429	gene_source
1	6213954	-	AT1G18070	AT1G18070.1	1951	AGACC	22	97	0.226804	gene_source
1	6222456	+	AT1G18080	AT1G18080.1	256	AAACT	71	581	0.122203	RACK1A
1	6222633	+	AT1G18080	AT1G18080.1	433	GGACA	77	602	0.127907	RACK1A
1	6223089	+	AT1G18080	AT1G18080.1	889	GAACA	92	679	0.135493	RACK1A
1	6255188	+	AT1G18170	AT1G18170.1	622	AGACT	10	62	0.16129	FKBP17-2
1	6255226	+	AT1G18170	AT1G18170.1	660	GAACC	8	63	0.126984	FKBP17-2
1	6255580	+	AT1G18170	AT1G18170.1	1014	AAACA	37	65	0.569231	FKBP17-2
1	6255623	+	AT1G18170	AT1G18170.1	1057	GAACC	43	56	0.767857	FKBP17-2
1	6255633	+	AT1G18170	AT1G18170.1	1067	AAACC	22	50	0.44	FKBP17-2
1	6268609	-	AT1G18210	AT1G18210.1	331	GAACT	24	212	0.113208	CML27
1	6268088	-	AT1G18210	AT1G18210.1	852	AAACA	60	168	0.357143	CML27
1	6268032	-	AT1G18210	AT1G18210.1	908	GAACT	15	60	0.25	CML27
1	6277745	-	AT1G18250	AT1G18250.1	343	AAACA	7	61	0.114754	ATLP-1
1	6277523	-	AT1G18250	AT1G18250.1	565	GAACC	18	63	0.285714	ATLP-1
1	6371303	+	AT1G18500	AT1G18500.1	1584	AAACA	22	68	0.323529	IPMS1
1	6372255	+	AT1G18500	AT1G18500.1	1876	GAACT	15	75	0.2	IPMS1
1	6372845	+	AT1G18500	AT1G18500.1	2261	AAACA	12	83	0.144578	IPMS1
1	6372897	+	AT1G18500	AT1G18500.1	2313	AGACA	18	83	0.216867	IPMS1
1	6378063	-	AT1G18540	AT1G18540.1	309	GAACT	93	658	0.141337	RPL6A
1	6377886	-	AT1G18540	AT1G18540.1	398	GGACC	117	673	0.173848	RPL6A
1	6377469	-	AT1G18540	AT1G18540.1	713	AAACC	134	704	0.190341	RPL6A
1	6377368	-	AT1G18540	AT1G18540.1	814	AGACT	434	578	0.750865	RPL6A
1	6398774	+	AT1G18590	AT1G18590.1	244	AGACC	6	52	0.115385	SOT17
1	6398971	+	AT1G18590	AT1G18590.1	441	AAACC	6	54	0.111111	SOT17
1	6399067	+	AT1G18590	AT1G18590.1	537	AAACA	7	57	0.122807	SOT17
1	6419254	-	AT1G18650	AT1G18650.1	1112	GGACA	5	50	0.1	PDCB3
1	6419195	-	AT1G18650	AT1G18650.1	1171	AGACC	9	50	0.18	PDCB3
1	6457995	-	AT1G18720	AT1G18720.1	1198	GAACT	12	94	0.12766	gene_source
1	6457951	-	AT1G18720	AT1G18720.1	1242	AGACC	58	94	0.617021	gene_source
1	6457914	-	AT1G18720	AT1G18720.1	1279	AAACT	36	88	0.409091	gene_source
1	6459687	-	AT1G18720	AT1G18720.2	644	AAACA	9	82	0.109756	gene_source
1	6459623	-	AT1G18720	AT1G18720.2	708	AAACA	17	100	0.17	gene_source
1	6457951	-	AT1G18720	AT1G18720.2	1362	AGACC	32	60	0.533333	gene_source
1	6457914	-	AT1G18720	AT1G18720.2	1399	AAACT	26	54	0.481481	gene_source
1	6461033	+	AT1G18730	AT1G18730.1	468	AAACA	24	228	0.105263	PNSB4
1	6462111	+	AT1G18730	AT1G18730.1	754	AAACT	71	177	0.40113	PNSB4
1	6462130	+	AT1G18730	AT1G18730.1	773	AAACC	90	168	0.535714	PNSB4
1	6562039	-	AT1G19000	AT1G19000.1	556	GAACC	6	53	0.113208	gene_source
1	6561642	-	AT1G19000	AT1G19000.1	653	GAACT	10	56	0.178571	gene_source
1	6561483	-	AT1G19000	AT1G19000.1	812	AAACA	11	60	0.183333	gene_source
1	6561327	-	AT1G19000	AT1G19000.1	968	AAACC	9	64	0.140625	gene_source
1	6561130	-	AT1G19000	AT1G19000.1	987	AAACA	11	65	0.169231	gene_source
1	6561125	-	AT1G19000	AT1G19000.1	992	GAACA	23	65	0.353846	gene_source
1	6561047	-	AT1G19000	AT1G19000.1	1070	AAACT	20	67	0.298507	gene_source
1	6560974	-	AT1G19000	AT1G19000.1	1143	AAACA	31	67	0.462687	gene_source
1	6560868	-	AT1G19000	AT1G19000.1	1249	AAACT	9	67	0.134328	gene_source
1	6562104	-	AT1G19000	AT1G19000.2	496	AAACT	15	139	0.107914	gene_source
1	6562039	-	AT1G19000	AT1G19000.2	561	GAACC	15	143	0.104895	gene_source
1	6561642	-	AT1G19000	AT1G19000.2	658	GAACT	32	147	0.217687	gene_source
1	6561625	-	AT1G19000	AT1G19000.2	675	AAACC	19	148	0.128378	gene_source
1	6561483	-	AT1G19000	AT1G19000.2	817	AAACA	29	158	0.183544	gene_source
1	6561247	-	AT1G19000	AT1G19000.2	1053	AAACA	30	170	0.176471	gene_source
1	6561175	-	AT1G19000	AT1G19000.2	1125	AAACT	31	169	0.183432	gene_source
1	6561130	-	AT1G19000	AT1G19000.2	1170	AAACA	29	165	0.175758	gene_source
1	6561125	-	AT1G19000	AT1G19000.2	1175	GAACA	42	165	0.254545	gene_source
1	6561047	-	AT1G19000	AT1G19000.2	1253	AAACT	39	165	0.236364	gene_source
1	6560974	-	AT1G19000	AT1G19000.2	1326	AAACA	58	153	0.379085	gene_source
1	6560868	-	AT1G19000	AT1G19000.2	1432	AAACT	22	141	0.156028	gene_source
1	6568254	+	AT1G19020	AT1G19020.1	253	AAACA	6	60	0.1	gene_source
1	6568293	+	AT1G19020	AT1G19020.1	292	AGACA	8	60	0.133333	gene_source
1	6568385	+	AT1G19020	AT1G19020.1	384	AAACC	12	60	0.2	gene_source
1	6568396	+	AT1G19020	AT1G19020.1	395	AAACA	7	60	0.116667	gene_source
1	6568415	+	AT1G19020	AT1G19020.1	414	AAACT	8	60	0.133333	gene_source
1	6578096	-	AT1G19050	AT1G19050.1	680	AAACA	7	62	0.112903	ARR7
1	6577897	-	AT1G19050	AT1G19050.1	879	AGACC	21	60	0.35	ARR7
1	6609857	-	AT1G19130	AT1G19130.1	325	GAACT	33	67	0.492537	gene_source
1	6612886	+	AT1G19150	AT1G19150.1	257	AGACC	23	220	0.104545	LHCA6
1	6612982	+	AT1G19150	AT1G19150.1	353	GAACC	66	225	0.293333	LHCA6
1	6613410	+	AT1G19150	AT1G19150.1	698	AAACC	30	253	0.118577	LHCA6
1	6613853	+	AT1G19150	AT1G19150.1	1043	GAACT	110	265	0.415094	LHCA6
1	6613943	+	AT1G19150	AT1G19150.1	1133	AAACA	31	168	0.184524	LHCA6
1	6622149	+	AT1G19180	AT1G19180.1	285	AAACA	23	64	0.359375	TIFY10A
1	6622764	+	AT1G19180	AT1G19180.1	702	AAACC	21	81	0.259259	TIFY10A
1	6622879	+	AT1G19180	AT1G19180.1	817	AAACT	29	84	0.345238	TIFY10A
1	6623039	+	AT1G19180	AT1G19180.1	977	AAACC	14	91	0.153846	TIFY10A
1	6623109	+	AT1G19180	AT1G19180.1	1047	GAACT	11	91	0.120879	TIFY10A
1	6623219	+	AT1G19180	AT1G19180.1	1157	AAACC	12	92	0.130435	TIFY10A
1	6623375	+	AT1G19180	AT1G19180.1	1313	AAACT	8	65	0.123077	TIFY10A
1	6622764	+	AT1G19180	AT1G19180.3	512	AAACC	27	105	0.257143	TIFY10A
1	6622879	+	AT1G19180	AT1G19180.3	627	AAACT	25	110	0.227273	TIFY10A
1	6623005	+	AT1G19180	AT1G19180.3	753	AAACC	28	112	0.25	TIFY10A
1	6623109	+	AT1G19180	AT1G19180.3	857	GAACT	15	115	0.130435	TIFY10A
1	6623219	+	AT1G19180	AT1G19180.3	967	AAACC	19	119	0.159664	TIFY10A
1	6623327	+	AT1G19180	AT1G19180.3	1075	AGACA	18	124	0.145161	TIFY10A
1	6623375	+	AT1G19180	AT1G19180.3	1123	AAACT	15	124	0.120968	TIFY10A
1	6689090	+	AT1G19350	AT1G19350.1	393	GAACT	33	111	0.297297	BES1
1	6689666	+	AT1G19350	AT1G19350.1	652	AAACA	14	112	0.125	BES1
1	6689711	+	AT1G19350	AT1G19350.1	697	AAACC	23	113	0.20354	BES1
1	6689718	+	AT1G19350	AT1G19350.1	704	AAACC	16	113	0.141593	BES1
1	6689772	+	AT1G19350	AT1G19350.1	758	AAACA	43	114	0.377193	BES1
1	6689792	+	AT1G19350	AT1G19350.1	778	GAACT	15	114	0.131579	BES1
1	6690071	+	AT1G19350	AT1G19350.1	1057	GAACA	15	117	0.128205	BES1
1	6774149	-	AT1G19570	AT1G19570.1	251	AAACC	351	1123	0.312556	DHAR1
1	6775047	+	AT1G19580	AT1G19580.1	365	GAACA	10	56	0.178571	GAMMACA1
1	6776090	+	AT1G19580	AT1G19580.1	589	AAACT	7	59	0.118644	GAMMACA1
1	6776126	+	AT1G19580	AT1G19580.1	625	AGACA	7	59	0.118644	GAMMACA1
1	6776815	+	AT1G19580	AT1G19580.1	805	AAACC	8	62	0.129032	GAMMACA1
1	6776881	+	AT1G19580	AT1G19580.1	871	AAACT	8	63	0.126984	GAMMACA1
1	6777088	+	AT1G19580	AT1G19580.1	1078	GAACT	10	66	0.151515	GAMMACA1
1	6777276	+	AT1G19580	AT1G19580.1	1266	AAACT	27	64	0.421875	GAMMACA1
1	6780834	+	AT1G19600	AT1G19600.1	1202	AAACT	6	53	0.113208	gene_source
1	6780929	+	AT1G19600	AT1G19600.1	1297	AAACA	9	54	0.166667	gene_source
1	6802147	-	AT1G19660	AT1G19660.1	446	AAACT	13	82	0.158537	BBD2
1	6802130	-	AT1G19660	AT1G19660.1	463	AAACA	9	82	0.109756	BBD2
1	6800773	-	AT1G19660	AT1G19660.1	1148	AAACA	10	95	0.105263	BBD2
1	6800736	-	AT1G19660	AT1G19660.1	1185	AGACC	21	95	0.221053	BBD2
1	6800109	-	AT1G19660	AT1G19660.1	1505	GGACA	16	87	0.183908	BBD2
1	6804439	-	AT1G19670	AT1G19670.1	501	AAACT	81	473	0.171247	CLH1
1	6804304	-	AT1G19670	AT1G19670.1	636	AGACC	106	488	0.217213	CLH1
1	6804236	-	AT1G19670	AT1G19670.1	704	GAACC	100	501	0.199601	CLH1
1	6804210	-	AT1G19670	AT1G19670.1	730	AAACC	58	507	0.114398	CLH1
1	6804167	-	AT1G19670	AT1G19670.1	773	GAACC	96	512	0.1875	CLH1
1	6804109	-	AT1G19670	AT1G19670.1	831	AAACC	70	520	0.134615	CLH1
1	6803679	-	AT1G19670	AT1G19670.1	1261	AAACT	66	439	0.150342	CLH1
1	6803668	-	AT1G19670	AT1G19670.1	1272	AAACA	47	402	0.116915	CLH1
1	6824394	+	AT1G19740	AT1G19740.1	149	AAACC	14	133	0.105263	gene_source
1	6824487	+	AT1G19740	AT1G19740.1	242	AAACA	23	140	0.164286	gene_source
1	6824718	+	AT1G19740	AT1G19740.1	473	AAACA	23	149	0.154362	gene_source
1	6825253	+	AT1G19740	AT1G19740.1	1008	AAACT	36	144	0.25	gene_source
1	6832385	+	AT1G19770	AT1G19770.1	61	GAACT	13	127	0.102362	PUP14
1	6832461	+	AT1G19770	AT1G19770.1	137	AAACC	24	137	0.175182	PUP14
1	6832806	+	AT1G19770	AT1G19770.1	387	AAACT	19	158	0.120253	PUP14
1	6913344	+	AT1G19910	AT1G19910.1	344	AAACT	39	369	0.105691	VHA-C2
1	6914425	+	AT1G19910	AT1G19910.1	917	AAACA	171	415	0.412048	VHA-C2
1	6914466	+	AT1G19910	AT1G19910.1	958	AAACC	42	335	0.125373	VHA-C2
1	6916512	-	AT1G19920	AT1G19920.1	312	AAACC	11	103	0.106796	APS2
1	6915978	-	AT1G19920	AT1G19920.1	761	GAACT	29	122	0.237705	APS2
1	6915926	-	AT1G19920	AT1G19920.1	813	AAACT	14	123	0.113821	APS2
1	6915892	-	AT1G19920	AT1G19920.1	847	GAACC	24	124	0.193548	APS2
1	6915844	-	AT1G19920	AT1G19920.1	895	AAACA	36	125	0.288	APS2
1	6915503	-	AT1G19920	AT1G19920.1	1145	AGACT	20	131	0.152672	APS2
1	6915294	-	AT1G19920	AT1G19920.1	1354	AAACT	14	134	0.104478	APS2
1	6914859	-	AT1G19920	AT1G19920.1	1573	AAACA	34	146	0.232877	APS2
1	6914803	-	AT1G19920	AT1G19920.1	1629	AAACT	40	145	0.275862	APS2
1	6914709	-	AT1G19920	AT1G19920.1	1723	AAACT	60	139	0.431655	APS2
1	6914693	-	AT1G19920	AT1G19920.1	1739	AAACT	45	135	0.333333	APS2
1	6914685	-	AT1G19920	AT1G19920.1	1747	AAACC	30	133	0.225564	APS2
1	6928405	+	AT1G19960	AT1G19960.1	670	AGACC	119	148	0.804054	gene_source
1	6938385	-	AT1G20010	AT1G20010.1	1349	AAACA	97	329	0.294833	TUBB5
1	6938038	-	AT1G20010	AT1G20010.1	1696	AGACT	39	364	0.107143	TUBB5
1	6938019	-	AT1G20010	AT1G20010.1	1715	AAACA	63	365	0.172603	TUBB5
1	6938003	-	AT1G20010	AT1G20010.1	1731	AGACA	65	361	0.180055	TUBB5
1	6937955	-	AT1G20010	AT1G20010.1	1779	AAACA	159	350	0.454286	TUBB5
1	6942894	+	AT1G20020	AT1G20020.1	270	AAACT	127	1023	0.124145	LFNR2
1	6944226	+	AT1G20020	AT1G20020.1	955	AAACA	114	1121	0.101695	LFNR2
1	6944513	+	AT1G20020	AT1G20020.1	1068	GAACT	187	1135	0.164758	LFNR2
1	6944909	+	AT1G20020	AT1G20020.1	1377	GAACA	392	1084	0.361624	LFNR2
1	6944914	+	AT1G20020	AT1G20020.1	1382	AAACT	269	1077	0.249768	LFNR2
1	6944226	+	AT1G20020	AT1G20020.2	1198	AAACA	20	154	0.12987	LFNR2
1	6944513	+	AT1G20020	AT1G20020.2	1311	GAACT	35	177	0.19774	LFNR2
1	6944909	+	AT1G20020	AT1G20020.2	1620	GAACA	35	113	0.309735	LFNR2
1	6944914	+	AT1G20020	AT1G20020.2	1625	AAACT	22	113	0.19469	LFNR2
1	6943839	+	AT1G20020	AT1G20020.3	678	AGACT	8	71	0.112676	LFNR2
1	6944226	+	AT1G20020	AT1G20020.3	863	AAACA	14	91	0.153846	LFNR2
1	6944513	+	AT1G20020	AT1G20020.3	976	GAACT	14	104	0.134615	LFNR2
1	6944544	+	AT1G20020	AT1G20020.3	1007	GAACA	14	107	0.130841	LFNR2
1	6944630	+	AT1G20020	AT1G20020.3	1093	AGACA	28	117	0.239316	LFNR2
1	6944655	+	AT1G20020	AT1G20020.3	1118	GGACT	25	117	0.213675	LFNR2
1	6944909	+	AT1G20020	AT1G20020.3	1285	GAACA	25	129	0.193798	LFNR2
1	6944914	+	AT1G20020	AT1G20020.3	1290	AAACT	36	129	0.27907	LFNR2
1	6949158	+	AT1G20050	AT1G20050.1	116	AAACA	11	94	0.117021	HYD1
1	6949456	+	AT1G20050	AT1G20050.1	276	AAACT	17	104	0.163462	HYD1
1	6950136	+	AT1G20050	AT1G20050.1	790	GAACC	15	115	0.130435	HYD1
1	6950191	+	AT1G20050	AT1G20050.1	845	GAACA	35	113	0.309735	HYD1
1	6950231	+	AT1G20050	AT1G20050.1	885	AAACT	27	109	0.247706	HYD1
1	6950268	+	AT1G20050	AT1G20050.1	922	AAACT	46	100	0.46	HYD1
1	6958844	-	AT1G20070	AT1G20070.1	305	AAACA	12	86	0.139535	gene_source
1	6958815	-	AT1G20070	AT1G20070.1	334	AAACA	11	92	0.119565	gene_source
1	6958786	-	AT1G20070	AT1G20070.1	363	GAACC	17	93	0.182796	gene_source
1	6958532	-	AT1G20070	AT1G20070.1	617	AAACA	10	98	0.102041	gene_source
1	6958353	-	AT1G20070	AT1G20070.1	796	AAACC	12	100	0.12	gene_source
1	6958171	-	AT1G20070	AT1G20070.1	978	GAACT	22	101	0.217822	gene_source
1	6967799	+	AT1G20090	AT1G20090.1	575	GGACT	11	76	0.144737	ARAC4
1	6968253	+	AT1G20090	AT1G20090.1	800	AAACC	11	85	0.129412	ARAC4
1	6968584	+	AT1G20090	AT1G20090.1	950	GAACC	11	91	0.120879	ARAC4
1	6968631	+	AT1G20090	AT1G20090.1	997	AAACC	12	91	0.131868	ARAC4
1	6968713	+	AT1G20090	AT1G20090.1	1079	AGACA	36	95	0.378947	ARAC4
1	6968806	+	AT1G20090	AT1G20090.1	1172	AGACT	36	94	0.382979	ARAC4
1	6968814	+	AT1G20090	AT1G20090.1	1180	AGACC	31	93	0.333333	ARAC4
1	6968841	+	AT1G20090	AT1G20090.1	1207	AGACT	42	90	0.466667	ARAC4
1	6969800	-	AT1G20100	AT1G20100.1	709	AAACC	12	52	0.230769	gene_source
1	6969770	-	AT1G20100	AT1G20100.1	739	AAACC	17	52	0.326923	gene_source
1	7003316	-	AT1G20200	AT1G20200.1	609	GGACC	13	72	0.180556	RPN3A
1	7002293	-	AT1G20200	AT1G20200.1	1076	AGACC	11	89	0.123596	RPN3A
1	7001791	-	AT1G20200	AT1G20200.1	1228	GAACA	15	96	0.15625	RPN3A
1	7001722	-	AT1G20200	AT1G20200.1	1297	AAACC	38	97	0.391753	RPN3A
1	7001408	-	AT1G20200	AT1G20200.1	1611	AGACA	22	106	0.207547	RPN3A
1	7001279	-	AT1G20200	AT1G20200.1	1740	GAACC	29	92	0.315217	RPN3A
1	7008502	-	AT1G20225	AT1G20225.1	492	GAACA	9	80	0.1125	gene_source
1	7007941	-	AT1G20225	AT1G20225.1	789	AAACT	51	84	0.607143	gene_source
1	7007840	-	AT1G20225	AT1G20225.1	890	AAACC	33	68	0.485294	gene_source
1	7017004	+	AT1G20260	AT1G20260.1	283	GAACT	40	151	0.264901	VHA-B3
1	7018057	+	AT1G20260	AT1G20260.1	542	GGACA	17	166	0.10241	VHA-B3
1	7018256	+	AT1G20260	AT1G20260.1	655	GAACC	21	172	0.122093	VHA-B3
1	7018766	+	AT1G20260	AT1G20260.1	890	AAACA	20	191	0.104712	VHA-B3
1	7020252	+	AT1G20260	AT1G20260.1	1675	AAACA	47	253	0.185771	VHA-B3
1	7020301	+	AT1G20260	AT1G20260.1	1724	AAACA	43	259	0.166023	VHA-B3
1	7020338	+	AT1G20260	AT1G20260.1	1761	GAACT	35	262	0.133588	VHA-B3
1	7020360	+	AT1G20260	AT1G20260.1	1783	AGACA	106	262	0.40458	VHA-B3
1	7020384	+	AT1G20260	AT1G20260.1	1807	AAACA	73	262	0.278626	VHA-B3
1	7020389	+	AT1G20260	AT1G20260.1	1812	AAACT	98	262	0.374046	VHA-B3
1	7020460	+	AT1G20260	AT1G20260.1	1883	AAACT	119	244	0.487705	VHA-B3
1	7020484	+	AT1G20260	AT1G20260.1	1907	AAACC	147	229	0.641921	VHA-B3
1	7020508	+	AT1G20260	AT1G20260.1	1931	AAACT	142	194	0.731959	VHA-B3
1	7039898	-	AT1G20330	AT1G20330.1	334	AAACA	29	132	0.219697	SMT2
1	7038951	-	AT1G20330	AT1G20330.1	1281	AAACA	24	184	0.130435	SMT2
1	7038769	-	AT1G20330	AT1G20330.1	1463	AGACA	8	60	0.133333	SMT2
1	7043180	-	AT1G20340	AT1G20340.1	213	AAACT	1712	9678	0.176896	DRT112
1	7043131	-	AT1G20340	AT1G20340.1	262	GAACT	1606	9684	0.165841	DRT112
1	7083398	-	AT1G20430	AT1G20430.1	513	AAACA	18	62	0.290323	gene_source
1	7083321	-	AT1G20430	AT1G20430.1	590	AGACA	21	52	0.403846	gene_source
1	7089068	-	AT1G20450	AT1G20450.1	539	AGACC	100	451	0.221729	ERD10
1	7088886	-	AT1G20450	AT1G20450.1	721	GAACA	81	490	0.165306	ERD10
1	7088830	-	AT1G20450	AT1G20450.1	777	AAACA	51	503	0.101392	ERD10
1	7088606	-	AT1G20450	AT1G20450.1	911	AAACA	68	545	0.124771	ERD10
1	7088541	-	AT1G20450	AT1G20450.1	976	AAACC	320	552	0.57971	ERD10
1	7088059	-	AT1G20450	AT1G20450.1	1458	AAACA	25	219	0.114155	ERD10
1	7105816	-	AT1G20510	AT1G20510.1	306	AAACT	7	63	0.111111	4CLL5
1	7105488	-	AT1G20510	AT1G20510.1	634	AAACA	11	67	0.164179	4CLL5
1	7105329	-	AT1G20510	AT1G20510.1	793	GAACC	11	73	0.150685	4CLL5
1	7105318	-	AT1G20510	AT1G20510.1	804	GAACC	15	73	0.205479	4CLL5
1	7103709	-	AT1G20510	AT1G20510.1	1842	GAACC	15	115	0.130435	4CLL5
1	7103594	-	AT1G20510	AT1G20510.1	1957	AGACC	30	116	0.258621	4CLL5
1	7103535	-	AT1G20510	AT1G20510.1	2016	AAACA	13	107	0.121495	4CLL5
1	7103472	-	AT1G20510	AT1G20510.1	2079	AAACA	12	52	0.230769	4CLL5
1	7129952	+	AT1G20580	AT1G20580.1	352	AAACA	29	113	0.256637	SMD3B
1	7130474	+	AT1G20580	AT1G20580.1	611	GAACA	47	117	0.401709	SMD3B
1	7130484	+	AT1G20580	AT1G20580.1	621	AAACC	18	117	0.153846	SMD3B
1	7130489	+	AT1G20580	AT1G20580.1	626	AAACA	46	117	0.393162	SMD3B
1	7145583	+	AT1G20620	AT1G20620.1	1315	GAACT	319	2203	0.144803	CAT3
1	7145909	+	AT1G20620	AT1G20620.1	1457	AAACA	380	2249	0.168964	CAT3
1	7146340	+	AT1G20620	AT1G20620.1	1796	AAACT	431	2085	0.206715	CAT3
1	7146419	+	AT1G20620	AT1G20620.1	1875	AAACA	80	449	0.178174	CAT3
1	7144594	+	AT1G20620	AT1G20620.4	1307	AAACC	15	136	0.110294	CAT3
1	7144833	+	AT1G20620	AT1G20620.4	1454	AAACT	22	164	0.134146	CAT3
1	7144928	+	AT1G20620	AT1G20620.4	1549	AAACA	30	182	0.164835	CAT3
1	7144959	+	AT1G20620	AT1G20620.4	1580	GGACT	21	186	0.112903	CAT3
1	7145242	+	AT1G20620	AT1G20620.4	1863	AAACT	28	223	0.125561	CAT3
1	7145393	+	AT1G20620	AT1G20620.4	2014	AAACT	16	156	0.102564	CAT3
1	7145899	+	AT1G20620	AT1G20620.4	2336	GAACA	40	240	0.166667	CAT3
1	7145909	+	AT1G20620	AT1G20620.4	2346	AAACA	44	245	0.179592	CAT3
1	7145953	+	AT1G20620	AT1G20620.4	2390	AGACA	39	251	0.155378	CAT3
1	7146340	+	AT1G20620	AT1G20620.4	2685	AAACT	28	123	0.227642	CAT3
1	7144594	+	AT1G20620	AT1G20620.6	1206	AAACC	13	84	0.154762	CAT3
1	7144689	+	AT1G20620	AT1G20620.6	1301	AAACC	12	98	0.122449	CAT3
1	7144915	+	AT1G20620	AT1G20620.6	1435	AAACC	12	119	0.10084	CAT3
1	7145242	+	AT1G20620	AT1G20620.6	1762	AAACT	25	194	0.128866	CAT3
1	7145909	+	AT1G20620	AT1G20620.6	2245	AAACA	34	221	0.153846	CAT3
1	7146151	+	AT1G20620	AT1G20620.6	2395	GGACA	31	249	0.124498	CAT3
1	7146340	+	AT1G20620	AT1G20620.6	2584	AAACT	39	224	0.174107	CAT3
1	7146419	+	AT1G20620	AT1G20620.6	2663	AAACA	8	51	0.156863	CAT3
1	7147820	+	AT1G20630	AT1G20630.1	326	AAACT	6	56	0.107143	CAT1
1	7148243	+	AT1G20630	AT1G20630.1	571	GAACT	7	62	0.112903	CAT1
1	7148774	+	AT1G20630	AT1G20630.1	1102	GAACA	11	69	0.15942	CAT1
1	7148924	+	AT1G20630	AT1G20630.1	1252	AAACT	10	76	0.131579	CAT1
1	7148993	+	AT1G20630	AT1G20630.1	1321	GAACT	9	82	0.109756	CAT1
1	7149628	+	AT1G20630	AT1G20630.1	1674	AGACT	51	92	0.554348	CAT1
1	7149647	+	AT1G20630	AT1G20630.1	1693	AAACT	48	93	0.516129	CAT1
1	7177477	+	AT1G20693	AT1G20693.1	315	GGACC	41	246	0.166667	HMGB2
1	7177830	+	AT1G20693	AT1G20693.1	393	AAACC	54	255	0.211765	HMGB2
1	7178677	+	AT1G20693	AT1G20693.1	839	AGACT	114	280	0.407143	HMGB2
1	7177309	+	AT1G20693	AT1G20693.3	214	AAACC	14	95	0.147368	HMGB2
1	7177477	+	AT1G20693	AT1G20693.3	287	GGACC	16	100	0.16	HMGB2
1	7177830	+	AT1G20693	AT1G20693.3	365	AAACC	27	101	0.267327	HMGB2
1	7178175	+	AT1G20693	AT1G20693.3	491	GAACA	11	108	0.101852	HMGB2
1	7178197	+	AT1G20693	AT1G20693.3	513	AAACT	17	108	0.157407	HMGB2
1	7178677	+	AT1G20693	AT1G20693.3	808	AGACT	38	120	0.316667	HMGB2
1	7179548	+	AT1G20696	AT1G20696.1	264	AAACA	11	91	0.120879	HMGB3
1	7179594	+	AT1G20696	AT1G20696.1	310	AAACC	25	137	0.182482	HMGB3
1	7179852	+	AT1G20696	AT1G20696.1	377	AAACC	16	155	0.103226	HMGB3
1	7180055	+	AT1G20696	AT1G20696.1	447	AAACA	19	160	0.11875	HMGB3
1	7181324	+	AT1G20696	AT1G20696.1	925	AAACT	91	164	0.554878	HMGB3
1	7232981	+	AT1G20810	AT1G20810.1	566	AAACC	58	104	0.557692	FKBP18
1	7233324	+	AT1G20810	AT1G20810.1	700	AAACA	23	106	0.216981	FKBP18
1	7233495	+	AT1G20810	AT1G20810.1	871	AAACT	44	102	0.431373	FKBP18
1	7233531	+	AT1G20810	AT1G20810.1	907	GGACT	21	75	0.28	FKBP18
1	7300412	-	AT1G20950	AT1G20950.1	743	AAACC	7	52	0.134615	PFP-ALPHA1
1	7300100	-	AT1G20950	AT1G20950.1	875	AAACA	12	55	0.218182	PFP-ALPHA1
1	7299733	-	AT1G20950	AT1G20950.1	1019	GAACT	11	60	0.183333	PFP-ALPHA1
1	7298863	-	AT1G20950	AT1G20950.1	1425	AAACA	9	67	0.134328	PFP-ALPHA1
1	7297983	-	AT1G20950	AT1G20950.1	1815	AGACC	15	72	0.208333	PFP-ALPHA1
1	7297456	-	AT1G20950	AT1G20950.1	2153	AAACT	22	78	0.282051	PFP-ALPHA1
1	7297448	-	AT1G20950	AT1G20950.1	2161	GGACA	19	78	0.24359	PFP-ALPHA1
1	7297341	-	AT1G20950	AT1G20950.1	2268	AGACA	42	76	0.552632	PFP-ALPHA1
1	7375735	+	AT1G21065	AT1G21065.1	840	AAACC	126	244	0.516393	gene_source
1	7400574	-	AT1G21130	AT1G21130.1	163	AAACA	31	209	0.148325	IGMT4
1	7400428	-	AT1G21130	AT1G21130.1	309	AAACC	84	223	0.376682	IGMT4
1	7399152	-	AT1G21130	AT1G21130.1	1406	AAACA	48	270	0.177778	IGMT4
1	7420412	-	AT1G21190	AT1G21190.1	294	AGACA	7	65	0.107692	LSM3A
1	7419872	-	AT1G21190	AT1G21190.1	512	AAACA	30	68	0.441176	LSM3A
1	7419864	-	AT1G21190	AT1G21190.1	520	AAACC	37	68	0.544118	LSM3A
1	7440478	+	AT1G21250	AT1G21250.1	1223	AGACA	18	52	0.346154	WAK1
1	7440599	+	AT1G21250	AT1G21250.1	1344	GGACT	8	54	0.148148	WAK1
1	7441293	+	AT1G21250	AT1G21250.1	1950	AAACT	8	60	0.133333	WAK1
1	7441318	+	AT1G21250	AT1G21250.1	1975	AAACT	7	61	0.114754	WAK1
1	7441541	+	AT1G21250	AT1G21250.1	2198	AAACA	13	64	0.203125	WAK1
1	7441748	+	AT1G21250	AT1G21250.1	2405	AAACA	16	68	0.235294	WAK1
1	7441784	+	AT1G21250	AT1G21250.1	2441	GAACA	8	70	0.114286	WAK1
1	7441881	+	AT1G21250	AT1G21250.1	2538	AAACT	29	70	0.414286	WAK1
1	7441938	+	AT1G21250	AT1G21250.1	2595	AAACT	21	63	0.333333	WAK1
1	7485815	-	AT1G21380	AT1G21380.1	1844	AAACC	6	60	0.1	TOL3
1	7485776	-	AT1G21380	AT1G21380.1	1883	AAACA	9	59	0.152542	TOL3
1	7485717	-	AT1G21380	AT1G21380.1	1942	GAACA	22	56	0.392857	TOL3
1	7502453	-	AT1G21440	AT1G21440.1	1054	GAACC	14	53	0.264151	gene_source
1	7502443	-	AT1G21440	AT1G21440.1	1064	AGACC	9	53	0.169811	gene_source
1	7530107	-	AT1G21500	AT1G21500.1	475	AAACT	99	704	0.140625	gene_source
1	7530071	-	AT1G21500	AT1G21500.1	511	AAACC	85	702	0.121083	gene_source
1	7530027	-	AT1G21500	AT1G21500.1	555	AAACC	149	684	0.217836	gene_source
1	7573372	-	AT1G21600	AT1G21600.1	476	AAACT	20	145	0.137931	PTAC6
1	7573336	-	AT1G21600	AT1G21600.1	512	AAACC	17	146	0.116438	PTAC6
1	7572533	-	AT1G21600	AT1G21600.1	668	GAACC	56	157	0.356688	PTAC6
1	7571569	-	AT1G21600	AT1G21600.1	997	AGACA	23	174	0.132184	PTAC6
1	7571310	-	AT1G21600	AT1G21600.1	1256	GGACT	102	186	0.548387	PTAC6
1	7571181	-	AT1G21600	AT1G21600.1	1385	GAACA	41	126	0.325397	PTAC6
1	7613301	+	AT1G21680	AT1G21680.1	468	AAACC	20	83	0.240964	gene_source
1	7614228	+	AT1G21680	AT1G21680.1	1395	AAACC	19	113	0.168142	gene_source
1	7614905	+	AT1G21680	AT1G21680.1	2072	GAACC	16	139	0.115108	gene_source
1	7615205	+	AT1G21680	AT1G21680.1	2372	AGACT	20	150	0.133333	gene_source
1	7615227	+	AT1G21680	AT1G21680.1	2394	AGACT	16	137	0.116788	gene_source
1	7626380	+	AT1G21720	AT1G21720.1	199	AAACC	25	112	0.223214	PBC1
1	7645738	+	AT1G21750	AT1G21750.1	129	AAACA	13	62	0.209677	PDIL1-1
1	7646868	+	AT1G21750	AT1G21750.1	667	AAACT	34	118	0.288136	PDIL1-1
1	7647009	+	AT1G21750	AT1G21750.1	808	AAACC	14	121	0.115702	PDIL1-1
1	7647195	+	AT1G21750	AT1G21750.1	918	AAACA	28	123	0.227642	PDIL1-1
1	7647671	+	AT1G21750	AT1G21750.1	1083	GAACA	15	131	0.114504	PDIL1-1
1	7648010	+	AT1G21750	AT1G21750.1	1326	AAACT	21	150	0.14	PDIL1-1
1	7648408	+	AT1G21750	AT1G21750.1	1557	AGACA	16	160	0.1	PDIL1-1
1	7648610	+	AT1G21750	AT1G21750.1	1759	AGACA	20	165	0.121212	PDIL1-1
1	7648631	+	AT1G21750	AT1G21750.1	1780	AGACA	19	167	0.113772	PDIL1-1
1	7648689	+	AT1G21750	AT1G21750.1	1838	GAACA	25	164	0.152439	PDIL1-1
1	7651907	-	AT1G21770	AT1G21770.1	311	AAACC	13	109	0.119266	gene_source
1	7651804	-	AT1G21770	AT1G21770.1	414	AAACT	21	109	0.192661	gene_source
1	7651796	-	AT1G21770	AT1G21770.1	422	AAACA	25	108	0.231481	gene_source
1	7651751	-	AT1G21770	AT1G21770.1	467	AAACA	25	89	0.280899	gene_source
1	7682562	+	AT1G21880	AT1G21880.2	1586	AAACT	16	51	0.313725	LYM1
1	7682591	+	AT1G21880	AT1G21880.2	1615	GAACC	25	50	0.5	LYM1
1	7691416	-	AT1G21900	AT1G21900.1	623	AAACT	16	63	0.253968	gene_source
1	7691281	-	AT1G21900	AT1G21900.1	667	AAACA	13	65	0.2	gene_source
1	7691162	-	AT1G21900	AT1G21900.1	786	AAACT	8	67	0.119403	gene_source
1	7691024	-	AT1G21900	AT1G21900.1	924	AAACT	31	57	0.54386	gene_source
1	7713489	+	AT1G21930	AT1G21930.1	193	AAACA	15	71	0.211268	gene_source
1	7714324	+	AT1G21930	AT1G21930.1	492	AGACT	46	74	0.621622	gene_source
1	7714358	+	AT1G21930	AT1G21930.1	526	AAACT	36	73	0.493151	gene_source
1	7714401	+	AT1G21930	AT1G21930.1	569	AAACA	42	65	0.646154	gene_source
1	7835854	+	AT1G22190	AT1G22190.1	74	AAACT	10	54	0.185185	RAP2-13
1	7836181	+	AT1G22190	AT1G22190.1	401	AAACA	8	68	0.117647	RAP2-13
1	7836478	+	AT1G22190	AT1G22190.1	698	AAACC	13	73	0.178082	RAP2-13
1	7836817	+	AT1G22190	AT1G22190.1	1037	AAACT	11	82	0.134146	RAP2-13
1	7865979	+	AT1G22270	AT1G22270.1	545	GAACC	28	113	0.247788	TRM112A
1	7881052	-	AT1G22300	AT1G22300.1	344	AAACC	67	296	0.226351	GRF10
1	7879925	-	AT1G22300	AT1G22300.1	805	AGACT	55	350	0.157143	GRF10
1	7879908	-	AT1G22300	AT1G22300.1	822	GAACT	144	355	0.405634	GRF10
1	7879878	-	AT1G22300	AT1G22300.1	852	GAACT	84	365	0.230137	GRF10
1	7879011	-	AT1G22300	AT1G22300.1	1192	GAACT	121	386	0.313472	GRF10
1	7912212	+	AT1G22410	AT1G22410.1	370	AGACC	12	105	0.114286	gene_source
1	7912243	+	AT1G22410	AT1G22410.1	401	AAACC	21	107	0.196262	gene_source
1	7913565	+	AT1G22410	AT1G22410.1	1166	AAACA	41	139	0.294964	gene_source
1	7914031	+	AT1G22410	AT1G22410.1	1551	AAACA	35	169	0.207101	gene_source
1	7914751	+	AT1G22410	AT1G22410.1	1870	AAACA	121	186	0.650538	gene_source
1	7914798	+	AT1G22410	AT1G22410.1	1917	GAACT	39	186	0.209677	gene_source
1	7926245	+	AT1G22450	AT1G22450.1	663	AAACC	29	142	0.204225	COX6B-1
1	7926411	+	AT1G22450	AT1G22450.1	687	AGACA	20	144	0.138889	COX6B-1
1	7926450	+	AT1G22450	AT1G22450.1	726	AAACA	34	145	0.234483	COX6B-1
1	7927000	+	AT1G22450	AT1G22450.1	984	AAACC	30	161	0.186335	COX6B-1
1	7927048	+	AT1G22450	AT1G22450.1	1032	AAACT	102	154	0.662338	COX6B-1
1	7953270	-	AT1G22520	AT1G22520.1	571	AAACC	11	97	0.113402	gene_source
1	7953265	-	AT1G22520	AT1G22520.1	576	AAACA	25	97	0.257732	gene_source
1	7953185	-	AT1G22520	AT1G22520.1	656	AAACT	26	97	0.268041	gene_source
1	7957624	-	AT1G22530	AT1G22530.1	941	AAACC	7	55	0.127273	PATL2
1	7957061	-	AT1G22530	AT1G22530.1	1504	AAACA	16	67	0.238806	PATL2
1	7955912	-	AT1G22530	AT1G22530.1	2151	GAACC	10	86	0.116279	PATL2
1	7955887	-	AT1G22530	AT1G22530.1	2176	GAACC	14	86	0.162791	PATL2
1	7955739	-	AT1G22530	AT1G22530.1	2324	AAACA	12	77	0.155844	PATL2
1	7955671	-	AT1G22530	AT1G22530.1	2392	AAACC	21	75	0.28	PATL2
1	8003528	+	AT1G22630	AT1G22630.1	306	GAACC	35	114	0.307018	gene_source
1	8004214	+	AT1G22630	AT1G22630.1	644	AAACA	38	119	0.319328	gene_source
1	8027660	+	AT1G22690	AT1G22690.1	356	GAACA	17	168	0.10119	GASA9
1	8027887	+	AT1G22690	AT1G22690.1	488	GAACC	28	173	0.16185	GASA9
1	8029236	-	AT1G22700	AT1G22700.2	567	GAACC	32	122	0.262295	PYG7
1	8029108	-	AT1G22700	AT1G22700.2	695	AGACC	16	124	0.129032	PYG7
1	8028314	-	AT1G22700	AT1G22700.2	1158	AAACA	22	126	0.174603	PYG7
1	8028296	-	AT1G22700	AT1G22700.2	1176	GAACC	17	126	0.134921	PYG7
1	8028289	-	AT1G22700	AT1G22700.2	1183	GAACC	22	126	0.174603	PYG7
1	8028210	-	AT1G22700	AT1G22700.2	1262	AAACT	46	107	0.429907	PYG7
1	8033020	-	AT1G22710	AT1G22710.1	137	AAACC	11	74	0.148649	SUC2
1	8032494	-	AT1G22710	AT1G22710.1	663	GGACC	21	89	0.235955	SUC2
1	8032105	-	AT1G22710	AT1G22710.1	1052	AAACT	18	100	0.18	SUC2
1	8031822	-	AT1G22710	AT1G22710.1	1335	AAACA	35	115	0.304348	SUC2
1	8031782	-	AT1G22710	AT1G22710.1	1375	AAACA	31	116	0.267241	SUC2
1	8030871	-	AT1G22710	AT1G22710.1	1765	AAACA	22	137	0.160584	SUC2
1	8030821	-	AT1G22710	AT1G22710.1	1815	AAACT	50	137	0.364964	SUC2
1	8030791	-	AT1G22710	AT1G22710.1	1845	AAACC	27	133	0.203008	SUC2
1	8068612	+	AT1G22780	AT1G22780.1	300	GAACT	73	471	0.154989	RPS18C
1	8069116	+	AT1G22780	AT1G22780.1	538	AAACC	171	497	0.344064	RPS18C
1	8069299	+	AT1G22780	AT1G22780.1	721	AAACT	85	135	0.62963	RPS18C
1	8079491	+	AT1G22840	AT1G22840.1	205	AAACA	72	289	0.249135	CYTC-1
1	8080377	+	AT1G22840	AT1G22840.1	533	AAACT	233	299	0.779264	CYTC-1
1	8082706	-	AT1G22850	AT1G22850.1	177	AGACT	13	110	0.118182	gene_source
1	8082679	-	AT1G22850	AT1G22850.1	204	AAACC	12	111	0.108108	gene_source
1	8082016	-	AT1G22850	AT1G22850.1	649	GAACT	14	126	0.111111	gene_source
1	8081853	-	AT1G22850	AT1G22850.1	722	AGACA	17	130	0.130769	gene_source
1	8080667	-	AT1G22850	AT1G22850.1	1105	AAACA	21	141	0.148936	gene_source
1	8109771	-	AT1G22920	AT1G22920.1	1351	AGACA	39	50	0.78	CSN5A
1	8220003	+	AT1G23190	AT1G23190.1	196	GAACT	8	76	0.105263	PGM3
1	8221728	+	AT1G23190	AT1G23190.1	613	AGACA	10	80	0.125	PGM3
1	8222277	+	AT1G23190	AT1G23190.1	870	GAACT	14	91	0.153846	PGM3
1	8222306	+	AT1G23190	AT1G23190.1	899	GAACT	13	91	0.142857	PGM3
1	8223277	+	AT1G23190	AT1G23190.1	1413	AAACT	22	116	0.189655	PGM3
1	8223897	+	AT1G23190	AT1G23190.1	1720	GAACT	15	130	0.115385	PGM3
1	8224211	+	AT1G23190	AT1G23190.1	1915	AAACC	25	132	0.189394	PGM3
1	8224318	+	AT1G23190	AT1G23190.1	2022	GAACA	54	129	0.418605	PGM3
1	8224327	+	AT1G23190	AT1G23190.1	2031	AGACT	20	129	0.155039	PGM3
1	8234846	-	AT1G23205	AT1G23205.1	174	AAACT	22	81	0.271605	gene_source
1	8244227	+	AT1G23220	AT1G23220.1	726	AGACA	47	56	0.839286	gene_source
1	8257701	-	AT1G23260	AT1G23260.1	415	AAACA	7	68	0.102941	UEV1A
1	8257572	-	AT1G23260	AT1G23260.1	452	GAACC	20	68	0.294118	UEV1A
1	8257166	-	AT1G23260	AT1G23260.1	672	GAACA	11	68	0.161765	UEV1A
1	8257152	-	AT1G23260	AT1G23260.1	686	AAACA	46	68	0.676471	UEV1A
1	8257072	-	AT1G23260	AT1G23260.1	766	AAACA	43	57	0.754386	UEV1A
1	8263495	+	AT1G23290	AT1G23290.1	571	GAACT	52	165	0.315152	RPL27AB
1	8271694	-	AT1G23310	AT1G23310.1	328	GAACC	224	602	0.372093	GGAT1
1	8271335	-	AT1G23310	AT1G23310.1	419	GAACA	128	1037	0.123433	GGAT1
1	8271310	-	AT1G23310	AT1G23310.1	444	AGACT	174	1041	0.167147	GGAT1
1	8271255	-	AT1G23310	AT1G23310.1	499	GAACT	112	1050	0.106667	GGAT1
1	8270742	-	AT1G23310	AT1G23310.1	694	AAACA	297	1100	0.27	GGAT1
1	8270193	-	AT1G23310	AT1G23310.1	990	AAACT	166	1209	0.137304	GGAT1
1	8269944	-	AT1G23310	AT1G23310.1	1153	AAACT	163	1279	0.127443	GGAT1
1	8269909	-	AT1G23310	AT1G23310.1	1188	GAACA	185	1290	0.143411	GGAT1
1	8268627	-	AT1G23310	AT1G23310.1	1963	AAACC	561	1042	0.538388	GGAT1
1	8268587	-	AT1G23310	AT1G23310.1	2003	AAACT	270	704	0.383523	GGAT1
1	8268549	-	AT1G23310	AT1G23310.1	2041	AAACT	109	600	0.181667	GGAT1
1	8310566	-	AT1G23390	AT1G23390.1	351	AGACA	10	97	0.103093	gene_source
1	8310527	-	AT1G23390	AT1G23390.1	390	AGACC	10	99	0.10101	gene_source
1	8310456	-	AT1G23390	AT1G23390.1	461	AAACC	12	102	0.117647	gene_source
1	8312208	-	AT1G23400	AT1G23400.1	2822	AGACT	26	51	0.509804	CAF2
1	8312149	-	AT1G23400	AT1G23400.1	2881	AAACA	30	51	0.588235	CAF2
1	8312134	-	AT1G23400	AT1G23400.1	2896	AAACC	18	51	0.352941	CAF2
1	8337322	+	AT1G23490	AT1G23490.1	318	AGACC	111	420	0.264286	ARF2-A
1	8338428	+	AT1G23490	AT1G23490.1	828	AAACA	110	499	0.220441	ARF2-A
1	8338521	+	AT1G23490	AT1G23490.1	921	GAACT	68	492	0.138211	ARF2-A
1	8338533	+	AT1G23490	AT1G23490.1	933	AAACT	150	475	0.315789	ARF2-A
1	8338559	+	AT1G23490	AT1G23490.1	959	AAACT	255	433	0.588915	ARF2-A
1	8399518	-	AT1G23740	AT1G23740.1	319	AAACA	24	129	0.186047	AOR
1	8398389	-	AT1G23740	AT1G23740.1	1197	AAACT	32	167	0.191617	AOR
1	8398285	-	AT1G23740	AT1G23740.1	1301	GAACC	42	167	0.251497	AOR
1	8422193	+	AT1G23820	AT1G23820.2	790	AAACC	24	156	0.153846	SPDSYN1
1	8422502	+	AT1G23820	AT1G23820.2	1019	AAACA	49	169	0.289941	SPDSYN1
1	8422738	+	AT1G23820	AT1G23820.2	1168	AAACT	27	173	0.156069	SPDSYN1
1	8479530	-	AT1G23960	AT1G23960.1	436	AAACT	6	50	0.12	gene_source
1	8479390	-	AT1G23960	AT1G23960.1	576	GAACT	8	50	0.16	gene_source
1	8478619	-	AT1G23960	AT1G23960.1	1084	AAACC	9	56	0.160714	gene_source
1	8478533	-	AT1G23960	AT1G23960.1	1170	AAACT	29	55	0.527273	gene_source
1	8500699	-	AT1G24020	AT1G24020.1	506	GAACT	56	469	0.119403	MLP423
1	8500664	-	AT1G24020	AT1G24020.1	541	AAACT	116	471	0.246285	MLP423
1	8500645	-	AT1G24020	AT1G24020.1	560	GAACC	55	458	0.120087	MLP423
1	8500573	-	AT1G24020	AT1G24020.1	632	GAACC	36	333	0.108108	MLP423
1	8507336	+	AT1G24050	AT1G24050.1	263	AGACC	15	91	0.164835	gene_source
1	8508644	+	AT1G24050	AT1G24050.1	861	GGACT	49	103	0.475728	gene_source
1	8508672	+	AT1G24050	AT1G24050.1	889	GAACA	18	103	0.174757	gene_source
1	8508730	+	AT1G24050	AT1G24050.1	947	GAACT	27	101	0.267327	gene_source
1	8508737	+	AT1G24050	AT1G24050.1	954	AAACT	73	99	0.737374	gene_source
1	8508755	+	AT1G24050	AT1G24050.1	972	GAACT	64	85	0.752941	gene_source
1	8527001	-	AT1G24100	AT1G24100.1	87	AAACA	17	52	0.326923	UGT74B1
1	8526737	-	AT1G24100	AT1G24100.1	351	AAACC	7	56	0.125	UGT74B1
1	8526630	-	AT1G24100	AT1G24100.1	458	GAACT	18	57	0.315789	UGT74B1
1	8526013	-	AT1G24100	AT1G24100.1	994	GAACT	9	65	0.138462	UGT74B1
1	8558495	-	AT1G24170	AT1G24170.1	572	AAACT	7	57	0.122807	GATL8
1	8558430	-	AT1G24170	AT1G24170.1	637	GAACA	11	59	0.186441	GATL8
1	8558421	-	AT1G24170	AT1G24170.1	646	GAACT	9	59	0.152542	GATL8
1	8558138	-	AT1G24170	AT1G24170.1	929	AGACT	6	60	0.1	GATL8
1	8557956	-	AT1G24170	AT1G24170.1	1111	GAACT	28	65	0.430769	GATL8
1	8557920	-	AT1G24170	AT1G24170.1	1147	AGACC	10	66	0.151515	GATL8
1	8557595	-	AT1G24170	AT1G24170.1	1472	AGACT	10	76	0.131579	GATL8
1	8563265	-	AT1G24180	AT1G24180.1	238	AAACC	10	50	0.2	IAR4
1	8563211	-	AT1G24180	AT1G24180.1	292	AGACT	5	50	0.1	IAR4
1	8562745	-	AT1G24180	AT1G24180.1	758	GAACA	7	55	0.127273	IAR4
1	8562102	-	AT1G24180	AT1G24180.1	921	AAACA	12	57	0.210526	IAR4
1	8561416	-	AT1G24180	AT1G24180.1	1062	AGACA	8	57	0.140351	IAR4
1	8560967	-	AT1G24180	AT1G24180.1	1229	AAACA	10	60	0.166667	IAR4
1	8641501	+	AT1G24360	AT1G24360.1	595	AAACA	31	130	0.238462	gene_source
1	8642124	+	AT1G24360	AT1G24360.1	698	GAACC	17	136	0.125	gene_source
1	8643318	+	AT1G24360	AT1G24360.1	1233	AAACA	82	162	0.506173	gene_source
1	8643335	+	AT1G24360	AT1G24360.1	1250	AGACA	85	161	0.52795	gene_source
1	8643417	+	AT1G24360	AT1G24360.1	1332	AAACT	73	129	0.565891	gene_source
1	8643442	+	AT1G24360	AT1G24360.1	1357	AAACT	48	100	0.48	gene_source
1	8687634	-	AT1G24510	AT1G24510.1	400	AAACT	12	93	0.129032	CCT5
1	8685599	-	AT1G24510	AT1G24510.1	1658	AAACA	13	119	0.109244	CCT5
1	8685374	-	AT1G24510	AT1G24510.1	1883	GAACA	19	68	0.279412	CCT5
1	8721041	-	AT1G24610	AT1G24610.1	1410	AAACA	17	55	0.309091	gene_source
1	8720923	-	AT1G24610	AT1G24610.1	1528	AGACA	6	57	0.105263	gene_source
1	8720903	-	AT1G24610	AT1G24610.1	1548	GAACC	11	57	0.192982	gene_source
1	8775963	+	AT1G24880	AT1G24880.2	63	AAACA	17	89	0.191011	gene_source
1	8775970	+	AT1G24880	AT1G24880.2	70	AAACT	24	97	0.247423	gene_source
1	8777083	+	AT1G24880	AT1G24880.2	315	GAACT	79	353	0.223796	gene_source
1	8777392	+	AT1G24880	AT1G24880.2	624	AAACA	97	288	0.336806	gene_source
1	8777068	+	AT1G24880	AT1G24880.3	300	GGACC	11	93	0.11828	gene_source
1	8777083	+	AT1G24880	AT1G24880.3	315	GAACT	15	93	0.16129	gene_source
1	8777994	+	AT1G24880	AT1G24880.3	659	AGACT	115	145	0.793103	gene_source
1	8838418	-	AT1G25220	AT1G25220.1	449	GAACT	10	80	0.125	ASB1
1	8837758	-	AT1G25220	AT1G25220.1	721	AAACC	15	88	0.170455	ASB1
1	8837694	-	AT1G25220	AT1G25220.1	785	GAACT	9	90	0.1	ASB1
1	8837429	-	AT1G25220	AT1G25220.1	963	AGACT	11	91	0.120879	ASB1
1	8855829	-	AT1G25260	AT1G25260.1	46	AAACA	11	71	0.15493	gene_source
1	8854599	-	AT1G25260	AT1G25260.1	561	GAACC	17	109	0.155963	gene_source
1	8854561	-	AT1G25260	AT1G25260.1	599	AAACA	25	111	0.225225	gene_source
1	8854008	-	AT1G25260	AT1G25260.1	971	GAACC	22	51	0.431373	gene_source
1	8861234	+	AT1G25275	AT1G25275.1	495	AAACA	124	692	0.179191	gene_source
1	8861266	+	AT1G25275	AT1G25275.1	527	GAACC	95	664	0.143072	gene_source
1	8935410	-	AT1G25440	AT1G25440.1	135	AAACT	14	96	0.145833	COL16
1	8935142	-	AT1G25440	AT1G25440.1	403	AAACC	16	117	0.136752	COL16
1	8934421	-	AT1G25440	AT1G25440.1	1124	GAACA	35	136	0.257353	COL16
1	8934392	-	AT1G25440	AT1G25440.1	1153	AAACT	26	138	0.188406	COL16
1	8933873	-	AT1G25440	AT1G25440.1	1580	AAACA	19	154	0.123377	COL16
1	8933743	-	AT1G25440	AT1G25440.1	1710	AAACT	18	74	0.243243	COL16
1	8940125	-	AT1G25450	AT1G25450.1	489	GAACT	22	69	0.318841	KCS5
1	8940004	-	AT1G25450	AT1G25450.1	610	AAACC	8	70	0.114286	KCS5
1	8938685	-	AT1G25450	AT1G25450.1	1804	AAACT	21	95	0.221053	KCS5
1	8938637	-	AT1G25450	AT1G25450.1	1852	AAACA	11	91	0.120879	KCS5
1	8951687	+	AT1G25490	AT1G25490.1	163	GAACT	16	62	0.258065	PP2AA1
1	8952923	+	AT1G25490	AT1G25490.1	976	GAACT	8	75	0.106667	PP2AA1
1	8955010	+	AT1G25490	AT1G25490.1	2053	GAACT	11	104	0.105769	PP2AA1
1	8976727	+	AT1G25550	AT1G25550.1	402	GAACA	30	56	0.535714	HHO3
1	8977057	+	AT1G25550	AT1G25550.1	640	AAACT	8	64	0.125	HHO3
1	8982884	-	AT1G25560	AT1G25560.1	431	AAACT	6	54	0.111111	TEM1
1	8982518	-	AT1G25560	AT1G25560.1	797	AAACA	10	62	0.16129	TEM1
1	8982354	-	AT1G25560	AT1G25560.1	961	GAACC	10	62	0.16129	TEM1
1	8982335	-	AT1G25560	AT1G25560.1	980	AAACA	10	62	0.16129	TEM1
1	8981779	-	AT1G25560	AT1G25560.1	1536	AGACA	7	64	0.109375	TEM1
1	9027012	-	AT1G26110	AT1G26110.1	640	GAACT	9	90	0.1	DCP5
1	9026670	-	AT1G26110	AT1G26110.1	813	GGACA	11	97	0.113402	DCP5
1	9026215	-	AT1G26110	AT1G26110.1	1268	AAACA	29	113	0.256637	DCP5
1	9025014	-	AT1G26110	AT1G26110.1	1976	AAACA	38	129	0.294574	DCP5
1	9024959	-	AT1G26110	AT1G26110.1	2031	AAACT	13	130	0.1	DCP5
1	9024807	-	AT1G26110	AT1G26110.1	2044	AGACA	18	130	0.138462	DCP5
1	9024746	-	AT1G26110	AT1G26110.1	2105	AAACA	17	133	0.12782	DCP5
1	9024615	-	AT1G26110	AT1G26110.1	2236	AAACT	24	135	0.177778	DCP5
1	9024588	-	AT1G26110	AT1G26110.1	2263	AGACT	15	136	0.110294	DCP5
1	9024533	-	AT1G26110	AT1G26110.1	2318	AAACA	30	129	0.232558	DCP5
1	9024527	-	AT1G26110	AT1G26110.1	2324	AAACC	63	129	0.488372	DCP5
1	9024495	-	AT1G26110	AT1G26110.1	2356	AAACC	34	127	0.267717	DCP5
1	9024438	-	AT1G26110	AT1G26110.1	2413	AGACT	109	121	0.900826	DCP5
1	9024394	-	AT1G26110	AT1G26110.1	2457	GAACT	44	108	0.407407	DCP5
1	9155124	+	AT1G26470	AT1G26470.1	34	AAACC	9	55	0.163636	gene_source
1	9156165	+	AT1G26470	AT1G26470.1	574	AAACC	25	54	0.462963	gene_source
1	9172774	+	AT1G26550	AT1G26550.1	583	AAACA	74	198	0.373737	gene_source
1	9172811	+	AT1G26550	AT1G26550.1	620	AAACT	102	192	0.53125	gene_source
1	9172890	+	AT1G26550	AT1G26550.1	699	AGACA	73	99	0.737374	gene_source
1	9206074	+	AT1G26630	AT1G26630.1	275	AAACC	216	1622	0.133169	ELF5A-2
1	9206476	+	AT1G26630	AT1G26630.1	313	AAACT	182	1637	0.111179	ELF5A-2
1	9207099	+	AT1G26630	AT1G26630.1	649	AAACA	514	1790	0.287151	ELF5A-2
1	9207156	+	AT1G26630	AT1G26630.1	706	GAACC	307	1797	0.17084	ELF5A-2
1	9207188	+	AT1G26630	AT1G26630.1	738	AGACC	1031	1785	0.577591	ELF5A-2
1	9207216	+	AT1G26630	AT1G26630.1	766	AGACA	938	1773	0.529047	ELF5A-2
1	9207263	+	AT1G26630	AT1G26630.1	813	AAACA	875	1585	0.55205	ELF5A-2
1	9207298	+	AT1G26630	AT1G26630.1	848	AAACC	204	511	0.399217	ELF5A-2
1	9216038	+	AT1G26670	AT1G26670.1	269	AAACA	10	69	0.144928	VTI12
1	9216089	+	AT1G26670	AT1G26670.1	320	AAACA	7	70	0.1	VTI12
1	9217073	+	AT1G26670	AT1G26670.1	555	AAACT	9	81	0.111111	VTI12
1	9217520	+	AT1G26670	AT1G26670.1	826	AAACC	23	92	0.25	VTI12
1	9217806	+	AT1G26670	AT1G26670.1	1015	AAACA	75	92	0.815217	VTI12
1	9259803	+	AT1G26770	AT1G26770.1	267	AAACA	39	146	0.267123	ATEXPA10
1	9260246	+	AT1G26770	AT1G26770.1	634	GAACA	20	171	0.116959	ATEXPA10
1	9260836	+	AT1G26770	AT1G26770.1	1062	AAACT	36	205	0.17561	ATEXPA10
1	9260947	+	AT1G26770	AT1G26770.1	1173	GGACC	28	211	0.132701	ATEXPA10
1	9260971	+	AT1G26770	AT1G26770.1	1197	AAACT	46	215	0.213953	ATEXPA10
1	9304011	-	AT1G26850	AT1G26850.1	221	AAACT	11	62	0.177419	gene_source
1	9302990	-	AT1G26850	AT1G26850.1	837	AGACT	9	78	0.115385	gene_source
1	9302241	-	AT1G26850	AT1G26850.1	1414	AAACT	15	88	0.170455	gene_source
1	9301511	-	AT1G26850	AT1G26850.1	1970	GAACA	14	104	0.134615	gene_source
1	9301489	-	AT1G26850	AT1G26850.1	1992	GAACC	41	104	0.394231	gene_source
1	9301051	-	AT1G26850	AT1G26850.1	2340	AAACA	60	109	0.550459	gene_source
1	9300984	-	AT1G26850	AT1G26850.1	2407	GAACT	17	93	0.182796	gene_source
1	9304011	-	AT1G26850	AT1G26850.2	318	AAACT	12	53	0.226415	gene_source
1	9302268	-	AT1G26850	AT1G26850.2	1420	GAACA	11	75	0.146667	gene_source
1	9302241	-	AT1G26850	AT1G26850.2	1447	AAACT	12	77	0.155844	gene_source
1	9301489	-	AT1G26850	AT1G26850.2	2025	GAACC	24	97	0.247423	gene_source
1	9301051	-	AT1G26850	AT1G26850.2	2373	AAACA	62	93	0.666667	gene_source
1	9300984	-	AT1G26850	AT1G26850.2	2440	GAACT	13	83	0.156627	gene_source
1	9315865	-	AT1G26880	AT1G26880.1	423	AAACC	187	427	0.437939	RPL34A
1	9315583	-	AT1G26880	AT1G26880.1	619	GGACT	64	434	0.147465	RPL34A
1	9315562	-	AT1G26880	AT1G26880.1	640	GGACA	166	431	0.385151	RPL34A
1	9329635	+	AT1G26920	AT1G26920.1	143	AAACC	18	60	0.3	gene_source
1	9329736	+	AT1G26920	AT1G26920.1	244	GAACA	8	62	0.129032	gene_source
1	9330175	+	AT1G26920	AT1G26920.1	683	AAACA	10	63	0.15873	gene_source
1	9375767	+	AT1G27000	AT1G27000.1	851	AAACT	9	60	0.15	gene_source
1	9376061	+	AT1G27000	AT1G27000.1	955	AAACT	9	59	0.152542	gene_source
1	9376264	+	AT1G27000	AT1G27000.1	1026	AAACA	14	61	0.229508	gene_source
1	9376473	+	AT1G27000	AT1G27000.1	1149	AAACT	28	65	0.430769	gene_source
1	9376554	+	AT1G27000	AT1G27000.1	1230	AAACT	36	67	0.537313	gene_source
1	9376644	+	AT1G27000	AT1G27000.1	1320	GAACT	7	63	0.111111	gene_source
1	9379905	+	AT1G27020	AT1G27020.1	806	GAACC	7	55	0.127273	gene_source
1	9379936	+	AT1G27020	AT1G27020.1	837	AAACA	12	55	0.218182	gene_source
1	9380500	+	AT1G27020	AT1G27020.1	1239	GGACA	15	64	0.234375	gene_source
1	9405969	-	AT1G27090	AT1G27090.1	401	AAACC	21	73	0.287671	gene_source
1	9405962	-	AT1G27090	AT1G27090.1	408	AAACA	38	74	0.513514	gene_source
1	9405931	-	AT1G27090	AT1G27090.1	439	AAACC	10	74	0.135135	gene_source
1	9405816	-	AT1G27090	AT1G27090.1	554	AAACC	12	77	0.155844	gene_source
1	9405443	-	AT1G27090	AT1G27090.1	927	AAACT	24	83	0.289157	gene_source
1	9404144	-	AT1G27090	AT1G27090.1	1431	GAACT	34	96	0.354167	gene_source
1	9404066	-	AT1G27090	AT1G27090.1	1509	AGACC	17	96	0.177083	gene_source
1	9403923	-	AT1G27090	AT1G27090.1	1652	GAACT	38	66	0.575758	gene_source
1	9408561	-	AT1G27100	AT1G27100.1	952	AAACA	15	73	0.205479	gene_source
1	9408446	-	AT1G27100	AT1G27100.1	1067	AAACC	11	75	0.146667	gene_source
1	9408256	-	AT1G27100	AT1G27100.1	1257	GAACC	9	78	0.115385	gene_source
1	9407493	-	AT1G27100	AT1G27100.1	1918	GAACC	19	92	0.206522	gene_source
1	9407412	-	AT1G27100	AT1G27100.1	1999	GAACC	12	91	0.131868	gene_source
1	9407394	-	AT1G27100	AT1G27100.1	2017	AGACT	23	90	0.255556	gene_source
1	9407291	-	AT1G27100	AT1G27100.1	2120	GAACA	6	51	0.117647	gene_source
1	9426671	+	AT1G27130	AT1G27130.1	1060	AAACT	29	167	0.173653	GSTU13
1	9426701	+	AT1G27130	AT1G27130.1	1090	AAACT	24	154	0.155844	GSTU13
1	9481713	+	AT1G27290	AT1G27290.1	309	AAACC	27	123	0.219512	gene_source
1	9482641	+	AT1G27290	AT1G27290.1	877	GAACA	68	161	0.42236	gene_source
1	9482675	+	AT1G27290	AT1G27290.1	911	AAACA	33	162	0.203704	gene_source
1	9484658	-	AT1G27310	AT1G27310.1	538	AAACT	48	205	0.234146	NTF2A
1	9484535	-	AT1G27310	AT1G27310.1	661	AAACT	102	209	0.488038	NTF2A
1	9484508	-	AT1G27310	AT1G27310.1	688	GAACA	78	209	0.373206	NTF2A
1	9484405	-	AT1G27310	AT1G27310.1	791	GAACC	57	161	0.354037	NTF2A
1	9484383	-	AT1G27310	AT1G27310.1	813	AAACA	63	148	0.425676	NTF2A
1	9493572	+	AT1G27330	AT1G27330.1	268	GAACA	65	175	0.371429	gene_source
1	9493601	+	AT1G27330	AT1G27330.1	297	AGACC	112	176	0.636364	gene_source
1	9499420	-	AT1G27350	AT1G27350.1	220	AGACA	8	61	0.131148	gene_source
1	9498706	-	AT1G27350	AT1G27350.1	418	AGACC	74	130	0.569231	gene_source
1	9512187	-	AT1G27385	AT1G27385.1	434	AAACT	14	66	0.212121	gene_source
1	9514492	-	AT1G27390	AT1G27390.1	270	GAACT	10	56	0.178571	TOM20-2
1	9513575	-	AT1G27390	AT1G27390.1	665	GAACA	7	65	0.107692	TOM20-2
1	9513411	-	AT1G27390	AT1G27390.1	829	AAACA	13	69	0.188406	TOM20-2
1	9513232	-	AT1G27390	AT1G27390.1	1008	AAACT	12	60	0.2	TOM20-2
1	9513200	-	AT1G27390	AT1G27390.1	1040	AAACT	25	53	0.471698	TOM20-2
1	9516016	+	AT1G27400	AT1G27400.1	210	AAACA	61	434	0.140553	RPL17A
1	9516524	+	AT1G27400	AT1G27400.1	544	AAACC	54	465	0.116129	RPL17A
1	9516799	+	AT1G27400	AT1G27400.1	721	AGACC	365	455	0.802198	RPL17A
1	9528784	-	AT1G27435	AT1G27435.1	95	GAACT	12	80	0.15	gene_source
1	9528691	-	AT1G27435	AT1G27435.1	188	AAACC	12	84	0.142857	gene_source
1	9527871	-	AT1G27435	AT1G27435.1	395	GAACC	31	85	0.364706	gene_source
1	9532160	+	AT1G27450	AT1G27450.1	352	AAACC	18	73	0.246575	APT1
1	9533870	+	AT1G27450	AT1G27450.1	1028	AGACA	63	92	0.684783	APT1
1	9533924	+	AT1G27450	AT1G27450.1	1082	AGACT	20	92	0.217391	APT1
[truncated: 17,673 more rows]

## Sheet: fip37-4
Chr	genoLoci	strand	geneid	transid	transLoci	motif	modRN	totalRN	mod_rate	geneName
1	31236	-	AT1G01050	AT1G01050.1	928	AGACC	49	137	0.357664	PPA1
1	46714	-	AT1G01080	AT1G01080.1	346	AAACC	11	56	0.196429	gene_source
1	46670	-	AT1G01080	AT1G01080.1	390	AAACT	7	63	0.111111	gene_source
1	46478	-	AT1G01080	AT1G01080.1	582	AAACC	17	78	0.217949	gene_source
1	45716	-	AT1G01080	AT1G01080.1	1025	AAACA	38	101	0.376238	gene_source
1	48538	-	AT1G01090	AT1G01090.1	684	GAACA	22	142	0.15493	PDH-E1
1	48346	-	AT1G01090	AT1G01090.1	876	AAACT	34	154	0.220779	PDH-E1
1	47739	-	AT1G01090	AT1G01090.1	1391	GGACC	77	230	0.334783	PDH-E1
1	47578	-	AT1G01090	AT1G01090.1	1552	AAACT	39	142	0.274648	PDH-E1
1	50241	-	AT1G01100	AT1G01100.2	476	AGACT	76	740	0.102703	RPP1A
1	50241	-	AT1G01100	AT1G01100.4	456	AGACT	53	149	0.355705	RPP1A
1	50191	-	AT1G01100	AT1G01100.4	506	GGACT	19	127	0.149606	RPP1A
1	50139	-	AT1G01100	AT1G01100.4	558	AAACC	12	68	0.176471	RPP1A
1	58768	-	AT1G01120	AT1G01120.1	448	GAACC	10	78	0.128205	KCS1
1	58337	-	AT1G01120	AT1G01120.1	879	AAACC	22	96	0.229167	KCS1
1	58308	-	AT1G01120	AT1G01120.1	908	AAACT	18	99	0.181818	KCS1
1	58107	-	AT1G01120	AT1G01120.1	1109	AAACT	22	123	0.178862	KCS1
1	57948	-	AT1G01120	AT1G01120.1	1268	GAACT	29	142	0.204225	KCS1
1	57752	-	AT1G01120	AT1G01120.1	1464	AAACC	17	163	0.104294	KCS1
1	67443	-	AT1G01140	AT1G01140.1	332	GAACT	40	143	0.27972	CIPK9
1	66862	-	AT1G01140	AT1G01140.1	487	AAACA	32	154	0.207792	CIPK9
1	64354	-	AT1G01140	AT1G01140.1	1650	GAACA	24	232	0.103448	CIPK9
1	64334	-	AT1G01140	AT1G01140.1	1670	AAACA	27	220	0.122727	CIPK9
1	64287	-	AT1G01140	AT1G01140.1	1717	AAACT	25	147	0.170068	CIPK9
1	74248	-	AT1G01170	AT1G01170.1	198	GGACT	56	244	0.229508	gene_source
1	74176	-	AT1G01170	AT1G01170.1	270	GAACC	37	245	0.15102	gene_source
1	98490	+	AT1G01230	AT1G01230.1	428	GAACT	15	68	0.220588	gene_source
1	99100	+	AT1G01230	AT1G01230.1	736	GAACA	31	72	0.430556	gene_source
1	99176	+	AT1G01230	AT1G01230.1	812	AAACT	20	62	0.322581	gene_source
1	117323	+	AT1G01300	AT1G01300.1	540	AAACA	11	70	0.157143	APF2
1	117902	+	AT1G01300	AT1G01300.1	1119	AAACC	16	129	0.124031	APF2
1	118586	+	AT1G01300	AT1G01300.1	1803	AGACT	33	172	0.19186	APF2
1	122210	-	AT1G01320	AT1G01320.3	4994	GAACA	10	50	0.2	gene_source
1	122167	-	AT1G01320	AT1G01320.3	5037	GGACC	9	50	0.18	gene_source
1	122129	-	AT1G01320	AT1G01320.3	5075	AAACT	8	51	0.156863	gene_source
1	121760	-	AT1G01320	AT1G01320.3	5444	AAACC	8	59	0.135593	gene_source
1	121580	-	AT1G01320	AT1G01320.3	5624	AAACA	6	60	0.1	gene_source
1	121542	-	AT1G01320	AT1G01320.3	5662	AAACT	11	62	0.177419	gene_source
1	158491	-	AT1G01430	AT1G01430.1	333	GAACC	7	58	0.12069	TBL25
1	158280	-	AT1G01430	AT1G01430.1	544	AAACA	7	66	0.106061	TBL25
1	157382	-	AT1G01430	AT1G01430.1	1229	GAACC	21	91	0.230769	TBL25
1	157377	-	AT1G01430	AT1G01430.1	1234	GAACC	12	91	0.131868	TBL25
1	157204	-	AT1G01430	AT1G01430.1	1407	AGACT	28	101	0.277228	TBL25
1	157170	-	AT1G01430	AT1G01430.1	1441	AAACA	15	106	0.141509	TBL25
1	172896	-	AT1G01470	AT1G01470.1	53	AAACT	38	226	0.168142	LEA14
1	172861	-	AT1G01470	AT1G01470.1	88	AAACA	144	752	0.191489	LEA14
1	172841	-	AT1G01470	AT1G01470.1	108	AAACA	122	802	0.15212	LEA14
1	172273	-	AT1G01470	AT1G01470.1	600	AGACC	140	1005	0.139303	LEA14
1	180799	-	AT1G01490	AT1G01490.1	819	GAACC	11	57	0.192982	gene_source
1	180426	-	AT1G01490	AT1G01490.1	1192	AAACC	15	66	0.227273	gene_source
1	180363	-	AT1G01490	AT1G01490.1	1255	GGACC	5	50	0.1	gene_source
1	189924	+	AT1G01510	AT1G01510.1	2089	AAACA	9	50	0.18	AN
1	189930	+	AT1G01510	AT1G01510.1	2095	AGACA	13	50	0.26	AN
1	198051	+	AT1G01540	AT1G01540.2	1505	GAACC	23	50	0.46	gene_source
1	198286	+	AT1G01540	AT1G01540.2	1657	GGACC	7	51	0.137255	gene_source
1	199693	+	AT1G01550	AT1G01550.1	167	GAACA	7	57	0.122807	BPS1
1	200542	+	AT1G01550	AT1G01550.1	339	AGACC	36	138	0.26087	BPS1
1	200572	+	AT1G01550	AT1G01550.1	369	AAACC	16	142	0.112676	BPS1
1	200720	+	AT1G01550	AT1G01550.1	517	AAACA	16	153	0.104575	BPS1
1	200763	+	AT1G01550	AT1G01550.1	560	AGACC	25	156	0.160256	BPS1
1	201481	+	AT1G01550	AT1G01550.1	1278	AGACA	27	259	0.104247	BPS1
1	201496	+	AT1G01550	AT1G01550.1	1293	GAACC	34	260	0.130769	BPS1
1	201579	+	AT1G01550	AT1G01550.1	1376	AAACT	61	267	0.228464	BPS1
1	200542	+	AT1G01550	AT1G01550.2	362	AGACC	32	145	0.22069	BPS1
1	200572	+	AT1G01550	AT1G01550.2	392	AAACC	22	148	0.148649	BPS1
1	200763	+	AT1G01550	AT1G01550.2	583	AGACC	19	164	0.115854	BPS1
1	201496	+	AT1G01550	AT1G01550.2	1316	GAACC	36	254	0.141732	BPS1
1	201579	+	AT1G01550	AT1G01550.2	1399	AAACT	55	272	0.202206	BPS1
1	202317	+	AT1G01560	AT1G01560.2	207	GAACT	20	51	0.392157	MPK11
1	202867	+	AT1G01560	AT1G01560.2	484	GAACT	8	59	0.135593	MPK11
1	203007	+	AT1G01560	AT1G01560.2	545	AGACA	9	63	0.142857	MPK11
1	203017	+	AT1G01560	AT1G01560.2	555	AGACC	11	63	0.174603	MPK11
1	203364	+	AT1G01560	AT1G01560.2	764	AAACT	8	76	0.105263	MPK11
1	203929	+	AT1G01560	AT1G01560.2	1169	AAACA	24	95	0.252632	MPK11
1	204340	+	AT1G01560	AT1G01560.2	1495	AAACA	25	75	0.333333	MPK11
1	204367	+	AT1G01560	AT1G01560.2	1522	AAACA	10	72	0.138889	MPK11
1	222666	-	AT1G01610	AT1G01610.1	1154	AGACC	11	98	0.112245	GPAT4
1	222176	-	AT1G01610	AT1G01610.1	1382	GAACC	54	112	0.482143	GPAT4
1	221809	-	AT1G01610	AT1G01610.1	1749	AAACT	13	99	0.131313	GPAT4
1	226542	-	AT1G01620	AT1G01620.1	845	AAACT	85	765	0.111111	PIP1-3
1	226190	-	AT1G01620	AT1G01620.1	1113	GGACC	209	786	0.265903	PIP1-3
1	226064	-	AT1G01620	AT1G01620.1	1150	GGACC	126	770	0.163636	PIP1-3
1	226190	-	AT1G01620	AT1G01620.2	843	GGACC	18	89	0.202247	PIP1-3
1	229338	+	AT1G01630	AT1G01630.1	540	AAACT	12	86	0.139535	gene_source
1	230375	+	AT1G01630	AT1G01630.1	974	AAACT	15	107	0.140187	gene_source
1	230582	+	AT1G01630	AT1G01630.1	1082	AAACT	24	113	0.212389	gene_source
1	230755	+	AT1G01630	AT1G01630.1	1255	AAACA	44	111	0.396396	gene_source
1	268468	+	AT1G01720	AT1G01720.1	476	AAACT	37	136	0.272059	NAC002
1	269142	+	AT1G01720	AT1G01720.1	976	GGACC	28	190	0.147368	NAC002
1	269659	+	AT1G01720	AT1G01720.1	1493	AGACC	53	246	0.215447	NAC002
1	271040	+	AT1G01730	AT1G01730.1	244	GAACC	22	86	0.255814	gene_source
1	271404	+	AT1G01730	AT1G01730.1	519	GAACT	11	93	0.11828	gene_source
1	271603	+	AT1G01730	AT1G01730.1	611	AAACA	16	99	0.161616	gene_source
1	271748	+	AT1G01730	AT1G01730.1	756	GAACT	15	108	0.138889	gene_source
1	271779	+	AT1G01730	AT1G01730.1	787	GAACC	11	108	0.101852	gene_source
1	271950	+	AT1G01730	AT1G01730.1	958	AAACA	16	105	0.152381	gene_source
1	294819	+	AT1G01800	AT1G01800.1	969	AAACT	16	107	0.149533	gene_source
1	294967	+	AT1G01800	AT1G01800.1	1117	GAACT	7	58	0.12069	gene_source
1	294974	+	AT1G01800	AT1G01800.1	1124	AAACT	13	51	0.254902	gene_source
1	298056	-	AT1G01820	AT1G01820.1	279	GAACT	17	80	0.2125	PEX11C
1	297708	-	AT1G01820	AT1G01820.1	358	AGACC	12	85	0.141176	PEX11C
1	296632	-	AT1G01820	AT1G01820.1	834	AAACA	15	103	0.145631	PEX11C
1	296202	-	AT1G01820	AT1G01820.1	1061	AAACA	18	118	0.152542	PEX11C
1	296060	-	AT1G01820	AT1G01820.1	1203	AAACA	26	69	0.376812	PEX11C
1	330914	-	AT1G01960	AT1G01960.1	5499	GAACA	18	55	0.327273	BIG3
1	330645	-	AT1G01960	AT1G01960.1	5768	AGACA	6	54	0.111111	BIG3
1	343413	-	AT1G01990	AT1G01990.1	988	AAACA	8	50	0.16	gene_source
1	401340	-	AT1G02130	AT1G02130.1	297	AAACA	7	60	0.116667	RABD2A
1	400959	-	AT1G02130	AT1G02130.1	514	AAACA	19	71	0.267606	RABD2A
1	400413	-	AT1G02130	AT1G02130.1	680	AGACC	11	75	0.146667	RABD2A
1	408804	+	AT1G02150	AT1G02150.1	183	GAACC	7	68	0.102941	gene_source
1	409684	+	AT1G02150	AT1G02150.1	983	GGACC	16	115	0.13913	gene_source
1	410369	+	AT1G02150	AT1G02150.1	1668	AAACA	34	158	0.21519	gene_source
1	411487	+	AT1G02160	AT1G02160.1	379	AAACA	45	110	0.409091	gene_source
1	413391	+	AT1G02170	AT1G02170.1	1288	AAACA	7	66	0.106061	AMC1
1	413534	+	AT1G02170	AT1G02170.1	1431	AAACA	9	61	0.147541	AMC1
1	449315	-	AT1G02280	AT1G02280.1	582	GAACT	20	99	0.20202	TOC33
1	449302	-	AT1G02280	AT1G02280.1	595	AAACT	10	100	0.1	TOC33
1	448839	-	AT1G02280	AT1G02280.1	876	AAACT	12	108	0.111111	TOC33
1	456210	+	AT1G02305	AT1G02305.1	248	AAACT	19	134	0.141791	CATHB2
1	456607	+	AT1G02305	AT1G02305.1	468	GAACC	18	147	0.122449	CATHB2
1	457585	+	AT1G02305	AT1G02305.1	1004	AAACT	25	186	0.134409	CATHB2
1	457735	+	AT1G02305	AT1G02305.1	1066	GAACC	49	191	0.256545	CATHB2
1	457975	+	AT1G02305	AT1G02305.1	1218	AAACA	49	200	0.245	CATHB2
1	486994	+	AT1G02400	AT1G02400.1	195	AAACC	19	85	0.223529	GA2OX6
1	487127	+	AT1G02400	AT1G02400.1	328	AAACC	9	89	0.101124	GA2OX6
1	487333	+	AT1G02400	AT1G02400.1	534	AAACT	12	94	0.12766	GA2OX6
1	489510	+	AT1G02400	AT1G02400.1	1273	GAACA	23	113	0.20354	GA2OX6
1	515274	-	AT1G02475	AT1G02475.1	149	AAACC	15	70	0.214286	gene_source
1	514739	-	AT1G02475	AT1G02475.1	492	AGACA	11	90	0.122222	gene_source
1	519436	+	AT1G02500	AT1G02500.1	689	AAACC	50	464	0.107759	SAM1
1	519734	+	AT1G02500	AT1G02500.1	987	GAACC	85	514	0.16537	SAM1
1	519762	+	AT1G02500	AT1G02500.1	1015	GGACC	125	519	0.240848	SAM1
1	519998	+	AT1G02500	AT1G02500.1	1251	GGACA	62	572	0.108392	SAM1
1	519140	+	AT1G02500	AT1G02500.2	233	AGACC	6	60	0.1	SAM1
1	519341	+	AT1G02500	AT1G02500.2	434	AGACA	10	92	0.108696	SAM1
1	519436	+	AT1G02500	AT1G02500.2	529	AAACC	15	104	0.144231	SAM1
1	519634	+	AT1G02500	AT1G02500.2	727	AAACT	17	121	0.140496	SAM1
1	519734	+	AT1G02500	AT1G02500.2	827	GAACC	27	139	0.194245	SAM1
1	519762	+	AT1G02500	AT1G02500.2	855	GGACC	35	144	0.243056	SAM1
1	519897	+	AT1G02500	AT1G02500.2	990	AGACA	27	167	0.161677	SAM1
1	538476	+	AT1G02560	AT1G02560.1	569	GGACC	73	292	0.25	CLPP5
1	538670	+	AT1G02560	AT1G02560.1	670	AAACA	61	308	0.198052	CLPP5
1	539925	+	AT1G02560	AT1G02560.1	1277	AAACT	54	355	0.152113	CLPP5
1	539951	+	AT1G02560	AT1G02560.1	1303	AGACC	44	338	0.130178	CLPP5
1	539987	+	AT1G02560	AT1G02560.1	1339	GAACA	12	99	0.121212	CLPP5
1	573162	-	AT1G02660	AT1G02660.1	1582	AAACC	9	79	0.113924	PLIP2
1	572688	-	AT1G02660	AT1G02660.1	1980	GAACT	24	102	0.235294	PLIP2
1	572509	-	AT1G02660	AT1G02660.1	2159	AGACC	27	112	0.241071	PLIP2
1	572009	-	AT1G02660	AT1G02660.1	2659	GAACA	10	71	0.140845	PLIP2
1	608071	-	AT1G02780	AT1G02780.1	837	AGACT	162	1161	0.139535	RPL19A
1	608005	-	AT1G02780	AT1G02780.1	903	GAACA	302	1068	0.282772	RPL19A
1	607944	-	AT1G02780	AT1G02780.1	964	AGACC	98	520	0.188462	RPL19A
1	622115	+	AT1G02816	AT1G02816.1	663	AAACC	7	52	0.134615	gene_source
1	622248	+	AT1G02816	AT1G02816.1	796	GAACC	7	53	0.132075	gene_source
1	622269	+	AT1G02816	AT1G02816.1	817	GAACC	13	51	0.254902	gene_source
1	631667	+	AT1G02850	AT1G02850.1	751	GGACT	10	57	0.175439	BGLU11
1	632579	+	AT1G02850	AT1G02850.1	1279	AAACT	7	70	0.1	BGLU11
1	632589	+	AT1G02850	AT1G02850.1	1289	AAACC	23	70	0.328571	BGLU11
1	632982	+	AT1G02850	AT1G02850.1	1505	GGACT	10	78	0.128205	BGLU11
1	633131	+	AT1G02850	AT1G02850.1	1654	AAACC	9	76	0.118421	BGLU11
1	638434	-	AT1G02870	AT1G02870.1	248	GAACT	13	53	0.245283	gene_source
1	638271	-	AT1G02870	AT1G02870.1	411	GAACT	6	56	0.107143	gene_source
1	637489	-	AT1G02870	AT1G02870.1	572	AAACT	16	59	0.271186	gene_source
1	637420	-	AT1G02870	AT1G02870.1	641	GAACC	7	59	0.118644	gene_source
1	637357	-	AT1G02870	AT1G02870.1	704	AAACT	10	56	0.178571	gene_source
1	658816	-	AT1G02920	AT1G02920.1	975	AAACA	148	1213	0.122012	GSTF7
1	661739	-	AT1G02930	AT1G02930.1	535	AAACA	246	1537	0.160052	GSTF6
1	661351	-	AT1G02930	AT1G02930.1	923	AAACT	372	1976	0.188259	GSTF6
1	754025	-	AT1G03130	AT1G03130.1	238	AAACC	236	1597	0.147777	PSAD2
1	753937	-	AT1G03130	AT1G03130.1	326	AGACC	215	1686	0.127521	PSAD2
1	753931	-	AT1G03130	AT1G03130.1	332	AAACA	263	1687	0.155898	PSAD2
1	753847	-	AT1G03130	AT1G03130.1	416	GAACT	216	1766	0.12231	PSAD2
1	753601	-	AT1G03130	AT1G03130.1	662	AAACA	208	2040	0.101961	PSAD2
1	753423	-	AT1G03130	AT1G03130.1	840	GAACT	126	729	0.17284	PSAD2
1	754522	-	AT1G03140	AT1G03140.1	1292	GAACA	10	54	0.185185	gene_source
1	787212	+	AT1G03220	AT1G03220.1	381	AAACA	32	139	0.230216	gene_source
1	787659	+	AT1G03220	AT1G03220.1	828	GAACC	27	200	0.135	gene_source
1	788075	+	AT1G03220	AT1G03220.1	1244	AAACA	46	272	0.169118	gene_source
1	788117	+	AT1G03220	AT1G03220.1	1286	AAACC	28	280	0.1	gene_source
1	788406	+	AT1G03220	AT1G03220.1	1575	AAACT	80	322	0.248447	gene_source
1	791376	+	AT1G03230	AT1G03230.1	1557	AAACT	43	162	0.265432	gene_source
1	819000	-	AT1G03330	AT1G03330.1	348	GAACT	15	57	0.263158	LSM2
1	818957	-	AT1G03330	AT1G03330.1	391	GAACA	9	60	0.15	LSM2
1	818134	-	AT1G03330	AT1G03330.1	575	AAACT	11	66	0.166667	LSM2
1	870920	-	AT1G03475	AT1G03475.1	389	AGACT	17	158	0.107595	CPX1
1	869082	-	AT1G03475	AT1G03475.1	1514	AAACT	22	161	0.136646	CPX1
1	898972	+	AT1G03600	AT1G03600.1	493	AAACC	128	639	0.200313	PSB27-1
1	908244	+	AT1G03630	AT1G03630.1	544	GAACT	29	206	0.140777	PORC
1	908371	+	AT1G03630	AT1G03630.1	671	GAACA	22	212	0.103774	PORC
1	908742	+	AT1G03630	AT1G03630.1	958	AAACA	41	225	0.182222	PORC
1	908852	+	AT1G03630	AT1G03630.1	1068	AAACA	25	233	0.107296	PORC
1	908914	+	AT1G03630	AT1G03630.1	1130	GAACA	24	238	0.10084	PORC
1	909321	+	AT1G03630	AT1G03630.1	1458	AGACT	19	171	0.111111	PORC
1	908914	+	AT1G03630	AT1G03630.2	996	GAACA	8	52	0.153846	PORC
1	909206	+	AT1G03630	AT1G03630.2	1209	AAACT	12	69	0.173913	PORC
1	909246	+	AT1G03630	AT1G03630.2	1249	GAACT	11	73	0.150685	PORC
1	909321	+	AT1G03630	AT1G03630.2	1324	AGACT	7	69	0.101449	PORC
1	916986	-	AT1G03680	AT1G03680.1	743	GAACT	288	682	0.422287	ATHM1
1	960123	-	AT1G03820	AT1G03820.1	794	AAACA	11	68	0.161765	gene_source
1	959981	-	AT1G03820	AT1G03820.1	936	AAACA	8	69	0.115942	gene_source
1	977458	-	AT1G03850	AT1G03850.2	396	GGACA	12	97	0.123711	gene_source
1	977114	-	AT1G03850	AT1G03850.2	740	AAACA	6	57	0.105263	gene_source
1	980279	-	AT1G03860	AT1G03860.1	598	GAACT	25	59	0.423729	PHB2
1	980241	-	AT1G03860	AT1G03860.1	636	AAACC	15	59	0.254237	PHB2
1	979630	-	AT1G03860	AT1G03860.1	1075	GAACT	7	66	0.106061	PHB2
1	979413	-	AT1G03860	AT1G03860.1	1292	AAACT	16	53	0.301887	PHB2
1	983196	-	AT1G03870	AT1G03870.1	349	AAACA	23	148	0.155405	FLA9
1	983096	-	AT1G03870	AT1G03870.1	449	AAACC	18	169	0.106509	FLA9
1	983054	-	AT1G03870	AT1G03870.1	491	AAACT	29	176	0.164773	FLA9
1	991404	+	AT1G03900	AT1G03900.1	299	AGACT	11	109	0.100917	ATNAP4
1	1042711	-	AT1G04040	AT1G04040.1	737	AAACA	12	113	0.106195	gene_source
1	1042553	-	AT1G04040	AT1G04040.1	895	AAACA	12	120	0.1	gene_source
1	1042528	-	AT1G04040	AT1G04040.1	920	AAACA	22	121	0.181818	gene_source
1	1098068	+	AT1G04170	AT1G04170.1	617	AAACT	9	58	0.155172	EIF2
1	1098719	+	AT1G04170	AT1G04170.1	880	GAACA	9	65	0.138462	EIF2
1	1099291	+	AT1G04170	AT1G04170.1	1352	GAACT	9	75	0.12	EIF2
1	1099404	+	AT1G04170	AT1G04170.1	1363	GAACT	25	75	0.333333	EIF2
1	1099561	+	AT1G04170	AT1G04170.1	1520	AAACT	28	77	0.363636	EIF2
1	1099670	+	AT1G04170	AT1G04170.1	1629	GAACC	25	81	0.308642	EIF2
1	1099757	+	AT1G04170	AT1G04170.1	1716	AAACC	13	78	0.166667	EIF2
1	1099778	+	AT1G04170	AT1G04170.1	1737	AAACT	10	63	0.15873	EIF2
1	1140666	-	AT1G04260	AT1G04260.1	899	AAACA	14	62	0.225806	PRA1D
1	1147682	-	AT1G04290	AT1G04290.1	688	AAACA	11	57	0.192982	gene_source
1	1165774	+	AT1G04350	AT1G04350.1	865	AAACC	22	51	0.431373	gene_source
1	1166438	+	AT1G04350	AT1G04350.1	1369	AAACC	17	71	0.239437	gene_source
1	1166678	+	AT1G04350	AT1G04350.1	1609	AAACA	9	52	0.173077	gene_source
1	1166684	+	AT1G04350	AT1G04350.1	1615	AAACA	9	50	0.18	gene_source
1	1187390	-	AT1G04400	AT1G04400.1	1023	GAACC	8	75	0.106667	CRY2
1	1186899	-	AT1G04400	AT1G04400.1	1419	AAACA	16	89	0.179775	CRY2
1	1186096	-	AT1G04400	AT1G04400.1	2077	GAACC	13	105	0.12381	CRY2
1	1185615	-	AT1G04400	AT1G04400.1	2558	AAACA	21	91	0.230769	CRY2
1	1190282	-	AT1G04410	AT1G04410.1	595	AAACA	96	927	0.10356	MDH1
1	1189417	-	AT1G04410	AT1G04410.1	1191	AAACC	328	1361	0.240999	MDH1
1	1193585	+	AT1G04420	AT1G04420.1	1240	AAACA	15	112	0.133929	gene_source
1	1193683	+	AT1G04420	AT1G04420.1	1338	AGACC	16	115	0.13913	gene_source
1	1193808	+	AT1G04420	AT1G04420.1	1463	GAACT	42	111	0.378378	gene_source
1	1199057	+	AT1G04430	AT1G04430.1	641	AAACA	8	50	0.16	gene_source
1	1199289	+	AT1G04430	AT1G04430.1	791	GAACA	6	50	0.12	gene_source
1	1199505	+	AT1G04430	AT1G04430.1	910	AAACA	10	51	0.196078	gene_source
1	1200160	+	AT1G04430	AT1G04430.1	1497	AAACT	10	57	0.175439	gene_source
1	1200645	+	AT1G04430	AT1G04430.1	1757	GAACT	12	64	0.1875	gene_source
1	1200704	+	AT1G04430	AT1G04430.1	1816	AAACA	11	67	0.164179	gene_source
1	1200716	+	AT1G04430	AT1G04430.1	1828	GAACA	11	67	0.164179	gene_source
1	1200990	+	AT1G04430	AT1G04430.1	2004	GAACA	9	74	0.121622	gene_source
1	1201027	+	AT1G04430	AT1G04430.1	2041	AGACA	8	75	0.106667	gene_source
1	1201088	+	AT1G04430	AT1G04430.1	2102	AGACC	12	75	0.16	gene_source
1	1201205	+	AT1G04430	AT1G04430.1	2219	GAACT	9	78	0.115385	gene_source
1	1201262	+	AT1G04430	AT1G04430.1	2276	AAACT	9	78	0.115385	gene_source
1	1201305	+	AT1G04430	AT1G04430.1	2319	AAACA	16	78	0.205128	gene_source
1	1205219	+	AT1G04440	AT1G04440.1	1751	GAACC	17	50	0.34	CKL13
1	1205405	+	AT1G04440	AT1G04440.1	1803	AAACT	6	53	0.113208	CKL13
1	1205648	+	AT1G04440	AT1G04440.1	2046	GAACA	7	61	0.114754	CKL13
1	1217431	+	AT1G04480	AT1G04480.1	782	GAACA	15	95	0.157895	RPL23A
1	1283283	-	AT1G04620	AT1G04620.1	1305	AAACA	9	56	0.160714	HCAR
1	1283104	-	AT1G04620	AT1G04620.1	1389	AAACT	7	56	0.125	HCAR
1	1283089	-	AT1G04620	AT1G04620.1	1404	AAACC	27	56	0.482143	HCAR
1	1282868	-	AT1G04620	AT1G04620.1	1517	GAACA	7	59	0.118644	HCAR
1	1292606	+	AT1G04640	AT1G04640.1	202	AAACT	22	60	0.366667	LIP2
1	1292706	+	AT1G04640	AT1G04640.1	302	GAACC	23	64	0.359375	LIP2
1	1292759	+	AT1G04640	AT1G04640.1	355	GAACT	10	68	0.147059	LIP2
1	1292785	+	AT1G04640	AT1G04640.1	381	AGACA	11	69	0.15942	LIP2
1	1292874	+	AT1G04640	AT1G04640.1	470	AGACA	11	78	0.141026	LIP2
1	1292935	+	AT1G04640	AT1G04640.1	531	AAACA	8	80	0.1	LIP2
1	1305406	-	AT1G04680	AT1G04680.1	435	AAACC	16	142	0.112676	gene_source
1	1305361	-	AT1G04680	AT1G04680.1	480	GAACC	20	147	0.136054	gene_source
1	1305165	-	AT1G04680	AT1G04680.1	676	AAACA	23	158	0.14557	gene_source
1	1305030	-	AT1G04680	AT1G04680.1	811	AAACC	25	169	0.147929	gene_source
1	1304389	-	AT1G04680	AT1G04680.1	1245	AAACC	58	220	0.263636	gene_source
1	1304263	-	AT1G04680	AT1G04680.1	1278	GGACA	23	226	0.10177	gene_source
1	1303749	-	AT1G04680	AT1G04680.1	1792	AAACA	28	230	0.121739	gene_source
1	1313955	+	AT1G04690	AT1G04690.1	513	AAACA	13	75	0.173333	KAB1
1	1314626	+	AT1G04690	AT1G04690.1	750	GAACA	11	84	0.130952	KAB1
1	1314895	+	AT1G04690	AT1G04690.1	899	AGACA	17	101	0.168317	KAB1
1	1314916	+	AT1G04690	AT1G04690.1	920	GAACT	22	102	0.215686	KAB1
1	1315097	+	AT1G04690	AT1G04690.1	984	AAACC	18	105	0.171429	KAB1
1	1315487	+	AT1G04690	AT1G04690.1	1273	AAACA	14	120	0.116667	KAB1
1	1315576	+	AT1G04690	AT1G04690.1	1362	AGACT	15	122	0.122951	KAB1
1	1315598	+	AT1G04690	AT1G04690.1	1384	AGACT	15	119	0.12605	KAB1
1	1331740	-	AT1G04750	AT1G04750.1	1002	AGACA	37	144	0.256944	VAMP721
1	1355305	+	AT1G04810	AT1G04810.1	3274	AAACA	12	55	0.218182	RPN2B
1	1355313	+	AT1G04810	AT1G04810.1	3282	AAACA	21	54	0.388889	RPN2B
1	1355339	+	AT1G04810	AT1G04810.1	3308	AGACT	12	50	0.24	RPN2B
1	1357587	-	AT1G04820	AT1G04820.1	551	GAACA	56	377	0.148541	TUBA4
1	1357498	-	AT1G04820	AT1G04820.1	640	AGACC	39	390	0.1	TUBA4
1	1356635	-	AT1G04820	AT1G04820.1	1420	AAACT	74	607	0.121911	TUBA4
1	1356403	-	AT1G04820	AT1G04820.1	1652	AAACT	143	648	0.220679	TUBA4
1	1356207	-	AT1G04820	AT1G04820.1	1848	AAACT	10	80	0.125	TUBA4
1	1367883	-	AT1G04850	AT1G04850.1	454	AGACA	8	50	0.16	gene_source
1	1366854	-	AT1G04850	AT1G04850.1	753	AAACC	7	56	0.125	gene_source
1	1366435	-	AT1G04850	AT1G04850.1	885	GAACT	7	65	0.107692	gene_source
1	1366069	-	AT1G04850	AT1G04850.1	1071	AAACC	21	73	0.287671	gene_source
1	1365933	-	AT1G04850	AT1G04850.1	1119	AGACC	14	75	0.186667	gene_source
1	1365633	-	AT1G04850	AT1G04850.1	1278	AGACT	22	81	0.271605	gene_source
1	1365620	-	AT1G04850	AT1G04850.1	1291	AAACA	11	81	0.135802	gene_source
1	1365358	-	AT1G04850	AT1G04850.1	1429	GAACA	9	81	0.111111	gene_source
1	1365353	-	AT1G04850	AT1G04850.1	1434	GAACT	18	80	0.225	gene_source
1	1365289	-	AT1G04850	AT1G04850.1	1498	AAACT	22	80	0.275	gene_source
1	1365197	-	AT1G04850	AT1G04850.1	1590	GAACT	14	58	0.241379	gene_source
1	1400623	+	AT1G04940	AT1G04940.1	991	AAACA	10	89	0.11236	TIC20-I
1	1432741	-	AT1G05010	AT1G05010.1	270	AAACA	85	400	0.2125	ACO4
1	1432511	-	AT1G05010	AT1G05010.1	428	GAACC	63	551	0.114338	ACO4
1	1431524	-	AT1G05010	AT1G05010.1	1182	AAACT	89	817	0.108935	ACO4
1	1431491	-	AT1G05010	AT1G05010.1	1215	GAACC	126	833	0.151261	ACO4
1	1483602	+	AT1G05140	AT1G05140.1	1057	AAACT	9	62	0.145161	ARASP2
1	1483664	+	AT1G05140	AT1G05140.1	1119	AAACA	10	66	0.151515	ARASP2
1	1483678	+	AT1G05140	AT1G05140.1	1133	GAACT	16	66	0.242424	ARASP2
1	1484029	+	AT1G05140	AT1G05140.1	1484	AAACA	7	66	0.106061	ARASP2
1	1502996	-	AT1G05190	AT1G05190.1	416	AAACT	91	721	0.126214	RPL6
1	1502392	-	AT1G05190	AT1G05190.1	910	GAACC	18	154	0.116883	RPL6
1	1509755	-	AT1G05205	AT1G05205.1	220	AAACC	6	50	0.12	gene_source
1	1509397	-	AT1G05205	AT1G05205.1	323	GAACC	8	53	0.150943	gene_source
1	1509376	-	AT1G05205	AT1G05205.1	344	AAACT	9	55	0.163636	gene_source
1	1558941	-	AT1G05340	AT1G05340.1	628	GAACA	56	262	0.21374	gene_source
1	1661653	-	AT1G05575	AT1G05575.1	607	AAACA	7	50	0.14	gene_source
1	1717728	-	AT1G05720	AT1G05720.1	501	GAACA	8	79	0.101266	gene_source
1	1717594	-	AT1G05720	AT1G05720.1	635	AAACA	10	81	0.123457	gene_source
1	1717519	-	AT1G05720	AT1G05720.1	710	GAACC	10	77	0.12987	gene_source
1	1746789	+	AT1G05805	AT1G05805.1	1196	GAACT	9	52	0.173077	BHLH128
1	1747418	+	AT1G05805	AT1G05805.1	1479	AAACC	7	59	0.118644	BHLH128
1	1762414	+	AT1G05835	AT1G05835.1	199	GAACC	11	68	0.161765	gene_source
1	1762479	+	AT1G05835	AT1G05835.1	264	GAACA	11	69	0.15942	gene_source
1	1762548	+	AT1G05835	AT1G05835.1	333	GGACC	28	69	0.405797	gene_source
1	1762628	+	AT1G05835	AT1G05835.1	413	AGACT	7	70	0.1	gene_source
1	1763968	-	AT1G05840	AT1G05840.1	1120	GAACC	7	55	0.127273	gene_source
1	1762840	-	AT1G05840	AT1G05840.1	1594	AGACT	15	67	0.223881	gene_source
1	1767248	-	AT1G05850	AT1G05850.1	875	GAACT	86	422	0.203791	CTL1
1	1767200	-	AT1G05850	AT1G05850.1	923	GAACC	64	427	0.149883	CTL1
1	1766711	-	AT1G05850	AT1G05850.1	1412	AAACA	91	427	0.213115	CTL1
1	1766677	-	AT1G05850	AT1G05850.1	1446	AAACC	65	404	0.160891	CTL1
1	1766620	-	AT1G05850	AT1G05850.1	1503	AAACA	37	293	0.12628	CTL1
1	1767248	-	AT1G05850	AT1G05850.2	1160	GAACT	24	60	0.4	CTL1
1	1767200	-	AT1G05850	AT1G05850.2	1208	GAACC	9	68	0.132353	CTL1
1	1767086	-	AT1G05850	AT1G05850.2	1322	AAACT	15	89	0.168539	CTL1
1	1766972	-	AT1G05850	AT1G05850.2	1436	GAACA	20	96	0.208333	CTL1
1	1766724	-	AT1G05850	AT1G05850.2	1684	GAACT	7	56	0.125	CTL1
1	1766711	-	AT1G05850	AT1G05850.2	1697	AAACA	13	53	0.245283	CTL1
1	1766677	-	AT1G05850	AT1G05850.2	1731	AAACC	10	53	0.188679	CTL1
1	1784150	+	AT1G05890	AT1G05890.1	1971	AAACC	6	50	0.12	ARI5
1	1784330	+	AT1G05890	AT1G05890.1	2151	AGACT	5	50	0.1	ARI5
1	1821217	-	AT1G06000	AT1G06000.1	678	AAACA	8	61	0.131148	UGT89C1
1	1820949	-	AT1G06000	AT1G06000.1	946	GAACT	7	69	0.101449	UGT89C1
1	1820736	-	AT1G06000	AT1G06000.1	1159	AGACC	10	76	0.131579	UGT89C1
1	1820702	-	AT1G06000	AT1G06000.1	1193	AAACT	12	80	0.15	UGT89C1
1	1828715	-	AT1G06040	AT1G06040.1	1018	AGACC	23	227	0.101322	BBX24
1	1854171	-	AT1G06110	AT1G06110.1	1090	AGACT	7	53	0.132075	SKIP16
1	1854016	-	AT1G06110	AT1G06110.1	1245	AAACC	12	58	0.206897	SKIP16
1	1853236	-	AT1G06110	AT1G06110.1	1752	GAACT	7	59	0.118644	SKIP16
1	1894063	-	AT1G06190	AT1G06190.1	132	GAACT	15	56	0.267857	gene_source
1	1893416	-	AT1G06190	AT1G06190.1	373	AAACA	7	57	0.122807	gene_source
1	1893165	-	AT1G06190	AT1G06190.1	624	AAACT	8	62	0.129032	gene_source
1	1893055	-	AT1G06190	AT1G06190.1	734	AAACA	7	64	0.109375	gene_source
1	1924943	+	AT1G06290	AT1G06290.1	1693	AAACA	6	53	0.113208	ACX3
1	1925360	+	AT1G06290	AT1G06290.1	1918	AGACT	7	62	0.112903	ACX3
1	1925900	+	AT1G06290	AT1G06290.1	2141	AGACC	25	68	0.367647	ACX3
1	1926080	+	AT1G06290	AT1G06290.1	2321	AAACT	11	78	0.141026	ACX3
1	1926147	+	AT1G06290	AT1G06290.1	2388	AAACT	36	63	0.571429	ACX3
1	1926157	+	AT1G06290	AT1G06290.1	2398	AAACA	10	63	0.15873	ACX3
1	1939276	-	AT1G06360	AT1G06360.1	843	AGACA	27	72	0.375	gene_source
1	1940182	-	AT1G06360	AT1G06360.2	315	GAACT	8	70	0.114286	gene_source
1	1939705	-	AT1G06360	AT1G06360.2	626	GGACT	11	81	0.135802	gene_source
1	1939276	-	AT1G06360	AT1G06360.2	876	AGACA	34	91	0.373626	gene_source
1	1939197	-	AT1G06360	AT1G06360.2	955	AAACA	17	97	0.175258	gene_source
1	1949331	+	AT1G06390	AT1G06390.1	794	AAACA	11	73	0.150685	ASK9
1	1949771	+	AT1G06390	AT1G06390.1	1016	GAACT	20	82	0.243902	ASK9
1	1950181	+	AT1G06390	AT1G06390.1	1182	GAACT	12	93	0.129032	ASK9
1	1950620	+	AT1G06390	AT1G06390.1	1541	AGACA	14	94	0.148936	ASK9
1	1950663	+	AT1G06390	AT1G06390.1	1584	AAACA	26	84	0.309524	ASK9
1	1950686	+	AT1G06390	AT1G06390.1	1607	AGACA	16	73	0.219178	ASK9
1	1951401	-	AT1G06400	AT1G06400.1	533	GGACA	19	82	0.231707	RABA1A
1	1968887	-	AT1G06460	AT1G06460.1	367	GAACA	31	290	0.106897	ACD32.1
1	1968418	-	AT1G06460	AT1G06460.1	591	GGACC	58	332	0.174699	ACD32.1
1	1968370	-	AT1G06460	AT1G06460.1	639	AAACA	69	340	0.202941	ACD32.1
1	1967768	-	AT1G06460	AT1G06460.1	898	AAACT	132	409	0.322738	ACD32.1
1	1967270	-	AT1G06460	AT1G06460.1	1138	AAACA	133	465	0.286022	ACD32.1
1	1967130	-	AT1G06460	AT1G06460.1	1278	AAACA	37	222	0.166667	ACD32.1
1	2013422	-	AT1G06570	AT1G06570.2	124	AAACC	17	55	0.309091	HPD
1	2013121	-	AT1G06570	AT1G06570.2	425	AAACC	22	61	0.360656	HPD
1	2012920	-	AT1G06570	AT1G06570.2	626	AAACT	19	64	0.296875	HPD
1	2012682	-	AT1G06570	AT1G06570.2	864	GAACC	20	69	0.289855	HPD
1	2012598	-	AT1G06570	AT1G06570.2	948	GAACA	8	73	0.109589	HPD
1	2012563	-	AT1G06570	AT1G06570.2	983	GAACA	8	73	0.109589	HPD
1	2012002	-	AT1G06570	AT1G06570.2	1430	GAACC	17	75	0.226667	HPD
1	2032514	+	AT1G06640	AT1G06640.1	889	AAACC	27	113	0.238938	gene_source
1	2032521	+	AT1G06640	AT1G06640.1	896	AAACC	25	113	0.221239	gene_source
1	2033153	+	AT1G06640	AT1G06640.1	1357	GAACC	16	150	0.106667	gene_source
1	2033570	+	AT1G06640	AT1G06640.1	1645	GAACA	31	173	0.179191	gene_source
1	2033695	+	AT1G06640	AT1G06640.1	1770	AGACC	62	175	0.354286	gene_source
1	2033872	+	AT1G06640	AT1G06640.1	1947	GAACA	32	176	0.181818	gene_source
1	2036064	+	AT1G06650	AT1G06650.2	226	AAACC	18	67	0.268657	gene_source
1	2036229	+	AT1G06650	AT1G06650.2	391	GAACT	16	74	0.216216	gene_source
1	2037106	+	AT1G06650	AT1G06650.2	1100	AGACC	11	110	0.1	gene_source
1	2048640	+	AT1G06680	AT1G06680.1	807	AAACA	806	6804	0.11846	PSBP1
1	2048960	+	AT1G06680	AT1G06680.1	872	AAACA	870	6917	0.125777	PSBP1
1	2048997	+	AT1G06680	AT1G06680.1	909	AAACC	930	7039	0.132121	PSBP1
1	2049274	+	AT1G06680	AT1G06680.1	1186	GAACT	572	5009	0.114194	PSBP1
1	2049353	+	AT1G06680	AT1G06680.1	1265	AAACA	92	777	0.118404	PSBP1
1	2048640	+	AT1G06680	AT1G06680.2	559	AAACA	30	264	0.113636	PSBP1
1	2048960	+	AT1G06680	AT1G06680.2	624	AAACA	58	383	0.151436	PSBP1
1	2048997	+	AT1G06680	AT1G06680.2	661	AAACC	69	478	0.144351	PSBP1
1	2049119	+	AT1G06680	AT1G06680.2	783	AGACA	71	662	0.107251	PSBP1
1	2049353	+	AT1G06680	AT1G06680.2	1017	AAACA	27	137	0.19708	PSBP1
1	2053224	-	AT1G06700	AT1G06700.1	1256	GAACT	18	51	0.352941	PTI11
1	2053040	-	AT1G06700	AT1G06700.1	1355	AAACA	8	51	0.156863	PTI11
1	2052748	-	AT1G06700	AT1G06700.1	1537	AAACT	13	57	0.22807	PTI11
1	2077573	-	AT1G06760	AT1G06760.1	195	AAACA	47	204	0.230392	gene_source
1	2077131	-	AT1G06760	AT1G06760.1	532	AAACT	28	253	0.110672	gene_source
1	2076644	-	AT1G06760	AT1G06760.1	1019	AGACT	33	293	0.112628	gene_source
1	2132670	-	AT1G06950	AT1G06950.1	1498	AAACA	16	64	0.25	TIC110
1	2131582	-	AT1G06950	AT1G06950.1	2020	GAACC	14	83	0.168675	TIC110
1	2130940	-	AT1G06950	AT1G06950.1	2662	GAACA	20	132	0.151515	TIC110
1	2130673	-	AT1G06950	AT1G06950.1	2929	AAACT	18	158	0.113924	TIC110
1	2130194	-	AT1G06950	AT1G06950.1	3300	GAACC	24	86	0.27907	TIC110
1	2130187	-	AT1G06950	AT1G06950.1	3307	AAACT	23	85	0.270588	TIC110
1	2150746	-	AT1G07000	AT1G07000.1	1688	AAACT	18	97	0.185567	ATEXO70B2
1	2150705	-	AT1G07000	AT1G07000.1	1729	GAACC	10	98	0.102041	ATEXO70B2
1	2155333	-	AT1G07020	AT1G07020.1	699	GAACC	10	55	0.181818	gene_source
1	2161863	-	AT1G07040	AT1G07040.1	1073	GGACC	8	64	0.125	gene_source
1	2161745	-	AT1G07040	AT1G07040.1	1191	GAACT	21	68	0.308824	gene_source
1	2161233	-	AT1G07040	AT1G07040.1	1460	GAACC	12	79	0.151899	gene_source
1	2165161	-	AT1G07050	AT1G07050.1	101	AAACA	7	53	0.132075	gene_source
1	2164963	-	AT1G07050	AT1G07050.1	299	GAACT	14	68	0.205882	gene_source
1	2164808	-	AT1G07050	AT1G07050.1	454	GAACC	11	77	0.142857	gene_source
1	2164600	-	AT1G07050	AT1G07050.1	571	AAACA	9	79	0.113924	gene_source
1	2170749	+	AT1G07080	AT1G07080.1	488	GAACA	18	138	0.130435	gene_source
1	2171893	+	AT1G07080	AT1G07080.1	922	AAACC	70	169	0.414201	gene_source
1	2172015	+	AT1G07080	AT1G07080.1	1044	AAACC	11	87	0.126437	gene_source
1	2178329	-	AT1G07110	AT1G07110.1	2482	AAACT	12	67	0.179104	FKFBP
1	2193674	-	AT1G07140	AT1G07140.1	163	GAACC	17	147	0.115646	RANBP1A
1	2193327	-	AT1G07140	AT1G07140.1	390	GAACA	16	157	0.101911	RANBP1A
1	2193130	-	AT1G07140	AT1G07140.1	481	GAACA	26	168	0.154762	RANBP1A
1	2193073	-	AT1G07140	AT1G07140.1	538	GAACT	28	181	0.154696	RANBP1A
1	2220815	-	AT1G07230	AT1G07230.1	1536	AAACT	8	63	0.126984	NPC1
1	2249547	+	AT1G07320	AT1G07320.1	581	AAACT	57	361	0.157895	RPL4
1	2249860	+	AT1G07320	AT1G07320.1	894	GAACA	84	435	0.193103	RPL4
1	2249547	+	AT1G07320	AT1G07320.3	414	AAACT	12	58	0.206897	RPL4
1	2260941	-	AT1G07360	AT1G07360.1	1195	GGACC	7	53	0.132075	gene_source
1	2264384	+	AT1G07370	AT1G07370.1	961	AGACC	9	51	0.176471	PCNA
1	2275240	+	AT1G07400	AT1G07400.1	315	GAACT	9	89	0.101124	HSP17.8
1	2279998	+	AT1G07420	AT1G07420.1	1121	AGACC	7	51	0.137255	SMO2-2
1	2280194	+	AT1G07420	AT1G07420.1	1317	AAACA	7	53	0.132075	SMO2-2
1	2287599	-	AT1G07440	AT1G07440.1	193	GAACA	9	50	0.18	gene_source
1	2287363	-	AT1G07440	AT1G07440.1	351	AGACC	6	56	0.107143	gene_source
1	2286389	-	AT1G07440	AT1G07440.1	974	GAACA	13	65	0.2	gene_source
1	2339358	-	AT1G07590	AT1G07590.1	34	AAACT	1762	4791	0.367773	gene_source
1	2338974	-	AT1G07590	AT1G07590.1	138	GAACT	1874	5276	0.355193	gene_source
1	2338935	-	AT1G07590	AT1G07590.1	177	AAACT	2143	5368	0.399218	gene_source
1	2338917	-	AT1G07590	AT1G07590.1	195	AAACT	1020	5420	0.188192	gene_source
1	2341571	+	AT1G07610	AT1G07610.1	125	AAACT	16	76	0.210526	MT1C
1	2341795	+	AT1G07610	AT1G07610.1	224	GAACT	35	84	0.416667	MT1C
1	2341834	+	AT1G07610	AT1G07610.1	263	AAACT	22	85	0.258824	MT1C
1	2341889	+	AT1G07610	AT1G07610.1	318	AAACC	9	87	0.103448	MT1C
1	2368985	+	AT1G07660	AT1G07660.1	153	GAACT	22	119	0.184874	gene_source
1	2390945	-	AT1G07720	AT1G07720.2	1684	AAACA	24	55	0.436364	KCS3
1	2390922	-	AT1G07720	AT1G07720.2	1707	AAACT	13	55	0.236364	KCS3
1	2404908	-	AT1G07750	AT1G07750.1	737	GAACC	9	64	0.140625	gene_source
1	2408471	-	AT1G07770	AT1G07770.1	593	GGACC	33	327	0.100917	RPS15AF
1	2408393	-	AT1G07770	AT1G07770.1	671	AAACA	96	300	0.32	RPS15AF
1	2408343	-	AT1G07770	AT1G07770.1	721	AAACT	85	216	0.393519	RPS15AF
1	2408343	-	AT1G07770	AT1G07770.2	585	AAACT	43	210	0.204762	RPS15AF
1	2408393	-	AT1G07770	AT1G07770.3	607	AAACA	35	318	0.110063	RPS15AF
1	2408343	-	AT1G07770	AT1G07770.3	657	AAACT	66	278	0.23741	RPS15AF
1	2413088	+	AT1G07790	AT1G07790.1	151	AAACC	8	73	0.109589	HTB1
1	2413357	+	AT1G07790	AT1G07790.1	420	AAACT	9	90	0.1	HTB1
1	2413444	+	AT1G07790	AT1G07790.1	507	AAACA	22	96	0.229167	HTB1
1	2421757	-	AT1G07820	AT1G07820.1	310	AAACT	31	100	0.31	gene_source
1	2421757	-	AT1G07820	AT1G07820.2	191	AAACT	33	148	0.222973	gene_source
1	2438015	+	AT1G07890	AT1G07890.1	298	GAACT	139	1080	0.128704	APX1
1	2438227	+	AT1G07890	AT1G07890.1	423	GAACT	123	1088	0.113051	APX1
1	2438336	+	AT1G07890	AT1G07890.1	532	GGACC	290	1105	0.262443	APX1
1	2438984	+	AT1G07890	AT1G07890.1	832	AAACC	161	1148	0.140244	APX1
1	2439091	+	AT1G07890	AT1G07890.1	866	GAACT	245	1153	0.212489	APX1
1	2439527	+	AT1G07890	AT1G07890.1	1132	GAACT	129	1151	0.112076	APX1
1	2438710	+	AT1G07890	AT1G07890.2	646	GGACA	7	66	0.106061	APX1
1	2438812	+	AT1G07890	AT1G07890.2	748	AGACA	16	86	0.186047	APX1
1	2439091	+	AT1G07890	AT1G07890.2	863	GAACT	14	99	0.141414	APX1
1	2439527	+	AT1G07890	AT1G07890.2	1129	GAACT	18	99	0.181818	APX1
1	2439626	+	AT1G07890	AT1G07890.2	1228	AGACA	12	73	0.164384	APX1
1	2439091	+	AT1G07890	AT1G07890.3	618	GAACT	6	53	0.113208	APX1
1	2439598	+	AT1G07890	AT1G07890.3	955	GAACA	10	94	0.106383	APX1
1	2439626	+	AT1G07890	AT1G07890.3	983	AGACA	28	79	0.35443	APX1
1	2438710	+	AT1G07890	AT1G07890.4	608	GGACA	7	63	0.111111	APX1
1	2438812	+	AT1G07890	AT1G07890.4	710	AGACA	8	76	0.105263	APX1
1	2438984	+	AT1G07890	AT1G07890.4	791	AAACC	13	92	0.141304	APX1
1	2439527	+	AT1G07890	AT1G07890.4	1091	GAACT	20	116	0.172414	APX1
1	2439626	+	AT1G07890	AT1G07890.4	1190	AGACA	26	82	0.317073	APX1
1	2438812	+	AT1G07890	AT1G07890.5	866	AGACA	20	86	0.232558	APX1
1	2438977	+	AT1G07890	AT1G07890.5	940	GGACA	15	99	0.151515	APX1
1	2439091	+	AT1G07890	AT1G07890.5	981	GAACT	24	107	0.224299	APX1
1	2439527	+	AT1G07890	AT1G07890.5	1247	GAACT	8	68	0.117647	APX1
1	2438710	+	AT1G07890	AT1G07890.7	516	GGACA	7	50	0.14	APX1
1	2438812	+	AT1G07890	AT1G07890.7	618	AGACA	16	66	0.242424	APX1
1	2439091	+	AT1G07890	AT1G07890.7	733	GAACT	20	85	0.235294	APX1
1	2439598	+	AT1G07890	AT1G07890.7	1070	GAACA	13	102	0.127451	APX1
1	2439626	+	AT1G07890	AT1G07890.7	1098	AGACA	16	83	0.192771	APX1
1	2438710	+	AT1G07890	AT1G07890.8	676	GGACA	11	63	0.174603	APX1
1	2438812	+	AT1G07890	AT1G07890.8	778	AGACA	14	71	0.197183	APX1
1	2438977	+	AT1G07890	AT1G07890.8	852	GGACA	19	81	0.234568	APX1
1	2438984	+	AT1G07890	AT1G07890.8	859	AAACC	9	83	0.108434	APX1
1	2439091	+	AT1G07890	AT1G07890.8	893	GAACT	33	88	0.375	APX1
1	2439527	+	AT1G07890	AT1G07890.8	1159	GAACT	15	90	0.166667	APX1
1	2439598	+	AT1G07890	AT1G07890.8	1230	GAACA	7	70	0.1	APX1
1	2455802	+	AT1G07920	AT1G07920.1	432	AGACC	79	567	0.13933	A1
1	2456658	+	AT1G07920	AT1G07920.1	1195	GAACC	278	921	0.301846	A1
1	2457014	+	AT1G07920	AT1G07920.1	1551	AAACT	140	1151	0.121633	A1
1	2459088	+	AT1G07930	AT1G07930.1	260	GGACA	35	307	0.114007	A1
1	2459257	+	AT1G07930	AT1G07930.1	429	AGACC	46	333	0.138138	A1
1	2460115	+	AT1G07930	AT1G07930.1	1192	GAACC	188	540	0.348148	A1
1	2460499	+	AT1G07930	AT1G07930.1	1576	AAACA	135	569	0.237258	A1
1	2460569	+	AT1G07930	AT1G07930.1	1646	GAACT	72	571	0.126095	A1
1	2460569	+	AT1G07930	AT1G07930.2	1355	GAACT	10	59	0.169492	A1
1	2460654	+	AT1G07930	AT1G07930.2	1440	GAACC	7	58	0.12069	A1
1	2464718	-	AT1G07940	AT1G07940.1	233	GGACA	48	234	0.205128	A1
1	2464549	-	AT1G07940	AT1G07940.1	402	AGACC	27	242	0.11157	A1
1	2463693	-	AT1G07940	AT1G07940.1	1165	GAACC	60	283	0.212014	A1
1	2464008	-	AT1G07940	AT1G07940.2	972	AGACA	10	54	0.185185	A1
1	2463931	-	AT1G07940	AT1G07940.2	1049	AGACT	8	64	0.125	A1
1	2463453	-	AT1G07940	AT1G07940.2	1527	GGACA	18	98	0.183673	A1
1	2463133	-	AT1G07940	AT1G07940.2	1847	GAACC	10	83	0.120482	A1
1	2464008	-	AT1G07940	AT1G07940.3	1296	AGACA	11	71	0.15493	A1
1	2463693	-	AT1G07940	AT1G07940.3	1611	GAACC	22	102	0.215686	A1
1	2463496	-	AT1G07940	AT1G07940.3	1808	AGACC	8	72	0.111111	A1
1	2463453	-	AT1G07940	AT1G07940.3	1851	GGACA	9	71	0.126761	A1
1	2464718	-	AT1G07940	AT1G07940.4	417	GGACA	12	88	0.136364	A1
1	2464611	-	AT1G07940	AT1G07940.4	524	GGACA	38	89	0.426966	A1
1	2464549	-	AT1G07940	AT1G07940.4	586	AGACC	29	92	0.315217	A1
1	2464491	-	AT1G07940	AT1G07940.4	644	GAACA	16	96	0.166667	A1
1	2464396	-	AT1G07940	AT1G07940.4	739	AGACC	43	102	0.421569	A1
1	2464008	-	AT1G07940	AT1G07940.4	1034	AGACA	14	121	0.115702	A1
1	2463693	-	AT1G07940	AT1G07940.4	1349	GAACC	30	160	0.1875	A1
1	2463342	-	AT1G07940	AT1G07940.4	1700	GAACA	37	193	0.19171	A1
1	2463334	-	AT1G07940	AT1G07940.4	1708	AAACT	28	194	0.14433	A1
1	2537607	+	AT1G08110	AT1G08110.1	713	GAACT	12	53	0.226415	gene_source
1	2537647	+	AT1G08110	AT1G08110.1	753	GAACT	9	53	0.169811	gene_source
1	2573075	+	AT1G08190	AT1G08190.1	3108	AGACA	6	51	0.117647	VPS41
1	2573191	+	AT1G08190	AT1G08190.1	3224	GAACA	15	50	0.3	VPS41
1	2576571	-	AT1G08200	AT1G08200.1	274	AAACC	37	128	0.289062	AXS2
1	2576364	-	AT1G08200	AT1G08200.1	481	AGACT	20	146	0.136986	AXS2
1	2575160	-	AT1G08200	AT1G08200.1	868	AGACC	20	177	0.112994	AXS2
1	2574239	-	AT1G08200	AT1G08200.1	1425	AAACA	44	234	0.188034	AXS2
1	2574139	-	AT1G08200	AT1G08200.1	1525	AAACA	32	244	0.131148	AXS2
1	2574023	-	AT1G08200	AT1G08200.1	1641	AAACT	53	217	0.24424	AXS2
1	2573998	-	AT1G08200	AT1G08200.1	1666	AAACT	26	128	0.203125	AXS2
1	2586350	-	AT1G08230	AT1G08230.5	527	GAACA	7	51	0.137255	GAT1
1	2637673	+	AT1G08360	AT1G08360.1	779	GGACC	222	560	0.396429	RPL10AA
1	2637760	+	AT1G08360	AT1G08360.1	866	AGACA	85	568	0.149648	RPL10AA
1	2637773	+	AT1G08360	AT1G08360.1	879	AAACA	106	570	0.185965	RPL10AA
1	2641674	-	AT1G08380	AT1G08380.1	261	AAACC	722	7105	0.101619	PSAO
1	2641534	-	AT1G08380	AT1G08380.1	305	GAACC	1472	7341	0.200518	PSAO
1	2640934	-	AT1G08380	AT1G08380.1	688	AAACA	1278	7276	0.175646	PSAO
1	2671337	-	AT1G08450	AT1G08450.1	329	GAACC	45	202	0.222772	CRT3
1	2670730	-	AT1G08450	AT1G08450.1	447	AAACC	28	210	0.133333	CRT3
1	2670688	-	AT1G08450	AT1G08450.1	489	AGACA	23	216	0.106481	CRT3
1	2670311	-	AT1G08450	AT1G08450.1	677	AAACA	42	255	0.164706	CRT3
1	2669828	-	AT1G08450	AT1G08450.1	880	AAACC	37	269	0.137546	CRT3
1	2669267	-	AT1G08450	AT1G08450.1	1038	GAACT	50	275	0.181818	CRT3
1	2668325	-	AT1G08450	AT1G08450.1	1350	GGACC	63	280	0.225	CRT3
1	2667877	-	AT1G08450	AT1G08450.1	1563	AAACT	12	117	0.102564	CRT3
1	2684513	+	AT1G08480	AT1G08480.1	338	GGACC	20	125	0.16	SDH6
1	2685506	+	AT1G08480	AT1G08480.1	704	AAACT	31	144	0.215278	SDH6
1	2685530	+	AT1G08480	AT1G08480.1	728	GAACA	17	143	0.118881	SDH6
1	2687359	-	AT1G08490	AT1G08490.1	945	GGACC	7	58	0.12069	NFS2
1	2693269	-	AT1G08510	AT1G08510.1	659	AAACC	8	59	0.135593	FATB
1	2693160	-	AT1G08510	AT1G08510.1	768	GAACT	26	63	0.412698	FATB
1	2692107	-	AT1G08510	AT1G08510.1	1286	AAACT	9	73	0.123288	FATB
1	2691578	-	AT1G08510	AT1G08510.1	1725	AAACA	26	103	0.252427	FATB
1	2697981	+	AT1G08520	AT1G08520.1	1121	AAACA	8	80	0.1	CHLD
1	2699010	+	AT1G08520	AT1G08520.1	1364	AGACT	9	89	0.101124	CHLD
1	2699021	+	AT1G08520	AT1G08520.1	1375	GAACA	14	90	0.155556	CHLD
1	2699029	+	AT1G08520	AT1G08520.1	1383	AAACC	30	90	0.333333	CHLD
1	2699887	+	AT1G08520	AT1G08520.1	1906	AAACT	56	139	0.402878	CHLD
1	2700392	+	AT1G08520	AT1G08520.1	2212	AGACC	19	176	0.107955	CHLD
1	2700893	+	AT1G08520	AT1G08520.1	2514	AAACA	52	179	0.290503	CHLD
1	2704924	+	AT1G08540	AT1G08540.1	857	AAACT	6	53	0.113208	SIGB
1	2705564	+	AT1G08540	AT1G08540.1	1052	AAACA	7	56	0.125	SIGB
1	2705748	+	AT1G08540	AT1G08540.1	1236	GAACC	7	58	0.12069	SIGB
1	2706252	+	AT1G08540	AT1G08540.1	1543	AAACC	20	63	0.31746	SIGB
1	2706269	+	AT1G08540	AT1G08540.1	1560	AGACC	11	63	0.174603	SIGB
1	2706516	+	AT1G08540	AT1G08540.1	1705	AAACA	10	64	0.15625	SIGB
1	2706639	+	AT1G08540	AT1G08540.1	1828	AAACT	14	72	0.194444	SIGB
1	2706659	+	AT1G08540	AT1G08540.1	1848	AAACA	8	74	0.108108	SIGB
1	2706735	+	AT1G08540	AT1G08540.1	1924	GAACC	20	59	0.338983	SIGB
1	2712992	+	AT1G08570	AT1G08570.1	299	GAACT	13	86	0.151163	ACHT4
1	2714323	+	AT1G08570	AT1G08570.1	1204	AAACA	26	121	0.214876	ACHT4
1	2715342	-	AT1G08580	AT1G08580.1	507	AAACC	15	87	0.172414	gene_source
1	2715276	-	AT1G08580	AT1G08580.1	573	AAACC	15	87	0.172414	gene_source
1	2751115	-	AT1G08640	AT1G08640.1	506	GAACT	29	102	0.284314	CJD1
1	2749763	-	AT1G08640	AT1G08640.1	978	AAACC	22	146	0.150685	CJD1
1	2828132	+	AT1G08830	AT1G08830.1	357	AAACA	125	676	0.184911	CSD1
1	2828525	+	AT1G08830	AT1G08830.1	478	AAACT	91	706	0.128895	CSD1
1	2828561	+	AT1G08830	AT1G08830.1	514	AGACC	132	711	0.185654	CSD1
1	2829107	+	AT1G08830	AT1G08830.1	665	AGACC	113	726	0.155647	CSD1
1	2829152	+	AT1G08830	AT1G08830.1	710	AAACC	102	724	0.140884	CSD1
1	2829199	+	AT1G08830	AT1G08830.1	757	AAACA	86	678	0.126844	CSD1
1	2828525	+	AT1G08830	AT1G08830.2	411	AAACT	11	62	0.177419	CSD1
1	2828561	+	AT1G08830	AT1G08830.2	447	AGACC	7	69	0.101449	CSD1
1	2829107	+	AT1G08830	AT1G08830.2	598	AGACC	16	99	0.161616	CSD1
1	2829152	+	AT1G08830	AT1G08830.2	643	AAACC	12	102	0.117647	CSD1
1	2829192	+	AT1G08830	AT1G08830.2	683	AGACA	16	103	0.15534	CSD1
1	2829199	+	AT1G08830	AT1G08830.2	690	AAACA	31	102	0.303922	CSD1
1	2847720	-	AT1G08880	AT1G08880.1	381	AAACT	23	165	0.139394	HTA5
1	2847134	-	AT1G08880	AT1G08880.1	863	AGACT	39	218	0.178899	HTA5
1	2847087	-	AT1G08880	AT1G08880.1	910	AGACC	40	221	0.180995	HTA5
1	2846937	-	AT1G08880	AT1G08880.1	1060	AAACA	9	54	0.166667	HTA5
1	2870304	+	AT1G08920	AT1G08920.1	1600	AAACT	7	68	0.102941	ESL1
1	2874680	+	AT1G08930	AT1G08930.1	841	AAACA	16	136	0.117647	ERD6
1	2874875	+	AT1G08930	AT1G08930.1	934	AGACT	20	149	0.134228	ERD6
1	2876346	+	AT1G08930	AT1G08930.1	1462	GAACT	45	197	0.228426	ERD6
1	2876672	+	AT1G08930	AT1G08930.1	1589	GGACC	22	215	0.102326	ERD6
1	2876923	+	AT1G08930	AT1G08930.1	1739	AGACA	29	234	0.123932	ERD6
1	2877097	+	AT1G08930	AT1G08930.1	1913	AAACA	23	176	0.130682	ERD6
1	2873735	+	AT1G08930	AT1G08930.2	271	AAACC	8	62	0.129032	ERD6
1	2874680	+	AT1G08930	AT1G08930.2	676	AAACA	10	78	0.128205	ERD6
1	2874875	+	AT1G08930	AT1G08930.2	769	AGACT	9	79	0.113924	ERD6
1	2875292	+	AT1G08930	AT1G08930.2	933	AAACA	9	85	0.105882	ERD6
1	2875448	+	AT1G08930	AT1G08930.2	977	AAACT	25	88	0.284091	ERD6
1	2876346	+	AT1G08930	AT1G08930.2	1297	GAACT	25	115	0.217391	ERD6
1	2876672	+	AT1G08930	AT1G08930.2	1424	GGACC	16	122	0.131148	ERD6
1	2877097	+	AT1G08930	AT1G08930.2	1748	AAACA	25	136	0.183824	ERD6
1	2884564	+	AT1G08980	AT1G08980.1	214	AGACA	10	93	0.107527	AMI1
1	2885152	+	AT1G08980	AT1G08980.1	498	GAACT	13	107	0.121495	AMI1
1	2885420	+	AT1G08980	AT1G08980.1	691	GAACC	14	110	0.127273	AMI1
1	2885678	+	AT1G08980	AT1G08980.1	869	AAACA	13	119	0.109244	AMI1
1	2885840	+	AT1G08980	AT1G08980.1	962	AGACA	13	125	0.104	AMI1
1	2885857	+	AT1G08980	AT1G08980.1	979	AAACC	18	127	0.141732	AMI1
1	2886445	+	AT1G08980	AT1G08980.1	1397	AAACT	21	154	0.136364	AMI1
1	2886527	+	AT1G08980	AT1G08980.1	1479	AAACC	16	149	0.107383	AMI1
1	2896360	-	AT1G09010	AT1G09010.1	2045	AAACT	22	56	0.392857	EBM
1	2895802	-	AT1G09010	AT1G09010.1	2451	AAACT	10	70	0.142857	EBM
1	2895764	-	AT1G09010	AT1G09010.1	2489	GAACT	11	72	0.152778	EBM
1	2895556	-	AT1G09010	AT1G09010.1	2697	AAACT	12	85	0.141176	EBM
1	2895430	-	AT1G09010	AT1G09010.1	2823	AAACA	15	87	0.172414	EBM
1	2895395	-	AT1G09010	AT1G09010.1	2858	AGACA	10	88	0.113636	EBM
1	2895290	-	AT1G09010	AT1G09010.1	2963	GAACT	28	90	0.311111	EBM
1	2927838	+	AT1G09070	AT1G09070.1	337	AAACA	165	1572	0.104962	SRC2
1	2928576	+	AT1G09070	AT1G09070.1	1075	AAACC	248	2240	0.110714	SRC2
1	2941609	-	AT1G09130	AT1G09130.1	477	GAACT	39	120	0.325	gene_source
1	2941374	-	AT1G09130	AT1G09130.1	639	GGACC	14	131	0.10687	gene_source
1	2940994	-	AT1G09130	AT1G09130.1	783	GAACC	36	140	0.257143	gene_source
1	2940547	-	AT1G09130	AT1G09130.1	923	GAACT	41	149	0.275168	gene_source
1	2939810	-	AT1G09130	AT1G09130.1	1206	AGACT	32	172	0.186047	gene_source
1	2939777	-	AT1G09130	AT1G09130.1	1239	GAACA	18	171	0.105263	gene_source
1	2948240	+	AT1G09150	AT1G09150.1	742	AAACA	8	56	0.142857	gene_source
1	2948973	+	AT1G09150	AT1G09150.1	1027	AAACT	14	67	0.208955	gene_source
1	2949027	+	AT1G09150	AT1G09150.1	1081	AAACA	30	65	0.461538	gene_source
1	2971938	-	AT1G09200	AT1G09200.1	397	AAACT	50	276	0.181159	HTR2
1	2975574	-	AT1G09210	AT1G09210.1	730	AGACA	19	155	0.122581	CRT2
1	2975358	-	AT1G09210	AT1G09210.1	849	AAACT	22	167	0.131737	CRT2
1	2975222	-	AT1G09210	AT1G09210.1	985	GGACC	47	188	0.25	CRT2
1	2974662	-	AT1G09210	AT1G09210.1	1204	GAACC	51	215	0.237209	CRT2
1	2973879	-	AT1G09210	AT1G09210.1	1395	AAACA	26	245	0.106122	CRT2
1	2973102	-	AT1G09210	AT1G09210.1	1737	AAACT	64	271	0.236162	CRT2
1	2973051	-	AT1G09210	AT1G09210.1	1788	AAACC	33	252	0.130952	CRT2
1	2997655	+	AT1G09270	AT1G09270.1	1614	AAACC	6	50	0.12	IMPA4
1	3009343	+	AT1G09310	AT1G09310.1	434	GAACC	212	1170	0.181197	gene_source
1	3009408	+	AT1G09310	AT1G09310.1	499	GAACT	652	1226	0.531811	gene_source
1	3009450	+	AT1G09310	AT1G09310.1	541	GAACC	270	1279	0.211102	gene_source
1	3009849	+	AT1G09310	AT1G09310.1	940	AAACT	29	135	0.214815	gene_source
1	3016706	+	AT1G09340	AT1G09340.1	694	AAACT	64	455	0.140659	CRB
1	3017121	+	AT1G09340	AT1G09340.1	840	AAACT	98	471	0.208068	CRB
1	3018105	+	AT1G09340	AT1G09340.1	1439	GAACT	56	466	0.120172	CRB
1	3016706	+	AT1G09340	AT1G09340.2	1034	AAACT	6	53	0.113208	CRB
1	3017121	+	AT1G09340	AT1G09340.2	1180	AAACT	20	79	0.253165	CRB
1	3018105	+	AT1G09340	AT1G09340.2	1779	GAACT	11	70	0.157143	CRB
1	3042088	+	AT1G09430	AT1G09430.1	93	AAACA	7	64	0.109375	ACLA-3
1	3043778	+	AT1G09430	AT1G09430.1	882	GAACT	27	104	0.259615	ACLA-3
1	3044252	+	AT1G09430	AT1G09430.1	1038	AAACT	11	109	0.100917	ACLA-3
1	3045115	+	AT1G09430	AT1G09430.1	1551	AAACT	20	133	0.150376	ACLA-3
1	3045145	+	AT1G09430	AT1G09430.1	1581	AAACT	18	133	0.135338	ACLA-3
1	3045215	+	AT1G09430	AT1G09430.1	1651	AGACT	29	96	0.302083	ACLA-3
1	3094349	+	AT1G09560	AT1G09560.1	622	GAACA	40	357	0.112045	GLP4
1	3094606	+	AT1G09560	AT1G09560.1	879	AAACA	68	441	0.154195	GLP4
1	3106645	+	AT1G09590	AT1G09590.1	279	GGACC	39	251	0.155378	RPL21A
1	3107484	+	AT1G09590	AT1G09590.1	555	AGACC	33	283	0.116608	RPL21A
1	3107629	+	AT1G09590	AT1G09590.1	700	GAACT	55	296	0.185811	RPL21A
1	3107655	+	AT1G09590	AT1G09590.1	726	AGACT	52	295	0.176271	RPL21A
1	3107662	+	AT1G09590	AT1G09590.1	733	AAACT	45	294	0.153061	RPL21A
1	3114778	-	AT1G09620	AT1G09620.1	1823	AAACA	6	51	0.117647	gene_source
1	3113951	-	AT1G09620	AT1G09620.1	2650	AGACT	16	84	0.190476	gene_source
1	3113757	-	AT1G09620	AT1G09620.1	2844	AAACA	17	91	0.186813	gene_source
1	3113708	-	AT1G09620	AT1G09620.1	2893	AAACA	16	95	0.168421	gene_source
1	3120410	+	AT1G09640	AT1G09640.1	347	AAACA	43	151	0.284768	gene_source
1	3120502	+	AT1G09640	AT1G09640.1	439	AAACC	41	155	0.264516	gene_source
1	3121388	+	AT1G09640	AT1G09640.1	908	AAACT	39	214	0.182243	gene_source
1	3121416	+	AT1G09640	AT1G09640.1	936	AAACA	29	219	0.13242	gene_source
1	3121625	+	AT1G09640	AT1G09640.1	1145	AAACA	59	246	0.239837	gene_source
1	3137334	-	AT1G09690	AT1G09690.1	351	GAACC	191	613	0.311582	RPL21A
1	3136529	-	AT1G09690	AT1G09690.1	627	AGACC	84	728	0.115385	RPL21A
1	3136306	-	AT1G09690	AT1G09690.1	850	AAACA	97	677	0.143279	RPL21A
1	3157801	+	AT1G09750	AT1G09750.1	301	AAACC	18	156	0.115385	AED3
1	3159342	-	AT1G09760	AT1G09760.1	973	AAACT	6	57	0.105263	U2A'
1	3164095	+	AT1G09770	AT1G09770.1	1999	GAACC	7	53	0.132075	CDC5
1	3164939	+	AT1G09770	AT1G09770.1	2522	AAACT	31	77	0.402597	CDC5
1	3167755	-	AT1G09780	AT1G09780.1	170	AGACC	10	59	0.169492	PGM1
1	3167657	-	AT1G09780	AT1G09780.1	268	AAACA	8	63	0.126984	PGM1
1	3167106	-	AT1G09780	AT1G09780.1	656	AAACC	18	74	0.243243	PGM1
1	3166412	-	AT1G09780	AT1G09780.1	1184	AGACC	15	92	0.163043	PGM1
1	3165648	-	AT1G09780	AT1G09780.1	1688	AAACA	35	120	0.291667	PGM1
1	3165508	-	AT1G09780	AT1G09780.1	1828	AAACT	32	123	0.260163	PGM1
1	3165421	-	AT1G09780	AT1G09780.1	1915	AAACA	18	108	0.166667	PGM1
1	3174474	+	AT1G09795	AT1G09795.1	372	AAACA	18	106	0.169811	HISN1B
1	3175778	+	AT1G09795	AT1G09795.1	809	AGACC	15	131	0.114504	HISN1B
1	3175996	+	AT1G09795	AT1G09795.1	940	AAACA	18	140	0.128571	HISN1B
1	3176704	+	AT1G09795	AT1G09795.1	1310	AGACA	29	158	0.183544	HISN1B
1	3176741	+	AT1G09795	AT1G09795.1	1347	GAACT	20	159	0.125786	HISN1B
1	3176755	+	AT1G09795	AT1G09795.1	1361	AAACA	26	159	0.163522	HISN1B
1	3176812	+	AT1G09795	AT1G09795.1	1418	AAACA	44	156	0.282051	HISN1B
1	3189502	+	AT1G09815	AT1G09815.1	202	AGACT	9	81	0.111111	POLD4
1	3189567	+	AT1G09815	AT1G09815.1	267	AAACA	12	84	0.142857	POLD4
1	3189974	+	AT1G09815	AT1G09815.1	458	GAACC	10	94	0.106383	POLD4
1	3208369	+	AT1G09870	AT1G09870.1	1627	AAACA	10	51	0.196078	gene_source
1	3233012	-	AT1G09932	AT1G09932.1	248	GAACT	10	66	0.151515	gene_source
1	3232127	-	AT1G09932	AT1G09932.1	494	AAACT	10	71	0.140845	gene_source
1	3231172	-	AT1G09932	AT1G09932.1	781	AGACC	9	75	0.12	gene_source
1	3230687	-	AT1G09932	AT1G09932.1	1044	GAACT	10	78	0.128205	gene_source
1	3230641	-	AT1G09932	AT1G09932.1	1090	GAACC	8	77	0.103896	gene_source
1	3237848	-	AT1G09940	AT1G09940.1	1261	AAACC	10	53	0.188679	HEMA2
1	3237172	-	AT1G09940	AT1G09940.1	1937	AAACC	11	74	0.148649	HEMA2
1	3253608	+	AT1G09970	AT1G09970.1	1511	GAACT	5	50	0.1	LRR
1	3254489	+	AT1G09970	AT1G09970.1	2392	AAACA	14	83	0.168675	LRR
1	3254624	+	AT1G09970	AT1G09970.1	2527	AAACT	23	93	0.247312	LRR
1	3254739	+	AT1G09970	AT1G09970.1	2642	AAACA	16	100	0.16	LRR
1	3255479	+	AT1G09970	AT1G09970.1	3292	AAACT	20	156	0.128205	LRR
1	3255608	+	AT1G09970	AT1G09970.1	3421	AAACT	20	154	0.12987	LRR
1	3347637	-	AT1G10200	AT1G10200.1	503	GAACT	61	199	0.306533	WLIM1
1	3346868	-	AT1G10200	AT1G10200.1	758	GAACA	38	212	0.179245	WLIM1
1	3346478	-	AT1G10200	AT1G10200.1	1148	AAACA	31	231	0.134199	WLIM1
1	3355991	+	AT1G10230	AT1G10230.1	317	AAACT	7	50	0.14	ASK18
1	3377135	+	AT1G10290	AT1G10290.1	3132	AAACC	10	54	0.185185	DRP2A
1	3377199	+	AT1G10290	AT1G10290.1	3196	AGACA	8	53	0.150943	DRP2A
1	3392077	-	AT1G10340	AT1G10340.1	557	GAACT	6	57	0.105263	gene_source
1	3391576	-	AT1G10340	AT1G10340.1	969	AAACC	15	60	0.25	gene_source
1	3391197	-	AT1G10340	AT1G10340.1	1167	AGACT	13	65	0.2	gene_source
1	3391162	-	AT1G10340	AT1G10340.1	1202	GAACA	7	66	0.106061	gene_source
1	3391103	-	AT1G10340	AT1G10340.1	1261	AAACA	9	67	0.134328	gene_source
1	3390938	-	AT1G10340	AT1G10340.1	1426	AAACC	22	72	0.305556	gene_source
1	3390778	-	AT1G10340	AT1G10340.1	1586	AAACC	9	76	0.118421	gene_source
1	3390666	-	AT1G10340	AT1G10340.1	1698	GAACA	13	79	0.164557	gene_source
1	3390588	-	AT1G10340	AT1G10340.1	1776	AGACC	9	81	0.111111	gene_source
1	3390525	-	AT1G10340	AT1G10340.1	1839	GAACC	11	81	0.135802	gene_source
1	3396661	-	AT1G10360	AT1G10360.1	293	AAACC	8	66	0.121212	GSTU18
1	3396618	-	AT1G10360	AT1G10360.1	336	AAACC	7	69	0.101449	GSTU18
1	3395594	-	AT1G10360	AT1G10360.1	975	AAACA	7	61	0.114754	GSTU18
1	3442906	-	AT1G10470	AT1G10470.1	1099	AAACT	16	106	0.150943	ARR4
1	3442892	-	AT1G10470	AT1G10470.1	1113	AAACA	18	106	0.169811	ARR4
1	3469700	+	AT1G10522	AT1G10522.1	189	AAACC	97	529	0.183365	PRIN2
1	3469714	+	AT1G10522	AT1G10522.1	203	GAACC	107	530	0.201887	PRIN2
1	3471257	+	AT1G10522	AT1G10522.2	765	AGACA	13	54	0.240741	PRIN2
1	3471365	+	AT1G10522	AT1G10522.2	873	AAACT	6	55	0.109091	PRIN2
1	3502932	-	AT1G10590	AT1G10590.1	244	AGACC	16	154	0.103896	gene_source
1	3514140	-	AT1G10630	AT1G10630.1	289	AGACC	28	133	0.210526	ATARFA1F
1	3513751	-	AT1G10630	AT1G10630.1	516	GAACT	22	136	0.161765	ATARFA1F
1	3513110	-	AT1G10630	AT1G10630.1	823	AGACC	15	141	0.106383	ATARFA1F
1	3513020	-	AT1G10630	AT1G10630.1	913	AGACT	36	107	0.336449	ATARFA1F
1	3530889	+	AT1G10657	AT1G10657.2	445	AGACC	29	61	0.47541	gene_source
1	3531573	+	AT1G10657	AT1G10657.2	656	GAACT	12	62	0.193548	gene_source
1	3536140	+	AT1G10670	AT1G10670.1	413	AAACA	23	119	0.193277	ACLA-1
1	3536434	+	AT1G10670	AT1G10670.1	628	GAACC	13	122	0.106557	ACLA-1
1	3537368	+	AT1G10670	AT1G10670.1	1104	GAACC	23	132	0.174242	ACLA-1
1	3537965	+	AT1G10670	AT1G10670.1	1443	AAACT	30	140	0.214286	ACLA-1
1	3538205	+	AT1G10670	AT1G10670.1	1683	AAACT	21	122	0.172131	ACLA-1
1	3581755	-	AT1G10760	AT1G10760.1	4320	AAACA	7	51	0.137255	GWD1
1	3581611	-	AT1G10760	AT1G10760.1	4360	AAACC	6	53	0.113208	GWD1
1	3581322	-	AT1G10760	AT1G10760.1	4548	AGACA	18	59	0.305085	GWD1
1	3581227	-	AT1G10760	AT1G10760.1	4643	AGACA	9	55	0.163636	GWD1
1	3581755	-	AT1G10760	AT1G10760.2	4169	AAACA	8	54	0.148148	GWD1
1	3581611	-	AT1G10760	AT1G10760.2	4209	AAACC	15	55	0.272727	GWD1
1	3581322	-	AT1G10760	AT1G10760.2	4397	AGACA	9	60	0.15	GWD1
1	3581291	-	AT1G10760	AT1G10760.2	4428	AAACT	7	62	0.112903	GWD1
1	3581157	-	AT1G10760	AT1G10760.2	4562	AAACT	8	64	0.125	GWD1
1	3581080	-	AT1G10760	AT1G10760.2	4639	AGACA	6	58	0.103448	GWD1
1	3606697	-	AT1G10830	AT1G10830.1	703	AAACC	6	50	0.12	Z-ISO
1	3606555	-	AT1G10830	AT1G10830.1	845	AAACC	12	52	0.230769	Z-ISO
1	3605657	-	AT1G10830	AT1G10830.1	1314	AGACT	8	63	0.126984	Z-ISO
1	3610308	-	AT1G10840	AT1G10840.1	309	AGACT	10	100	0.1	TIF3H1
1	3608523	-	AT1G10840	AT1G10840.1	1043	GAACA	13	126	0.103175	TIF3H1
1	3608088	-	AT1G10840	AT1G10840.1	1208	GAACC	20	134	0.149254	TIF3H1
1	3607928	-	AT1G10840	AT1G10840.1	1288	GAACT	23	137	0.167883	TIF3H1
1	3607837	-	AT1G10840	AT1G10840.1	1379	AGACT	17	131	0.129771	TIF3H1
1	3614826	-	AT1G10865	AT1G10865.1	404	AGACA	8	67	0.119403	gene_source
1	3661231	+	AT1G10950	AT1G10950.1	594	GAACA	10	57	0.175439	TMN1
1	3662158	+	AT1G10950	AT1G10950.1	1064	GAACT	36	79	0.455696	TMN1
1	3662467	+	AT1G10950	AT1G10950.1	1177	AAACA	22	81	0.271605	TMN1
1	3663300	+	AT1G10950	AT1G10950.1	1650	GAACT	17	105	0.161905	TMN1
1	3663606	+	AT1G10950	AT1G10950.1	1872	AAACA	12	114	0.105263	TMN1
1	3663701	+	AT1G10950	AT1G10950.1	1967	GAACA	27	117	0.230769	TMN1
1	3664505	+	AT1G10960	AT1G10960.1	319	AGACA	105	717	0.146444	FD1
1	3683427	+	AT1G11050	AT1G11050.1	1749	AGACA	11	54	0.203704	gene_source
1	3683639	+	AT1G11050	AT1G11050.1	1961	AAACA	12	51	0.235294	gene_source
1	3756227	-	AT1G11210	AT1G11210.1	663	AAACC	10	71	0.140845	gene_source
1	3756061	-	AT1G11210	AT1G11210.1	829	GAACT	9	76	0.118421	gene_source
1	3777513	+	AT1G11260	AT1G11260.1	278	AAACT	26	229	0.113537	STP1
1	3779038	+	AT1G11260	AT1G11260.1	790	AAACT	39	296	0.131757	STP1
1	3779293	+	AT1G11260	AT1G11260.1	1045	AAACC	131	341	0.384164	STP1
1	3779696	+	AT1G11260	AT1G11260.1	1356	GGACC	109	426	0.255869	STP1
1	3803834	-	AT1G11310	AT1G11310.1	400	AGACC	9	69	0.130435	MLO2
1	3803772	-	AT1G11310	AT1G11310.1	462	GAACA	7	70	0.1	MLO2
1	3803211	-	AT1G11310	AT1G11310.1	720	AAACC	16	76	0.210526	MLO2
1	3800953	-	AT1G11310	AT1G11310.1	2031	GAACT	13	103	0.126214	MLO2
1	3800953	-	AT1G11310	AT1G11310.3	1681	GAACT	8	50	0.16	MLO2
1	3847403	+	AT1G11430	AT1G11430.1	184	GAACA	17	141	0.120567	MORF9
1	3848431	+	AT1G11430	AT1G11430.1	436	GAACA	22	161	0.136646	MORF9
1	3848939	+	AT1G11430	AT1G11430.1	753	AAACT	47	187	0.251337	MORF9
1	3863871	+	AT1G11475	AT1G11475.1	403	AAACA	18	95	0.189474	NRPB10
1	3863893	+	AT1G11475	AT1G11475.1	425	AGACC	20	90	0.222222	NRPB10
1	3874921	+	AT1G11530	AT1G11530.1	250	GAACT	14	120	0.116667	CXXS1
1	3875244	+	AT1G11530	AT1G11530.1	412	AAACC	21	124	0.169355	CXXS1
1	3875446	+	AT1G11530	AT1G11530.1	614	AAACA	21	53	0.396226	CXXS1
1	3915577	+	AT1G11650	AT1G11650.2	532	AGACT	31	222	0.13964	RBP45B
1	3917814	+	AT1G11650	AT1G11650.2	1212	AGACC	65	307	0.211726	RBP45B
1	3917873	+	AT1G11650	AT1G11650.2	1271	AGACA	48	313	0.153355	RBP45B
1	3918040	+	AT1G11650	AT1G11650.2	1438	AAACA	31	304	0.101974	RBP45B
1	3940314	+	AT1G11680	AT1G11680.1	1471	AGACC	11	92	0.119565	CYP51G1
1	3940476	+	AT1G11680	AT1G11680.1	1633	GAACT	11	95	0.115789	CYP51G1
1	3940696	+	AT1G11680	AT1G11680.1	1853	AAACT	13	70	0.185714	CYP51G1
1	3967577	+	AT1G11750	AT1G11750.1	102	GAACC	12	110	0.109091	CLPP6
1	3967660	+	AT1G11750	AT1G11750.1	185	GAACT	14	133	0.105263	CLPP6
1	3967667	+	AT1G11750	AT1G11750.1	192	AAACC	22	135	0.162963	CLPP6
1	3968376	+	AT1G11750	AT1G11750.1	375	AAACC	126	145	0.868966	CLPP6
1	3969670	+	AT1G11750	AT1G11750.1	1084	AAACA	36	124	0.290323	CLPP6
1	3969683	+	AT1G11750	AT1G11750.1	1097	AAACT	28	115	0.243478	CLPP6
1	3969688	+	AT1G11750	AT1G11750.1	1102	AAACT	21	110	0.190909	CLPP6
1	3992472	-	AT1G11820	AT1G11820.2	1005	AAACA	7	69	0.101449	gene_source
1	3991093	-	AT1G11820	AT1G11820.2	1967	AAACA	18	97	0.185567	gene_source
1	3996332	+	AT1G11840	AT1G11840.1	535	AAACA	9	72	0.125	ATGLX1
1	3996607	+	AT1G11840	AT1G11840.1	639	AAACT	8	74	0.108108	ATGLX1
1	3996699	+	AT1G11840	AT1G11840.1	731	GGACC	9	80	0.1125	ATGLX1
1	3997551	+	AT1G11840	AT1G11840.1	1227	AAACC	24	90	0.266667	ATGLX1
1	3997686	+	AT1G11840	AT1G11840.1	1362	AAACT	9	71	0.126761	ATGLX1
1	3996699	+	AT1G11840	AT1G11840.2	706	GGACC	17	155	0.109677	ATGLX1
1	3997551	+	AT1G11840	AT1G11840.2	1202	AAACC	23	164	0.140244	ATGLX1
1	3997590	+	AT1G11840	AT1G11840.2	1241	AGACT	23	165	0.139394	ATGLX1
1	3997686	+	AT1G11840	AT1G11840.2	1337	AAACT	18	151	0.119205	ATGLX1
1	3999701	+	AT1G11850	AT1G11850.2	545	GAACC	7	50	0.14	gene_source
1	4002107	+	AT1G11860	AT1G11860.1	586	AGACA	59	410	0.143902	gene_source
1	4002223	+	AT1G11860	AT1G11860.1	702	GAACA	43	419	0.102625	gene_source
1	4003014	+	AT1G11860	AT1G11860.1	1275	GGACC	61	522	0.116858	gene_source
1	4003236	+	AT1G11860	AT1G11860.1	1497	AAACC	75	566	0.132509	gene_source
1	4002818	+	AT1G11860	AT1G11860.2	958	AGACA	9	69	0.130435	gene_source
1	4003153	+	AT1G11860	AT1G11860.2	1293	GGACT	20	136	0.147059	gene_source
1	4012998	+	AT1G11890	AT1G11890.1	989	AAACT	12	50	0.24	SEC22
1	4018692	-	AT1G11910	AT1G11910.1	921	AAACA	92	298	0.308725	APA1
1	4018219	-	AT1G11910	AT1G11910.1	1085	AAACC	36	318	0.113208	APA1
1	4017723	-	AT1G11910	AT1G11910.1	1364	AAACA	58	351	0.165242	APA1
1	4017699	-	AT1G11910	AT1G11910.1	1388	GAACT	59	352	0.167614	APA1
1	4017118	-	AT1G11910	AT1G11910.1	1696	AAACA	80	391	0.204604	APA1
1	4016908	-	AT1G11910	AT1G11910.1	1906	AAACT	47	305	0.154098	APA1
1	4017723	-	AT1G11910	AT1G11910.2	1992	AAACA	14	68	0.205882	APA1
1	4017699	-	AT1G11910	AT1G11910.2	2016	GAACT	10	67	0.149254	APA1
1	4017118	-	AT1G11910	AT1G11910.2	2324	AAACA	18	94	0.191489	APA1
1	4016908	-	AT1G11910	AT1G11910.2	2534	AAACT	12	74	0.162162	APA1
1	4029834	+	AT1G11930	AT1G11930.2	668	GAACC	12	57	0.210526	gene_source
1	4029861	+	AT1G11930	AT1G11930.2	695	AAACA	21	57	0.368421	gene_source
1	4030307	+	AT1G11930	AT1G11930.2	965	AAACT	27	66	0.409091	gene_source
1	4030340	+	AT1G11930	AT1G11930.2	998	GAACA	7	66	0.106061	gene_source
1	4030499	+	AT1G11930	AT1G11930.2	1157	AAACA	11	52	0.211538	gene_source
1	4039869	-	AT1G11960	AT1G11960.1	2643	AGACA	9	61	0.147541	gene_source
1	4051896	-	AT1G12000	AT1G12000.1	1019	AAACA	20	51	0.392157	PFP-BETA1
1	4050339	-	AT1G12000	AT1G12000.1	1754	GAACC	10	76	0.131579	PFP-BETA1
1	4074881	+	AT1G12050	AT1G12050.1	947	GGACT	7	52	0.134615	FAH
1	4076109	+	AT1G12050	AT1G12050.1	1588	AGACA	18	59	0.305085	FAH
1	4090612	-	AT1G12090	AT1G12090.1	246	AAACA	376	2445	0.153783	ELP
1	4108528	+	AT1G12110	AT1G12110.1	1129	AAACA	6	52	0.115385	NPF6.3
1	4109181	+	AT1G12110	AT1G12110.1	1782	GAACT	15	86	0.174419	NPF6.3
1	4109323	+	AT1G12110	AT1G12110.1	1924	GAACA	10	89	0.11236	NPF6.3
1	4115141	-	AT1G12120	AT1G12120.1	1605	GAACT	6	58	0.103448	gene_source
1	4115098	-	AT1G12120	AT1G12120.1	1648	AGACA	8	58	0.137931	gene_source
1	4150445	+	AT1G12230	AT1G12230.1	1098	AAACT	27	114	0.236842	gene_source
1	4150756	+	AT1G12230	AT1G12230.1	1325	GAACT	29	124	0.233871	gene_source
1	4150778	+	AT1G12230	AT1G12230.1	1347	GAACA	12	114	0.105263	gene_source
1	4150844	+	AT1G12230	AT1G12230.1	1413	AGACT	32	110	0.290909	gene_source
1	4150865	+	AT1G12230	AT1G12230.1	1434	AGACT	19	108	0.175926	gene_source
1	4150879	+	AT1G12230	AT1G12230.1	1448	AGACT	15	98	0.153061	gene_source
1	4153930	+	AT1G12240	AT1G12240.1	290	AAACA	6	52	0.115385	BFRUCT4
1	4155865	+	AT1G12240	AT1G12240.1	741	AGACC	13	83	0.156627	BFRUCT4
1	4155910	+	AT1G12240	AT1G12240.1	786	GAACC	17	87	0.195402	BFRUCT4
1	4156647	+	AT1G12240	AT1G12240.1	1417	AGACT	23	136	0.169118	BFRUCT4
1	4156903	+	AT1G12240	AT1G12240.1	1673	AAACA	28	157	0.178344	BFRUCT4
1	4157089	+	AT1G12240	AT1G12240.1	1774	AAACC	38	164	0.231707	BFRUCT4
1	4187991	-	AT1G12310	AT1G12310.1	243	AAACA	6	58	0.103448	CML13
1	4187710	-	AT1G12310	AT1G12310.1	524	GAACC	13	67	0.19403	CML13
1	4205912	+	AT1G12360	AT1G12360.1	2180	AAACT	9	72	0.125	KEU
1	4206196	+	AT1G12360	AT1G12360.1	2361	AAACT	19	81	0.234568	KEU
1	4206216	+	AT1G12360	AT1G12360.1	2381	GAACA	20	82	0.243902	KEU
1	4223869	+	AT1G12410	AT1G12410.1	305	AAACC	26	194	0.134021	CLPR2
1	4224897	+	AT1G12410	AT1G12410.1	852	AGACC	86	241	0.356846	CLPR2
1	4242141	-	AT1G12440	AT1G12440.1	613	AAACC	45	191	0.235602	SAP1
1	4242124	-	AT1G12440	AT1G12440.1	630	AAACT	24	192	0.125	SAP1
1	4268185	-	AT1G12520	AT1G12520.1	512	AAACT	9	76	0.118421	CCS
1	4267628	-	AT1G12520	AT1G12520.1	767	AAACT	16	77	0.207792	CCS
1	4267356	-	AT1G12520	AT1G12520.1	966	AAACT	10	80	0.125	CCS
1	4267204	-	AT1G12520	AT1G12520.1	1118	AAACT	12	77	0.155844	CCS
1	4267185	-	AT1G12520	AT1G12520.1	1137	AAACA	7	70	0.1	CCS
1	4291000	-	AT1G12610	AT1G12610.1	18	AAACA	9	79	0.113924	DREB1F
1	4290993	-	AT1G12610	AT1G12610.1	25	AAACA	16	95	0.168421	DREB1F
1	4290694	-	AT1G12610	AT1G12610.1	324	GAACC	37	117	0.316239	DREB1F
1	4357491	-	AT1G12780	AT1G12780.1	1079	AAACC	27	119	0.226891	UGE1
1	4357438	-	AT1G12780	AT1G12780.1	1132	AGACC	24	121	0.198347	UGE1
1	4356904	-	AT1G12780	AT1G12780.1	1302	GAACC	20	132	0.151515	UGE1
1	4356015	-	AT1G12780	AT1G12780.1	1939	GAACT	37	165	0.224242	UGE1
1	4363952	-	AT1G12800	AT1G12800.1	1297	AAACC	8	61	0.131148	gene_source
1	4363923	-	AT1G12800	AT1G12800.1	1326	AAACC	10	65	0.153846	gene_source
1	4363819	-	AT1G12800	AT1G12800.1	1340	AGACC	10	65	0.153846	gene_source
1	4363765	-	AT1G12800	AT1G12800.1	1394	GAACC	8	66	0.121212	gene_source
1	4363324	-	AT1G12800	AT1G12800.1	1667	AAACC	10	81	0.123457	gene_source
1	4362712	-	AT1G12800	AT1G12800.1	2084	AGACC	17	104	0.163462	gene_source
1	4361979	-	AT1G12800	AT1G12800.1	2421	AAACT	17	126	0.134921	gene_source
1	4361634	-	AT1G12800	AT1G12800.1	2673	AAACA	8	57	0.140351	gene_source
1	4367690	+	AT1G12810	AT1G12810.1	316	GGACC	18	87	0.206897	gene_source
1	4377384	+	AT1G12840	AT1G12840.1	2162	AAACA	43	185	0.232432	VHA-C
1	4378348	+	AT1G12840	AT1G12840.1	2635	GAACT	47	237	0.198312	VHA-C
1	4378412	+	AT1G12840	AT1G12840.1	2699	AGACA	78	232	0.336207	VHA-C
1	4378425	+	AT1G12840	AT1G12840.1	2712	AGACA	31	230	0.134783	VHA-C
1	4379388	-	AT1G12845	AT1G12845.1	220	AAACA	9	78	0.115385	gene_source
1	4378946	-	AT1G12845	AT1G12845.1	662	GAACT	17	66	0.257576	gene_source
1	4381084	-	AT1G12850	AT1G12850.1	681	AAACT	17	58	0.293103	gene_source
1	4380427	-	AT1G12850	AT1G12850.1	1000	GAACT	27	62	0.435484	gene_source
1	4380239	-	AT1G12850	AT1G12850.1	1188	AAACA	8	71	0.112676	gene_source
1	4394254	-	AT1G12900	AT1G12900.1	147	AAACC	44	354	0.124294	GAPA-2
1	4393689	-	AT1G12900	AT1G12900.1	426	AAACA	271	732	0.370219	GAPA-2
1	4393629	-	AT1G12900	AT1G12900.1	486	AAACC	102	755	0.135099	GAPA-2
1	4393437	-	AT1G12900	AT1G12900.1	601	GAACC	116	785	0.147771	GAPA-2
1	4393315	-	AT1G12900	AT1G12900.1	723	GAACT	204	802	0.254364	GAPA-2
1	4392964	-	AT1G12900	AT1G12900.1	987	AAACT	210	876	0.239726	GAPA-2
1	4392516	-	AT1G12900	AT1G12900.1	1435	AAACT	58	399	0.145363	GAPA-2
1	4392505	-	AT1G12900	AT1G12900.1	1446	AAACA	18	125	0.144	GAPA-2
1	4394254	-	AT1G12900	AT1G12900.2	147	AAACC	19	110	0.172727	GAPA-2
1	4393689	-	AT1G12900	AT1G12900.2	426	AAACA	76	196	0.387755	GAPA-2
1	4393629	-	AT1G12900	AT1G12900.2	486	AAACC	32	197	0.162437	GAPA-2
1	4393437	-	AT1G12900	AT1G12900.2	605	GAACC	40	205	0.195122	GAPA-2
1	4393315	-	AT1G12900	AT1G12900.2	727	GAACT	44	228	0.192982	GAPA-2
1	4393031	-	AT1G12900	AT1G12900.2	924	GAACA	38	296	0.128378	GAPA-2
1	4392964	-	AT1G12900	AT1G12900.2	991	AAACT	31	309	0.100324	GAPA-2
1	4392888	-	AT1G12900	AT1G12900.2	1067	AAACT	35	329	0.106383	GAPA-2
1	4392631	-	AT1G12900	AT1G12900.2	1324	AGACT	69	385	0.179221	GAPA-2
1	4392516	-	AT1G12900	AT1G12900.2	1439	AAACT	20	157	0.127389	GAPA-2
1	4393689	-	AT1G12900	AT1G12900.3	350	AAACA	20	57	0.350877	GAPA-2
1	4393629	-	AT1G12900	AT1G12900.3	410	AAACC	7	69	0.101449	GAPA-2
1	4393465	-	AT1G12900	AT1G12900.3	497	GAACT	11	95	0.115789	GAPA-2
1	4393437	-	AT1G12900	AT1G12900.3	525	GAACC	19	103	0.184466	GAPA-2
1	4393315	-	AT1G12900	AT1G12900.3	647	GAACT	17	136	0.125	GAPA-2
1	4393031	-	AT1G12900	AT1G12900.3	844	GAACA	31	182	0.17033	GAPA-2
1	4392888	-	AT1G12900	AT1G12900.3	987	AAACT	33	225	0.146667	GAPA-2
1	4392631	-	AT1G12900	AT1G12900.3	1244	AGACT	38	307	0.123779	GAPA-2
1	4392516	-	AT1G12900	AT1G12900.3	1359	AAACT	63	175	0.36	GAPA-2
1	4392505	-	AT1G12900	AT1G12900.3	1370	AAACA	8	58	0.137931	GAPA-2
1	4394254	-	AT1G12900	AT1G12900.5	201	AAACC	104	644	0.161491	GAPA-2
1	4393765	-	AT1G12900	AT1G12900.5	404	GAACT	88	702	0.125356	GAPA-2
1	4393689	-	AT1G12900	AT1G12900.5	480	AAACA	205	719	0.285118	GAPA-2
1	4393618	-	AT1G12900	AT1G12900.5	551	AGACT	77	755	0.101987	GAPA-2
1	4393315	-	AT1G12900	AT1G12900.5	777	GAACT	251	799	0.314143	GAPA-2
1	4392516	-	AT1G12900	AT1G12900.5	1489	AAACT	35	216	0.162037	GAPA-2
1	4392505	-	AT1G12900	AT1G12900.5	1500	AAACA	9	73	0.123288	GAPA-2
1	4395896	-	AT1G12910	AT1G12910.1	396	AGACC	6	55	0.109091	LWD1
1	4397837	-	AT1G12920	AT1G12920.1	167	GAACA	6	52	0.115385	ERF1-2
1	4397391	-	AT1G12920	AT1G12920.1	613	GAACT	11	61	0.180328	ERF1-2
1	4396908	-	AT1G12920	AT1G12920.1	1096	AAACC	12	79	0.151899	ERF1-2
1	4396877	-	AT1G12920	AT1G12920.1	1127	AAACA	22	79	0.278481	ERF1-2
1	4396831	-	AT1G12920	AT1G12920.1	1173	AAACA	22	84	0.261905	ERF1-2
1	4396545	-	AT1G12920	AT1G12920.1	1459	AAACT	12	99	0.121212	ERF1-2
1	4396376	-	AT1G12920	AT1G12920.1	1628	AAACA	7	70	0.1	ERF1-2
1	4454014	+	AT1G13060	AT1G13060.1	682	AAACT	32	119	0.268908	PBE1
1	4462579	+	AT1G13090	AT1G13090.2	842	AGACA	5	50	0.1	CYP71B28
1	4462687	+	AT1G13090	AT1G13090.2	950	AGACT	7	52	0.134615	CYP71B28
1	4463047	+	AT1G13090	AT1G13090.2	1228	AGACA	6	57	0.105263	CYP71B28
1	4467270	+	AT1G13110	AT1G13110.1	177	AAACA	7	67	0.104478	CYP71B7
1	4467349	+	AT1G13110	AT1G13110.1	256	AAACC	12	78	0.153846	CYP71B7
1	4467791	+	AT1G13110	AT1G13110.1	698	AGACC	10	96	0.104167	CYP71B7
1	4467993	+	AT1G13110	AT1G13110.1	900	AAACA	14	109	0.12844	CYP71B7
1	4468141	+	AT1G13110	AT1G13110.1	1048	AAACT	14	120	0.116667	CYP71B7
1	4468268	+	AT1G13110	AT1G13110.1	1104	AAACA	23	130	0.176923	CYP71B7
1	4509777	-	AT1G13210	AT1G13210.1	3323	AAACA	8	65	0.123077	ALA11
1	4526034	-	AT1G13245	AT1G13245.1	171	AAACC	15	128	0.117188	RTFL17
1	4525678	-	AT1G13245	AT1G13245.1	527	AGACC	23	158	0.14557	RTFL17
1	4542440	+	AT1G13260	AT1G13260.1	273	AAACC	46	90	0.511111	RAV1
1	4542625	+	AT1G13260	AT1G13260.1	458	AAACA	26	101	0.257426	RAV1
1	4542811	+	AT1G13260	AT1G13260.1	644	AAACA	15	114	0.131579	RAV1
1	4543006	+	AT1G13260	AT1G13260.1	839	AAACA	17	132	0.128788	RAV1
1	4543071	+	AT1G13260	AT1G13260.1	904	GAACT	26	137	0.189781	RAV1
1	4545345	+	AT1G13270	AT1G13270.1	259	GAACT	17	106	0.160377	MAP1B
1	4545746	+	AT1G13270	AT1G13270.1	550	AAACT	20	120	0.166667	MAP1B
1	4546250	+	AT1G13270	AT1G13270.1	801	GAACT	54	134	0.402985	MAP1B
1	4547011	+	AT1G13270	AT1G13270.1	1076	GAACC	27	149	0.181208	MAP1B
1	4547030	+	AT1G13270	AT1G13270.1	1095	GAACC	19	150	0.126667	MAP1B
1	4547157	+	AT1G13270	AT1G13270.1	1222	AAACT	43	153	0.281046	MAP1B
1	4547238	+	AT1G13270	AT1G13270.1	1303	AGACC	36	110	0.327273	MAP1B
1	4547606	+	AT1G13280	AT1G13280.1	219	AAACT	17	54	0.314815	AOC4
1	4548071	+	AT1G13280	AT1G13280.1	520	AAACA	40	72	0.555556	AOC4
1	4548465	+	AT1G13280	AT1G13280.1	914	AAACA	10	88	0.113636	AOC4
1	4570372	-	AT1G13340	AT1G13340.1	746	AGACC	19	102	0.186275	gene_source
1	4569863	-	AT1G13340	AT1G13340.1	1175	AGACC	20	127	0.15748	gene_source
1	4569792	-	AT1G13340	AT1G13340.1	1246	AGACT	17	128	0.132812	gene_source
1	4577217	-	AT1G13360	AT1G13360.1	1153	AAACT	26	139	0.18705	gene_source
1	4589840	-	AT1G13380	AT1G13380.1	270	AAACA	8	74	0.108108	gene_source
1	4589719	-	AT1G13380	AT1G13380.1	391	AGACC	22	83	0.26506	gene_source
1	4609903	-	AT1G13440	AT1G13440.1	592	AAACT	190	1720	0.110465	GAPC2
1	4609766	-	AT1G13440	AT1G13440.1	638	GAACC	184	1766	0.10419	GAPC2
1	4608907	-	AT1G13440	AT1G13440.1	1140	AGACT	480	2122	0.226202	GAPC2
1	4608907	-	AT1G13440	AT1G13440.2	825	AGACT	14	75	0.186667	GAPC2
1	4608394	-	AT1G13440	AT1G13440.2	1157	AAACT	31	264	0.117424	GAPC2
1	4621243	-	AT1G13470	AT1G13470.1	343	AAACA	12	62	0.193548	gene_source
1	4620973	-	AT1G13470	AT1G13470.1	532	AAACC	19	70	0.271429	gene_source
1	4620695	-	AT1G13470	AT1G13470.1	810	AAACC	12	69	0.173913	gene_source
1	4620339	-	AT1G13470	AT1G13470.1	1166	GAACC	13	72	0.180556	gene_source
1	4638721	-	AT1G13560	AT1G13560.1	1545	GAACT	16	68	0.235294	AAPT1
1	4737500	+	AT1G13820	AT1G13820.1	1051	AAACA	10	52	0.192308	gene_source
1	4737557	+	AT1G13820	AT1G13820.1	1108	AAACT	12	53	0.226415	gene_source
1	4737582	+	AT1G13820	AT1G13820.1	1133	AGACT	6	53	0.113208	gene_source
1	4737618	+	AT1G13820	AT1G13820.1	1169	AGACC	21	53	0.396226	gene_source
1	4761058	+	AT1G13930	AT1G13930.1	102	AAACA	154	1035	0.148792	gene_source
1	4761120	+	AT1G13930	AT1G13930.1	164	AAACT	176	1628	0.108108	gene_source
1	4761172	+	AT1G13930	AT1G13930.1	216	GAACC	464	1701	0.272781	gene_source
1	4761058	+	AT1G13930	AT1G13930.2	47	AAACA	14	100	0.14	gene_source
1	4761149	+	AT1G13930	AT1G13930.2	138	AGACC	43	417	0.103118	gene_source
1	4761172	+	AT1G13930	AT1G13930.2	161	GAACC	96	423	0.22695	gene_source
1	4761178	+	AT1G13930	AT1G13930.2	167	AAACA	70	424	0.165094	gene_source
1	4761058	+	AT1G13930	AT1G13930.3	47	AAACA	21	106	0.198113	gene_source
1	4761172	+	AT1G13930	AT1G13930.3	161	GAACC	80	432	0.185185	gene_source
1	4761178	+	AT1G13930	AT1G13930.3	167	AAACA	91	434	0.209677	gene_source
1	4795862	+	AT1G13990	AT1G13990.1	612	AAACA	7	53	0.132075	gene_source
1	4796012	+	AT1G13990	AT1G13990.1	681	AGACA	8	55	0.145455	gene_source
1	4796033	+	AT1G13990	AT1G13990.1	702	AAACT	7	55	0.127273	gene_source
1	4796396	+	AT1G13990	AT1G13990.1	900	GAACA	10	58	0.172414	gene_source
1	4796485	+	AT1G13990	AT1G13990.1	989	AAACA	8	54	0.148148	gene_source
1	4796531	+	AT1G13990	AT1G13990.1	1035	AGACT	17	51	0.333333	gene_source
1	4796536	+	AT1G13990	AT1G13990.1	1040	AAACA	14	50	0.28	gene_source
1	4799758	+	AT1G14000	AT1G14000.1	1351	GAACC	12	59	0.20339	VIK
1	4799783	+	AT1G14000	AT1G14000.1	1376	AAACA	11	61	0.180328	VIK
1	4799804	+	AT1G14000	AT1G14000.1	1397	AGACC	10	62	0.16129	VIK
1	4800002	+	AT1G14000	AT1G14000.1	1524	AAACT	8	68	0.117647	VIK
1	4800073	+	AT1G14000	AT1G14000.1	1595	AAACA	8	68	0.117647	VIK
1	4839955	+	AT1G14150	AT1G14150.1	155	AAACC	21	84	0.25	PNSL2
1	4839989	+	AT1G14150	AT1G14150.1	189	GAACC	15	91	0.164835	PNSL2
1	4840166	+	AT1G14150	AT1G14150.1	366	AAACA	18	105	0.171429	PNSL2
1	4840250	+	AT1G14150	AT1G14150.1	450	AAACA	13	115	0.113043	PNSL2
1	4854688	-	AT1G14200	AT1G14200.1	600	AAACA	50	150	0.333333	gene_source
1	4854496	-	AT1G14200	AT1G14200.1	792	GAACC	19	165	0.115152	gene_source
1	4889518	+	AT1G14320	AT1G14320.1	929	GGACA	123	967	0.127198	RPL10A
1	4911744	-	AT1G14360	AT1G14360.1	752	GGACA	8	64	0.125	UTR3
1	4911715	-	AT1G14360	AT1G14360.1	781	GAACC	10	65	0.153846	UTR3
1	4911303	-	AT1G14360	AT1G14360.1	1193	AAACT	9	78	0.115385	UTR3
1	4911237	-	AT1G14360	AT1G14360.1	1259	AAACT	19	58	0.327586	UTR3
1	4917812	+	AT1G14370	AT1G14370.1	1502	AAACA	7	59	0.118644	PBL2
1	4917961	+	AT1G14370	AT1G14370.1	1651	AAACA	7	63	0.111111	PBL2
1	4927747	-	AT1G14400	AT1G14400.1	573	AAACC	131	248	0.528226	UBC1
1	4927194	-	AT1G14400	AT1G14400.1	934	AAACT	65	225	0.288889	UBC1
1	4927145	-	AT1G14400	AT1G14400.1	983	AAACA	25	166	0.150602	UBC1
1	4927130	-	AT1G14400	AT1G14400.1	998	AAACC	20	92	0.217391	UBC1
1	4930292	-	AT1G14410	AT1G14410.1	590	AGACT	6	59	0.101695	WHY1
1	4930109	-	AT1G14410	AT1G14410.1	681	AAACA	6	60	0.1	WHY1
1	4929942	-	AT1G14410	AT1G14410.1	715	GAACT	13	60	0.216667	WHY1
1	4929328	-	AT1G14410	AT1G14410.1	1086	GAACA	32	78	0.410256	WHY1
1	4929244	-	AT1G14410	AT1G14410.1	1170	AGACT	10	79	0.126582	WHY1
1	4929160	-	AT1G14410	AT1G14410.1	1254	AAACA	22	70	0.314286	WHY1
1	4947472	-	AT1G14450	AT1G14450.1	145	AGACA	30	89	0.337079	gene_source
1	4946461	-	AT1G14450	AT1G14450.1	332	GAACT	17	103	0.165049	gene_source
1	4946461	-	AT1G14450	AT1G14450.2	386	GAACT	13	98	0.132653	gene_source
1	4963256	-	AT1G14510	AT1G14510.1	530	AGACA	10	72	0.138889	AL7
1	4962219	-	AT1G14510	AT1G14510.1	1072	AAACA	15	91	0.164835	AL7
1	4962078	-	AT1G14510	AT1G14510.1	1213	AAACA	13	95	0.136842	AL7
1	5009308	-	AT1G14610	AT1G14610.1	2878	GGACA	7	51	0.137255	TWN2
1	5008787	-	AT1G14610	AT1G14610.1	3191	GAACT	15	62	0.241935	TWN2
1	5008593	-	AT1G14610	AT1G14610.1	3283	AAACA	9	69	0.130435	TWN2
1	5008348	-	AT1G14610	AT1G14610.1	3528	AGACT	19	54	0.351852	TWN2
1	5038391	+	AT1G14670	AT1G14670.1	429	AAACA	9	73	0.123288	TMN2
1	5038417	+	AT1G14670	AT1G14670.1	455	GGACT	10	74	0.135135	TMN2
1	5039601	+	AT1G14670	AT1G14670.1	1358	AAACA	22	117	0.188034	TMN2
1	5040313	+	AT1G14670	AT1G14670.1	1986	AGACA	27	173	0.156069	TMN2
1	5040460	+	AT1G14670	AT1G14670.1	2133	AGACT	36	154	0.233766	TMN2
1	5068286	-	AT1G14720	AT1G14720.1	392	GAACC	13	96	0.135417	XTH28
1	5076056	-	AT1G14740	AT1G14740.1	1926	AAACA	18	58	0.310345	OBE3
1	5075436	-	AT1G14740	AT1G14740.1	2465	AAACA	26	66	0.393939	OBE3
1	5104612	-	AT1G14810	AT1G14810.1	239	AAACC	12	65	0.184615	gene_source
1	5104329	-	AT1G14810	AT1G14810.1	522	AGACA	9	77	0.116883	gene_source
1	5104134	-	AT1G14810	AT1G14810.1	717	AAACC	30	86	0.348837	gene_source
1	5103758	-	AT1G14810	AT1G14810.1	880	AAACC	12	95	0.126316	gene_source
1	5108169	-	AT1G14830	AT1G14830.1	1823	AGACC	17	53	0.320755	DRP1C
1	5108034	-	AT1G14830	AT1G14830.1	1880	AAACA	9	57	0.157895	DRP1C
1	5108010	-	AT1G14830	AT1G14830.1	1904	AAACT	14	60	0.233333	DRP1C
1	5107738	-	AT1G14830	AT1G14830.1	2082	AAACA	15	61	0.245902	DRP1C
1	5128492	-	AT1G14870	AT1G14870.1	831	GAACA	148	323	0.458204	PCR2
1	5133065	-	AT1G14880	AT1G14880.1	491	AAACA	131	856	0.153037	PCR1
1	5133020	-	AT1G14880	AT1G14880.1	536	GAACT	128	881	0.145289	PCR1
1	5132854	-	AT1G14880	AT1G14880.1	590	AAACA	96	902	0.10643	PCR1
1	5137320	+	AT1G14890	AT1G14890.1	447	AAACT	7	60	0.116667	gene_source
1	5137481	+	AT1G14890	AT1G14890.1	608	GAACC	47	76	0.618421	gene_source
1	5137744	+	AT1G14890	AT1G14890.1	871	AAACA	26	92	0.282609	gene_source
1	5139303	-	AT1G14900	AT1G14900.1	165	GAACT	11	96	0.114583	HMGA
1	5138439	-	AT1G14900	AT1G14900.1	955	AAACT	9	85	0.105882	HMGA
1	5150481	+	AT1G14920	AT1G14920.1	1500	AGACC	8	63	0.126984	GAI
1	5150624	+	AT1G14920	AT1G14920.1	1643	GAACC	8	67	0.119403	GAI
1	5150751	+	AT1G14920	AT1G14920.1	1770	AAACA	16	69	0.231884	GAI
1	5151000	+	AT1G14920	AT1G14920.1	2019	AAACT	12	72	0.166667	GAI
1	5151079	+	AT1G14920	AT1G14920.1	2098	AAACT	20	72	0.277778	GAI
1	5166703	-	AT1G14980	AT1G14980.1	237	AAACC	7	54	0.12963	CPN10
1	5165947	-	AT1G14980	AT1G14980.1	565	GAACT	35	333	0.105105	CPN10
1	5171305	+	AT1G15010	AT1G15010.1	125	GAACC	150	370	0.405405	gene_source
1	5171513	+	AT1G15010	AT1G15010.1	333	GAACT	67	405	0.165432	gene_source
1	5203888	+	AT1G15120	AT1G15120.1	555	AAACT	33	325	0.101538	gene_source
1	5203981	+	AT1G15120	AT1G15120.1	648	GAACT	142	324	0.438272	gene_source
1	5203998	+	AT1G15120	AT1G15120.1	665	AAACC	41	309	0.132686	gene_source
1	5210994	-	AT1G15140	AT1G15140.1	838	GAACC	11	83	0.13253	gene_source
1	5210609	-	AT1G15140	AT1G15140.1	977	AAACA	21	92	0.228261	gene_source
1	5210410	-	AT1G15140	AT1G15140.1	1093	AAACT	12	94	0.12766	gene_source
1	5210305	-	AT1G15140	AT1G15140.1	1198	AAACA	27	87	0.310345	gene_source
1	5242992	-	AT1G15230	AT1G15230.1	271	AAACT	6	57	0.105263	gene_source
1	5242900	-	AT1G15230	AT1G15230.1	363	AAACA	15	60	0.25	gene_source
1	5242756	-	AT1G15230	AT1G15230.1	507	AAACC	7	66	0.106061	gene_source
1	5249295	-	AT1G15250	AT1G15250.1	206	GAACA	10	69	0.144928	RPL37A
1	5249172	-	AT1G15250	AT1G15250.1	329	GGACA	7	70	0.1	RPL37A
1	5248850	-	AT1G15250	AT1G15250.2	440	AAACA	9	80	0.1125	RPL37A
1	5252027	-	AT1G15270	AT1G15270.1	95	GAACC	27	226	0.119469	gene_source
1	5250779	-	AT1G15270	AT1G15270.1	350	AAACA	47	246	0.191057	gene_source
1	5295718	+	AT1G15390	AT1G15390.1	927	AAACT	9	58	0.155172	PDF1A
1	5305406	+	AT1G15430	AT1G15430.1	749	AGACC	6	51	0.117647	gene_source
1	5305510	+	AT1G15430	AT1G15430.1	853	AGACC	19	52	0.365385	gene_source
1	5328774	+	AT1G15500	AT1G15500.1	2079	AGACT	37	216	0.171296	AATP2
1	5328842	+	AT1G15500	AT1G15500.1	2147	AAACT	40	173	0.231214	AATP2
1	5390091	+	AT1G15670	AT1G15670.1	140	GAACT	9	73	0.123288	gene_source
1	5390344	+	AT1G15670	AT1G15670.1	393	AAACC	9	84	0.107143	gene_source
1	5391145	+	AT1G15670	AT1G15670.1	1194	AAACA	16	120	0.133333	gene_source
1	5401193	+	AT1G15690	AT1G15690.1	1802	AAACA	96	466	0.206009	AVP1
1	5401586	+	AT1G15690	AT1G15690.1	2065	GAACC	139	533	0.260788	AVP1
1	5401712	+	AT1G15690	AT1G15690.1	2191	AGACC	69	589	0.117148	AVP1
1	5402253	+	AT1G15690	AT1G15690.1	2570	AAACT	226	697	0.324247	AVP1
1	5402302	+	AT1G15690	AT1G15690.1	2619	AAACC	93	685	0.135766	AVP1
1	5402333	+	AT1G15690	AT1G15690.1	2650	GAACC	83	620	0.133871	AVP1
1	5412631	+	AT1G15740	AT1G15740.1	887	GAACA	6	50	0.12	gene_source
1	5412933	+	AT1G15740	AT1G15740.1	1016	AAACA	25	57	0.438596	gene_source
1	5413300	+	AT1G15740	AT1G15740.1	1193	GAACA	8	60	0.133333	gene_source
1	5413841	+	AT1G15740	AT1G15740.1	1462	GAACA	9	76	0.118421	gene_source
1	5414264	+	AT1G15740	AT1G15740.1	1717	AAACA	30	95	0.315789	gene_source
1	5414393	+	AT1G15740	AT1G15740.1	1769	AAACT	10	97	0.103093	gene_source
1	5414573	+	AT1G15740	AT1G15740.1	1949	GAACT	26	107	0.242991	gene_source
1	5414613	+	AT1G15740	AT1G15740.1	1989	AGACA	11	106	0.103774	gene_source
1	5414673	+	AT1G15740	AT1G15740.1	2049	AAACT	12	100	0.12	gene_source
1	5414782	+	AT1G15740	AT1G15740.1	2158	GAACC	10	74	0.135135	gene_source
1	5414792	+	AT1G15740	AT1G15740.1	2168	AAACT	25	73	0.342466	gene_source
1	5447757	-	AT1G15820	AT1G15820.1	124	AAACA	39	310	0.125806	LHCB6
1	5447733	-	AT1G15820	AT1G15820.1	148	AAACA	303	2806	0.107983	LHCB6
1	5446921	-	AT1G15820	AT1G15820.1	745	AGACC	578	4635	0.124703	LHCB6
1	5446499	-	AT1G15820	AT1G15820.1	1167	AAACA	71	341	0.208211	LHCB6
1	5459750	-	AT1G15880	AT1G15880.1	360	AGACT	11	52	0.211538	GOS11
1	5458827	-	AT1G15880	AT1G15880.1	833	GAACA	7	67	0.104478	GOS11
1	5472292	+	AT1G15930	AT1G15930.1	455	AGACT	7	54	0.12963	RPS12A
1	5472378	+	AT1G15930	AT1G15930.1	541	AGACC	16	62	0.258065	RPS12A
1	5472683	+	AT1G15930	AT1G15930.1	629	GGACT	13	72	0.180556	RPS12A
1	5472697	+	AT1G15930	AT1G15930.1	643	AGACA	9	74	0.121622	RPS12A
1	5472763	+	AT1G15930	AT1G15930.1	709	AAACT	8	76	0.105263	RPS12A
1	5472378	+	AT1G15930	AT1G15930.2	490	AGACC	97	535	0.181308	RPS12A
1	5472837	+	AT1G15930	AT1G15930.2	732	GGACA	53	504	0.105159	RPS12A
1	5472860	+	AT1G15930	AT1G15930.2	755	GAACA	64	468	0.136752	RPS12A
1	5472887	+	AT1G15930	AT1G15930.2	782	AGACT	112	308	0.363636	RPS12A
1	5478822	+	AT1G15950	AT1G15950.1	126	GAACC	11	72	0.152778	CCR1
1	5478972	+	AT1G15950	AT1G15950.1	276	GAACC	9	82	0.109756	CCR1
1	5479910	+	AT1G15950	AT1G15950.1	565	GAACC	12	107	0.11215	CCR1
1	5479970	+	AT1G15950	AT1G15950.1	625	AAACA	11	109	0.100917	CCR1
1	5482060	+	AT1G15950	AT1G15950.1	1338	AAACC	12	118	0.101695	CCR1
1	5489559	+	AT1G15980	AT1G15980.1	415	AGACC	10	64	0.15625	PNSB1
1	5489899	+	AT1G15980	AT1G15980.1	657	AAACA	20	77	0.25974	PNSB1
1	5491220	+	AT1G15980	AT1G15980.1	1576	AAACA	21	147	0.142857	PNSB1
1	5514480	+	AT1G16080	AT1G16080.1	219	AAACC	36	101	0.356436	gene_source
1	5515486	+	AT1G16080	AT1G16080.1	896	GAACA	14	135	0.103704	gene_source
1	5515833	+	AT1G16080	AT1G16080.1	1146	AAACT	20	147	0.136054	gene_source
1	5541295	+	AT1G16180	AT1G16180.1	841	AGACC	32	119	0.268908	gene_source
1	5542025	+	AT1G16180	AT1G16180.1	1313	GAACC	51	144	0.354167	gene_source
1	5542445	+	AT1G16180	AT1G16180.1	1538	AAACC	18	142	0.126761	gene_source
1	5542756	+	AT1G16180	AT1G16180.1	1849	GAACA	17	133	0.12782	gene_source
1	5542756	+	AT1G16180	AT1G16180.2	1475	GAACA	10	74	0.135135	gene_source
1	5546599	-	AT1G16210	AT1G16210.1	882	GAACT	8	54	0.148148	gene_source
1	5546201	-	AT1G16210	AT1G16210.1	1162	AAACA	20	50	0.4	gene_source
1	5556290	-	AT1G16240	AT1G16240.1	267	AAACT	10	85	0.117647	SYP51
1	5555170	-	AT1G16240	AT1G16240.1	928	AGACA	12	96	0.125	SYP51
1	5555053	-	AT1G16240	AT1G16240.1	1045	AAACC	32	67	0.477612	SYP51
1	5592695	+	AT1G16350	AT1G16350.1	1626	AGACT	20	76	0.263158	gene_source
1	5609228	+	AT1G16410	AT1G16410.1	547	AGACA	21	171	0.122807	CYP79F1
1	5609482	+	AT1G16410	AT1G16410.1	801	AGACA	24	198	0.121212	CYP79F1
1	5610090	+	AT1G16410	AT1G16410.1	1298	AGACA	41	260	0.157692	CYP79F1
1	5610105	+	AT1G16410	AT1G16410.1	1313	AAACT	56	262	0.21374	CYP79F1
1	5610131	+	AT1G16410	AT1G16410.1	1339	AAACA	36	265	0.135849	CYP79F1
1	5611306	+	AT1G16410	AT1G16410.1	1985	AAACA	31	208	0.149038	CYP79F1
1	5611317	+	AT1G16410	AT1G16410.1	1996	AAACA	13	100	0.13	CYP79F1
1	5624688	+	AT1G16470	AT1G16470.1	701	AAACC	21	104	0.201923	PAB1
1	5625521	+	AT1G16470	AT1G16470.1	977	AAACT	24	113	0.212389	PAB1
1	5625551	+	AT1G16470	AT1G16470.1	1007	GAACA	23	105	0.219048	PAB1
1	5675930	-	AT1G16610	AT1G16610.1	1395	AAACT	14	51	0.27451	SR45
1	5675892	-	AT1G16610	AT1G16610.1	1433	AAACT	25	51	0.490196	SR45
1	5711490	+	AT1G16700	AT1G16700.1	850	AGACA	11	82	0.134146	gene_source
1	5711601	+	AT1G16700	AT1G16700.1	861	GAACT	10	82	0.121951	gene_source
1	5711860	+	AT1G16700	AT1G16700.1	1120	GGACC	8	68	0.117647	gene_source
1	5724253	+	AT1G16720	AT1G16720.1	1168	GAACT	6	57	0.105263	HCF173
1	5725321	+	AT1G16720	AT1G16720.1	1669	AAACA	10	76	0.131579	HCF173
1	5726086	+	AT1G16720	AT1G16720.1	1983	GAACT	31	91	0.340659	HCF173
1	5728988	+	AT1G16740	AT1G16740.1	570	GAACA	8	50	0.16	gene_source
1	5756287	+	AT1G16810	AT1G16810.2	204	GAACT	16	65	0.246154	gene_source
1	5756825	+	AT1G16810	AT1G16810.2	632	AAACA	8	65	0.123077	gene_source
1	5762785	-	AT1G16840	AT1G16840.1	880	AAACA	7	54	0.12963	gene_source
1	5762785	-	AT1G16840	AT1G16840.3	844	AAACA	8	53	0.150943	gene_source
1	5774992	+	AT1G16880	AT1G16880.1	742	AGACC	102	411	0.248175	ACR11
1	5775031	+	AT1G16880	AT1G16880.1	781	AAACA	69	418	0.165072	ACR11
1	5775206	+	AT1G16880	AT1G16880.1	860	GAACC	150	441	0.340136	ACR11
1	5775953	+	AT1G16880	AT1G16880.1	1066	GAACA	64	500	0.128	ACR11
1	5778370	-	AT1G16890	AT1G16890.2	160	AAACC	19	134	0.141791	UBC36
1	5776734	-	AT1G16890	AT1G16890.2	579	GAACA	15	149	0.100671	UBC36
1	5776492	-	AT1G16890	AT1G16890.2	722	AAACT	39	153	0.254902	UBC36
1	5776453	-	AT1G16890	AT1G16890.2	761	AAACA	19	151	0.125828	UBC36
1	5776400	-	AT1G16890	AT1G16890.2	814	AGACT	34	133	0.255639	UBC36
1	5787802	-	AT1G16920	AT1G16920.1	503	GAACC	16	88	0.181818	RABA1B
1	5787677	-	AT1G16920	AT1G16920.1	628	AAACA	11	91	0.120879	RABA1B
1	5787510	-	AT1G16920	AT1G16920.1	795	AAACT	10	98	0.102041	RABA1B
1	5787383	-	AT1G16920	AT1G16920.1	922	AGACC	24	64	0.375	RABA1B
1	5841338	-	AT1G17080	AT1G17080.1	408	AAACT	19	144	0.131944	gene_source
1	5840357	-	AT1G17080	AT1G17080.1	775	AAACA	26	161	0.161491	gene_source
1	5840336	-	AT1G17080	AT1G17080.1	796	AAACT	22	143	0.153846	gene_source
1	5844984	+	AT1G17100	AT1G17100.1	339	GAACC	16	126	0.126984	gene_source
1	5845298	+	AT1G17100	AT1G17100.1	578	GAACT	23	144	0.159722	gene_source
1	5845376	+	AT1G17100	AT1G17100.1	656	AGACT	24	148	0.162162	gene_source
1	5845554	+	AT1G17100	AT1G17100.1	834	GAACC	13	108	0.12037	gene_source
1	5887368	+	AT1G17220	AT1G17220.1	2059	GGACA	10	69	0.144928	FUG1
1	5888374	+	AT1G17220	AT1G17220.1	2455	GGACC	18	90	0.2	FUG1
1	5888600	+	AT1G17220	AT1G17220.1	2581	GGACC	31	97	0.319588	FUG1
1	5889671	+	AT1G17220	AT1G17220.1	3115	GAACA	27	125	0.216	FUG1
1	5890226	+	AT1G17220	AT1G17220.1	3518	AGACT	34	156	0.217949	FUG1
1	5890347	+	AT1G17220	AT1G17220.1	3639	GAACC	20	112	0.178571	FUG1
1	5924798	+	AT1G17290	AT1G17290.1	1246	AAACA	28	237	0.118143	ALAAT1
1	5925881	+	AT1G17290	AT1G17290.1	1951	AGACA	57	354	0.161017	ALAAT1
1	5926263	+	AT1G17290	AT1G17290.1	2241	AAACC	40	301	0.13289	ALAAT1
1	5953758	-	AT1G17370	AT1G17370.1	570	AAACT	11	55	0.2	UBP1B
1	5952698	-	AT1G17370	AT1G17370.1	1023	GAACT	11	70	0.157143	UBP1B
1	5951929	-	AT1G17370	AT1G17370.1	1491	AAACA	19	78	0.24359	UBP1B
1	5956544	-	AT1G17380	AT1G17380.1	663	GAACC	28	119	0.235294	TIFY11A
1	5956268	-	AT1G17380	AT1G17380.1	819	AAACA	16	123	0.130081	TIFY11A
1	5956234	-	AT1G17380	AT1G17380.1	853	AGACA	30	123	0.243902	TIFY11A
1	5955746	-	AT1G17380	AT1G17380.1	1174	AAACC	14	138	0.101449	TIFY11A
1	5979917	+	AT1G17420	AT1G17420.1	1685	AGACC	8	73	0.109589	LOX3
1	5979961	+	AT1G17420	AT1G17420.1	1729	GAACT	11	74	0.148649	LOX3
1	5980774	+	AT1G17420	AT1G17420.1	2339	GAACC	25	128	0.195312	LOX3
1	5980981	+	AT1G17420	AT1G17420.1	2546	AAACC	29	158	0.183544	LOX3
1	6004818	+	AT1G17470	AT1G17470.1	633	GAACT	7	69	0.101449	DRG1
1	6004844	+	AT1G17470	AT1G17470.1	659	AAACA	23	71	0.323944	DRG1
1	6004849	+	AT1G17470	AT1G17470.1	664	AAACT	13	71	0.183099	DRG1
1	6005387	+	AT1G17470	AT1G17470.1	921	AGACT	20	77	0.25974	DRG1
1	6006288	+	AT1G17470	AT1G17470.1	1480	GAACA	11	61	0.180328	DRG1
1	6024146	-	AT1G17510	AT1G17510.1	164	AAACA	7	50	0.14	gene_source
1	6023781	-	AT1G17510	AT1G17510.1	390	AGACC	7	54	0.12963	gene_source
1	6027763	+	AT1G17530	AT1G17530.1	277	AAACA	7	66	0.106061	TIM23-1
1	6028290	+	AT1G17530	AT1G17530.1	804	GAACC	10	86	0.116279	TIM23-1
1	6062345	+	AT1G17620	AT1G17620.1	451	AAACC	19	100	0.19	gene_source
1	6062683	+	AT1G17620	AT1G17620.1	789	AAACC	15	134	0.11194	gene_source
1	6062855	+	AT1G17620	AT1G17620.1	961	GAACT	17	154	0.11039	gene_source
1	6063117	+	AT1G17620	AT1G17620.1	1223	AAACA	46	175	0.262857	gene_source
1	6100178	+	AT1G17730	AT1G17730.1	808	AAACT	8	53	0.150943	CHMP1A
1	6101288	+	AT1G17745	AT1G17745.1	325	AAACT	28	57	0.491228	PGDH
1	6103902	+	AT1G17745	AT1G17745.1	1082	AAACT	10	98	0.102041	PGDH
1	6104036	+	AT1G17745	AT1G17745.1	1216	GAACC	32	103	0.31068	PGDH
1	6104057	+	AT1G17745	AT1G17745.1	1237	AGACT	11	103	0.106796	PGDH
1	6104451	+	AT1G17745	AT1G17745.1	1540	AGACT	32	111	0.288288	PGDH
1	6104487	+	AT1G17745	AT1G17745.1	1576	GAACC	35	113	0.309735	PGDH
1	6104538	+	AT1G17745	AT1G17745.1	1627	AAACA	30	118	0.254237	PGDH
1	6104823	+	AT1G17745	AT1G17745.1	1912	GAACA	34	140	0.242857	PGDH
1	6104973	+	AT1G17745	AT1G17745.1	2062	AAACT	37	146	0.253425	PGDH
1	6105020	+	AT1G17745	AT1G17745.1	2109	AAACT	24	147	0.163265	PGDH
1	6105207	+	AT1G17745	AT1G17745.1	2296	GAACC	8	62	0.129032	PGDH
1	6144370	+	AT1G17840	AT1G17840.1	1491	AGACT	16	66	0.242424	ABCG11
1	6146008	+	AT1G17840	AT1G17840.1	2694	AAACT	19	120	0.158333	ABCG11
1	6146040	+	AT1G17840	AT1G17840.1	2726	AAACC	19	103	0.184466	ABCG11
1	6149521	+	AT1G17860	AT1G17860.1	344	AAACA	7	64	0.109375	KTI2
1	6149822	+	AT1G17860	AT1G17860.1	645	AAACA	10	72	0.138889	KTI2
1	6153009	-	AT1G17880	AT1G17880.1	356	AAACA	52	488	0.106557	BTF3
1	6152556	-	AT1G17880	AT1G17880.1	631	AGACC	142	529	0.268431	BTF3
1	6152539	-	AT1G17880	AT1G17880.1	648	AAACC	139	525	0.264762	BTF3
1	6212833	-	AT1G18060	AT1G18060.1	424	AAACA	22	103	0.213592	gene_source
1	6211960	-	AT1G18060	AT1G18060.1	1063	GAACT	22	127	0.173228	gene_source
1	6216018	-	AT1G18070	AT1G18070.1	913	GAACA	7	59	0.118644	gene_source
1	6215876	-	AT1G18070	AT1G18070.1	968	GAACA	9	60	0.15	gene_source
1	6214891	-	AT1G18070	AT1G18070.1	1414	AAACC	23	74	0.310811	gene_source
1	6222291	+	AT1G18080	AT1G18080.1	91	AAACC	46	456	0.100877	RACK1A
1	6222633	+	AT1G18080	AT1G18080.1	433	GGACA	87	549	0.15847	RACK1A
1	6223089	+	AT1G18080	AT1G18080.1	889	GAACA	81	649	0.124807	RACK1A
1	6268032	-	AT1G18210	AT1G18210.1	908	GAACT	48	244	0.196721	CML27
1	6268015	-	AT1G18210	AT1G18210.1	925	AAACA	26	211	0.123223	CML27
1	6277745	-	AT1G18250	AT1G18250.1	343	AAACA	16	65	0.246154	ATLP-1
1	6277523	-	AT1G18250	AT1G18250.1	565	GAACC	11	73	0.150685	ATLP-1
1	6299839	+	AT1G18300	AT1G18300.1	171	AAACA	31	200	0.155	NUDT4
1	6300849	+	AT1G18300	AT1G18300.1	846	AAACA	35	293	0.119454	NUDT4
1	6301049	+	AT1G18300	AT1G18300.1	1046	AGACA	37	218	0.169725	NUDT4
1	6351807	+	AT1G18450	AT1G18450.1	1518	AAACT	6	50	0.12	ARP4
1	6356693	-	AT1G18470	AT1G18470.1	1595	AGACA	7	65	0.107692	gene_source
1	6356316	-	AT1G18470	AT1G18470.1	1782	AAACT	9	70	0.128571	gene_source
1	6356218	-	AT1G18470	AT1G18470.1	1880	AAACC	13	68	0.191176	gene_source
1	6356207	-	AT1G18470	AT1G18470.1	1891	AAACT	8	68	0.117647	gene_source
1	6378063	-	AT1G18540	AT1G18540.1	309	GAACT	71	557	0.127469	RPL6A
1	6377886	-	AT1G18540	AT1G18540.1	398	GGACC	99	592	0.16723	RPL6A
1	6377469	-	AT1G18540	AT1G18540.1	713	AAACC	112	660	0.169697	RPL6A
1	6377368	-	AT1G18540	AT1G18540.1	814	AGACT	64	478	0.133891	RPL6A
1	6389882	+	AT1G18570	AT1G18570.1	484	GAACT	11	55	0.2	MYB51
1	6390067	+	AT1G18570	AT1G18570.1	555	AGACC	6	57	0.105263	MYB51
1	6390268	+	AT1G18570	AT1G18570.1	667	GAACC	8	65	0.123077	MYB51
1	6390287	+	AT1G18570	AT1G18570.1	686	GAACT	19	65	0.292308	MYB51
1	6390383	+	AT1G18570	AT1G18570.1	782	AAACC	9	71	0.126761	MYB51
1	6390455	+	AT1G18570	AT1G18570.1	854	GAACA	9	74	0.121622	MYB51
1	6390494	+	AT1G18570	AT1G18570.1	893	GAACA	10	76	0.131579	MYB51
1	6398971	+	AT1G18590	AT1G18590.1	441	AAACC	7	55	0.127273	SOT17
1	6399067	+	AT1G18590	AT1G18590.1	537	AAACA	6	60	0.1	SOT17
1	6458116	-	AT1G18720	AT1G18720.1	1077	GAACC	17	125	0.136	gene_source
1	6457951	-	AT1G18720	AT1G18720.1	1242	AGACC	33	131	0.251908	gene_source
1	6457914	-	AT1G18720	AT1G18720.1	1279	AAACT	17	124	0.137097	gene_source
1	6459623	-	AT1G18720	AT1G18720.2	708	AAACA	12	87	0.137931	gene_source
1	6457989	-	AT1G18720	AT1G18720.2	1324	GAACC	7	70	0.1	gene_source
1	6457951	-	AT1G18720	AT1G18720.2	1362	AGACC	28	66	0.424242	gene_source
1	6457914	-	AT1G18720	AT1G18720.2	1399	AAACT	8	60	0.133333	gene_source
1	6461033	+	AT1G18730	AT1G18730.1	468	AAACA	18	120	0.15	PNSB4
1	6462111	+	AT1G18730	AT1G18730.1	754	AAACT	42	108	0.388889	PNSB4
1	6462130	+	AT1G18730	AT1G18730.1	773	AAACC	36	101	0.356436	PNSB4
1	6481347	-	AT1G18800	AT1G18800.1	1073	AGACA	8	59	0.135593	NRP2
1	6481297	-	AT1G18800	AT1G18800.1	1123	AAACC	16	56	0.285714	NRP2
1	6524658	-	AT1G18890	AT1G18890.1	1193	AGACC	16	59	0.271186	CPK10
1	6523906	-	AT1G18890	AT1G18890.1	1656	GAACT	37	89	0.41573	CPK10
1	6523897	-	AT1G18890	AT1G18890.1	1665	AAACT	21	89	0.235955	CPK10
1	6523339	-	AT1G18890	AT1G18890.1	2106	AAACA	44	97	0.453608	CPK10
1	6562104	-	AT1G19000	AT1G19000.2	496	AAACT	15	141	0.106383	gene_source
1	6562039	-	AT1G19000	AT1G19000.2	561	GAACC	19	148	0.128378	gene_source
1	6561642	-	AT1G19000	AT1G19000.2	658	GAACT	36	152	0.236842	gene_source
1	6561625	-	AT1G19000	AT1G19000.2	675	AAACC	20	154	0.12987	gene_source
1	6561483	-	AT1G19000	AT1G19000.2	817	AAACA	35	169	0.207101	gene_source
1	6561247	-	AT1G19000	AT1G19000.2	1053	AAACA	26	209	0.124402	gene_source
1	6561175	-	AT1G19000	AT1G19000.2	1125	AAACT	34	214	0.158879	gene_source
1	6561130	-	AT1G19000	AT1G19000.2	1170	AAACA	29	206	0.140777	gene_source
1	6561125	-	AT1G19000	AT1G19000.2	1175	GAACA	51	205	0.24878	gene_source
1	6561047	-	AT1G19000	AT1G19000.2	1253	AAACT	42	203	0.206897	gene_source
1	6560974	-	AT1G19000	AT1G19000.2	1326	AAACA	20	195	0.102564	gene_source
1	6568385	+	AT1G19020	AT1G19020.1	384	AAACC	103	562	0.183274	gene_source
1	6568396	+	AT1G19020	AT1G19020.1	395	AAACA	95	567	0.167549	gene_source
1	6568415	+	AT1G19020	AT1G19020.1	414	AAACT	73	570	0.12807	gene_source
1	6605209	+	AT1G19110	AT1G19110.1	2008	AAACC	8	50	0.16	gene_source
1	6605278	+	AT1G19110	AT1G19110.1	2077	AAACT	7	52	0.134615	gene_source
1	6605512	+	AT1G19110	AT1G19110.1	2176	AAACA	12	54	0.222222	gene_source
1	6608501	+	AT1G19120	AT1G19120.1	239	AAACT	6	53	0.113208	LSM1A
1	6609291	+	AT1G19120	AT1G19120.1	689	GAACT	9	59	0.152542	LSM1A
1	6609982	-	AT1G19130	AT1G19130.1	307	GAACC	11	83	0.13253	gene_source
1	6609857	-	AT1G19130	AT1G19130.1	325	GAACT	27	86	0.313953	gene_source
1	6612886	+	AT1G19150	AT1G19150.1	257	AGACC	13	112	0.116071	LHCA6
1	6612982	+	AT1G19150	AT1G19150.1	353	GAACC	33	122	0.270492	LHCA6
1	6613853	+	AT1G19150	AT1G19150.1	1043	GAACT	76	174	0.436782	LHCA6
1	6613943	+	AT1G19150	AT1G19150.1	1133	AAACA	12	113	0.106195	LHCA6
1	6622128	+	AT1G19180	AT1G19180.1	264	AAACC	17	145	0.117241	TIFY10A
1	6622149	+	AT1G19180	AT1G19180.1	285	AAACA	70	249	0.281124	TIFY10A
1	6622764	+	AT1G19180	AT1G19180.1	702	AAACC	81	305	0.265574	TIFY10A
1	6622879	+	AT1G19180	AT1G19180.1	817	AAACT	122	316	0.386076	TIFY10A
1	6623039	+	AT1G19180	AT1G19180.1	977	AAACC	77	352	0.21875	TIFY10A
1	6623375	+	AT1G19180	AT1G19180.1	1313	AAACT	32	260	0.123077	TIFY10A
1	6622879	+	AT1G19180	AT1G19180.2	766	AAACT	19	60	0.316667	TIFY10A
1	6623005	+	AT1G19180	AT1G19180.2	892	AAACC	9	80	0.1125	TIFY10A
1	6623109	+	AT1G19180	AT1G19180.2	996	GAACT	13	103	0.126214	TIFY10A
1	6623219	+	AT1G19180	AT1G19180.2	1106	AAACC	22	120	0.183333	TIFY10A
1	6623375	+	AT1G19180	AT1G19180.2	1262	AAACT	15	125	0.12	TIFY10A
1	6622149	+	AT1G19180	AT1G19180.3	95	AAACA	35	135	0.259259	TIFY10A
1	6622675	+	AT1G19180	AT1G19180.3	423	GAACT	34	273	0.124542	TIFY10A
1	6622764	+	AT1G19180	AT1G19180.3	512	AAACC	90	285	0.315789	TIFY10A
1	6622879	+	AT1G19180	AT1G19180.3	627	AAACT	76	308	0.246753	TIFY10A
1	6623005	+	AT1G19180	AT1G19180.3	753	AAACC	85	324	0.262346	TIFY10A
1	6623039	+	AT1G19180	AT1G19180.3	787	AAACC	34	330	0.10303	TIFY10A
1	6623219	+	AT1G19180	AT1G19180.3	967	AAACC	60	360	0.166667	TIFY10A
1	6623227	+	AT1G19180	AT1G19180.3	975	AAACC	38	361	0.105263	TIFY10A
1	6623327	+	AT1G19180	AT1G19180.3	1075	AGACA	60	378	0.15873	TIFY10A
1	6623375	+	AT1G19180	AT1G19180.3	1123	AAACT	56	378	0.148148	TIFY10A
1	6623562	+	AT1G19180	AT1G19180.3	1310	GAACC	7	62	0.112903	TIFY10A
1	6676328	-	AT1G19310	AT1G19310.1	958	AAACT	33	71	0.464789	gene_source
1	6689090	+	AT1G19350	AT1G19350.1	393	GAACT	38	117	0.324786	BES1
1	6689711	+	AT1G19350	AT1G19350.1	697	AAACC	19	127	0.149606	BES1
1	6689718	+	AT1G19350	AT1G19350.1	704	AAACC	19	127	0.149606	BES1
1	6689772	+	AT1G19350	AT1G19350.1	758	AAACA	59	130	0.453846	BES1
1	6689792	+	AT1G19350	AT1G19350.1	778	GAACT	19	131	0.145038	BES1
1	6690071	+	AT1G19350	AT1G19350.1	1057	GAACA	20	138	0.144928	BES1
1	6689772	+	AT1G19350	AT1G19350.4	863	AAACA	17	50	0.34	BES1
1	6689792	+	AT1G19350	AT1G19350.4	883	GAACT	8	51	0.156863	BES1
1	6690020	+	AT1G19350	AT1G19350.4	1111	AAACA	6	55	0.109091	BES1
1	6774149	-	AT1G19570	AT1G19570.1	251	AAACC	294	973	0.302158	DHAR1
1	6802147	-	AT1G19660	AT1G19660.1	446	AAACT	18	153	0.117647	BBD2
1	6800773	-	AT1G19660	AT1G19660.1	1148	AAACA	25	199	0.125628	BBD2
1	6800736	-	AT1G19660	AT1G19660.1	1185	AGACC	41	199	0.20603	BBD2
1	6800410	-	AT1G19660	AT1G19660.2	1117	AGACA	5	50	0.1	BBD2
1	6804439	-	AT1G19670	AT1G19670.1	501	AAACT	56	380	0.147368	CLH1
1	6804304	-	AT1G19670	AT1G19670.1	636	AGACC	94	405	0.232099	CLH1
1	6804236	-	AT1G19670	AT1G19670.1	704	GAACC	104	424	0.245283	CLH1
1	6804210	-	AT1G19670	AT1G19670.1	730	AAACC	49	434	0.112903	CLH1
1	6804190	-	AT1G19670	AT1G19670.1	750	GGACA	50	436	0.114679	CLH1
1	6804167	-	AT1G19670	AT1G19670.1	773	GAACC	83	443	0.187359	CLH1
1	6804109	-	AT1G19670	AT1G19670.1	831	AAACC	63	450	0.14	CLH1
1	6803679	-	AT1G19670	AT1G19670.1	1261	AAACT	51	338	0.150888	CLH1
1	6824394	+	AT1G19740	AT1G19740.1	149	AAACC	7	55	0.127273	gene_source
1	6824445	+	AT1G19740	AT1G19740.1	200	AAACT	6	56	0.107143	gene_source
1	6824718	+	AT1G19740	AT1G19740.1	473	AAACA	14	69	0.202899	gene_source
1	6824802	+	AT1G19740	AT1G19740.1	557	AAACC	10	71	0.140845	gene_source
1	6832461	+	AT1G19770	AT1G19770.1	137	AAACC	60	298	0.201342	PUP14
1	6832626	+	AT1G19770	AT1G19770.1	207	AAACC	40	327	0.122324	PUP14
1	6914425	+	AT1G19910	AT1G19910.1	917	AAACA	91	441	0.206349	VHA-C2
1	6915978	-	AT1G19920	AT1G19920.1	761	GAACT	10	60	0.166667	APS2
1	6915844	-	AT1G19920	AT1G19920.1	895	AAACA	12	66	0.181818	APS2
1	6915503	-	AT1G19920	AT1G19920.1	1145	AGACT	13	71	0.183099	APS2
1	6914709	-	AT1G19920	AT1G19920.1	1723	AAACT	11	98	0.112245	APS2
1	6928405	+	AT1G19960	AT1G19960.1	670	AGACC	186	276	0.673913	gene_source
1	6938385	-	AT1G20010	AT1G20010.1	1349	AAACA	83	249	0.333333	TUBB5
1	6938019	-	AT1G20010	AT1G20010.1	1715	AAACA	30	294	0.102041	TUBB5
1	6937955	-	AT1G20010	AT1G20010.1	1779	AAACA	38	285	0.133333	TUBB5
1	6942894	+	AT1G20020	AT1G20020.1	270	AAACT	62	565	0.109735	LFNR2
1	6944226	+	AT1G20020	AT1G20020.1	955	AAACA	82	693	0.118326	LFNR2
1	6944513	+	AT1G20020	AT1G20020.1	1068	GAACT	122	718	0.169916	LFNR2
1	6944909	+	AT1G20020	AT1G20020.1	1377	GAACA	144	677	0.212703	LFNR2
1	6943713	+	AT1G20020	AT1G20020.2	962	AAACC	10	98	0.102041	LFNR2
1	6944226	+	AT1G20020	AT1G20020.2	1198	AAACA	14	115	0.121739	LFNR2
1	6944513	+	AT1G20020	AT1G20020.2	1311	GAACT	21	131	0.160305	LFNR2
1	6944909	+	AT1G20020	AT1G20020.2	1620	GAACA	23	89	0.258427	LFNR2
1	6944914	+	AT1G20020	AT1G20020.2	1625	AAACT	9	87	0.103448	LFNR2
1	6944226	+	AT1G20020	AT1G20020.3	863	AAACA	7	63	0.111111	LFNR2
1	6944513	+	AT1G20020	AT1G20020.3	976	GAACT	16	77	0.207792	LFNR2
1	6944544	+	AT1G20020	AT1G20020.3	1007	GAACA	13	82	0.158537	LFNR2
1	6944630	+	AT1G20020	AT1G20020.3	1093	AGACA	19	96	0.197917	LFNR2
1	6944655	+	AT1G20020	AT1G20020.3	1118	GGACT	12	96	0.125	LFNR2
1	6944909	+	AT1G20020	AT1G20020.3	1285	GAACA	15	117	0.128205	LFNR2
1	6944914	+	AT1G20020	AT1G20020.3	1290	AAACT	13	116	0.112069	LFNR2
1	6950191	+	AT1G20050	AT1G20050.1	845	GAACA	18	171	0.105263	HYD1
1	6958990	-	AT1G20070	AT1G20070.1	159	AAACT	10	77	0.12987	gene_source
1	6958815	-	AT1G20070	AT1G20070.1	334	AAACA	18	83	0.216867	gene_source
1	6958786	-	AT1G20070	AT1G20070.1	363	GAACC	13	83	0.156627	gene_source
1	6958171	-	AT1G20070	AT1G20070.1	978	GAACT	24	114	0.210526	gene_source
1	6967799	+	AT1G20090	AT1G20090.1	575	GGACT	17	89	0.191011	ARAC4
1	6968348	+	AT1G20090	AT1G20090.1	813	GAACT	11	100	0.11	ARAC4
1	6968584	+	AT1G20090	AT1G20090.1	950	GAACC	13	106	0.122642	ARAC4
1	6968841	+	AT1G20090	AT1G20090.1	1207	AGACT	30	105	0.285714	ARAC4
1	6969800	-	AT1G20100	AT1G20100.1	709	AAACC	21	115	0.182609	gene_source
1	6969770	-	AT1G20100	AT1G20100.1	739	AAACC	22	116	0.189655	gene_source
1	6973772	+	AT1G20110	AT1G20110.1	1700	AAACC	15	70	0.214286	FREE1
1	6974553	+	AT1G20110	AT1G20110.1	1911	AAACC	15	78	0.192308	FREE1
1	7002293	-	AT1G20200	AT1G20200.1	1076	AGACC	12	59	0.20339	RPN3A
1	7001791	-	AT1G20200	AT1G20200.1	1228	GAACA	8	67	0.119403	RPN3A
1	7001722	-	AT1G20200	AT1G20200.1	1297	AAACC	22	72	0.305556	RPN3A
1	7001408	-	AT1G20200	AT1G20200.1	1611	AGACA	15	82	0.182927	RPN3A
1	7001279	-	AT1G20200	AT1G20200.1	1740	GAACC	13	69	0.188406	RPN3A
1	7008026	-	AT1G20225	AT1G20225.1	704	AAACC	7	62	0.112903	gene_source
1	7017004	+	AT1G20260	AT1G20260.1	283	GAACT	26	85	0.305882	VHA-B3
1	7018057	+	AT1G20260	AT1G20260.1	542	GGACA	12	99	0.121212	VHA-B3
1	7018308	+	AT1G20260	AT1G20260.1	707	GAACT	11	107	0.102804	VHA-B3
1	7018766	+	AT1G20260	AT1G20260.1	890	AAACA	15	114	0.131579	VHA-B3
1	7020252	+	AT1G20260	AT1G20260.1	1675	AAACA	26	180	0.144444	VHA-B3
1	7020301	+	AT1G20260	AT1G20260.1	1724	AAACA	23	188	0.12234	VHA-B3
1	7020460	+	AT1G20260	AT1G20260.1	1883	AAACT	50	189	0.26455	VHA-B3
1	7020484	+	AT1G20260	AT1G20260.1	1907	AAACC	42	176	0.238636	VHA-B3
1	7020508	+	AT1G20260	AT1G20260.1	1931	AAACT	34	146	0.232877	VHA-B3
1	7039898	-	AT1G20330	AT1G20330.1	334	AAACA	34	151	0.225166	SMT2
1	7038995	-	AT1G20330	AT1G20330.1	1237	AAACC	25	237	0.105485	SMT2
1	7043345	-	AT1G20340	AT1G20340.1	48	AAACT	74	736	0.100543	DRT112
1	7043180	-	AT1G20340	AT1G20340.1	213	AAACT	1376	8624	0.159555	DRT112
1	7043131	-	AT1G20340	AT1G20340.1	262	GAACT	1459	8920	0.163565	DRT112
1	7044137	+	AT1G20350	AT1G20350.1	510	AAACA	19	57	0.333333	TIM17-1
1	7044337	+	AT1G20350	AT1G20350.1	710	GAACT	16	65	0.246154	TIM17-1
1	7085689	-	AT1G20440	AT1G20440.1	1185	AAACT	62	572	0.108392	COR47
1	7089068	-	AT1G20450	AT1G20450.1	539	AGACC	125	583	0.214408	ERD10
1	7088979	-	AT1G20450	AT1G20450.1	628	AAACC	63	616	0.102273	ERD10
1	7088886	-	AT1G20450	AT1G20450.1	721	GAACA	131	645	0.203101	ERD10
1	7088830	-	AT1G20450	AT1G20450.1	777	AAACA	70	700	0.1	ERD10
1	7088606	-	AT1G20450	AT1G20450.1	911	AAACA	79	783	0.100894	ERD10
1	7088541	-	AT1G20450	AT1G20450.1	976	AAACC	410	803	0.510585	ERD10
1	7088363	-	AT1G20450	AT1G20450.1	1154	AAACA	106	887	0.119504	ERD10
1	7088363	-	AT1G20450	AT1G20450.2	1151	AAACA	14	99	0.141414	ERD10
1	7105687	-	AT1G20510	AT1G20510.1	435	AAACC	12	112	0.107143	4CLL5
1	7105488	-	AT1G20510	AT1G20510.1	634	AAACA	16	125	0.128	4CLL5
1	7105329	-	AT1G20510	AT1G20510.1	793	GAACC	24	136	0.176471	4CLL5
1	7105318	-	AT1G20510	AT1G20510.1	804	GAACC	21	138	0.152174	4CLL5
1	7103709	-	AT1G20510	AT1G20510.1	1842	GAACC	30	267	0.11236	4CLL5
1	7103472	-	AT1G20510	AT1G20510.1	2079	AAACA	15	132	0.113636	4CLL5
1	7103815	-	AT1G20510	AT1G20510.3	2021	AAACT	7	56	0.125	4CLL5
1	7103791	-	AT1G20510	AT1G20510.3	2045	AGACA	6	59	0.101695	4CLL5
1	7103768	-	AT1G20510	AT1G20510.3	2068	AAACA	8	61	0.131148	4CLL5
1	7103709	-	AT1G20510	AT1G20510.3	2127	GAACC	7	59	0.118644	4CLL5
1	7103594	-	AT1G20510	AT1G20510.3	2242	AGACC	7	57	0.122807	4CLL5
1	7129952	+	AT1G20580	AT1G20580.1	352	AAACA	27	88	0.306818	SMD3B
1	7130474	+	AT1G20580	AT1G20580.1	611	GAACA	13	102	0.127451	SMD3B
1	7130489	+	AT1G20580	AT1G20580.1	626	AAACA	15	103	0.145631	SMD3B
1	7145583	+	AT1G20620	AT1G20620.1	1315	GAACT	947	6145	0.154109	CAT3
1	7145909	+	AT1G20620	AT1G20620.1	1457	AAACA	1143	6367	0.179519	CAT3
1	7144594	+	AT1G20620	AT1G20620.4	1307	AAACC	77	599	0.128548	CAT3
1	7144833	+	AT1G20620	AT1G20620.4	1454	AAACT	110	781	0.140845	CAT3
1	7144928	+	AT1G20620	AT1G20620.4	1549	AAACA	149	890	0.167416	CAT3
1	7144959	+	AT1G20620	AT1G20620.4	1580	GGACT	99	936	0.105769	CAT3
1	7145242	+	AT1G20620	AT1G20620.4	1863	AAACT	122	1020	0.119608	CAT3
1	7145899	+	AT1G20620	AT1G20620.4	2336	GAACA	195	1284	0.151869	CAT3
1	7145909	+	AT1G20620	AT1G20620.4	2346	AAACA	245	1297	0.188897	CAT3
1	7145953	+	AT1G20620	AT1G20620.4	2390	AGACA	182	1351	0.134715	CAT3
1	7146419	+	AT1G20620	AT1G20620.4	2764	AAACA	13	114	0.114035	CAT3
1	7144594	+	AT1G20620	AT1G20620.6	1206	AAACC	55	350	0.157143	CAT3
1	7144689	+	AT1G20620	AT1G20620.6	1301	AAACC	61	455	0.134066	CAT3
1	7144851	+	AT1G20620	AT1G20620.6	1371	GAACA	60	538	0.111524	CAT3
1	7144915	+	AT1G20620	AT1G20620.6	1435	AAACC	86	613	0.140294	CAT3
1	7145242	+	AT1G20620	AT1G20620.6	1762	AAACT	146	1016	0.143701	CAT3
1	7145583	+	AT1G20620	AT1G20620.6	2103	GAACT	114	983	0.115972	CAT3
1	7145909	+	AT1G20620	AT1G20620.6	2245	AAACA	189	1205	0.156846	CAT3
1	7158947	-	AT1G20650	AT1G20650.1	1271	GAACT	9	53	0.169811	PBL21
1	7158597	-	AT1G20650	AT1G20650.1	1539	AAACT	13	60	0.216667	PBL21
1	7158411	-	AT1G20650	AT1G20650.1	1725	AAACA	18	61	0.295082	PBL21
1	7177477	+	AT1G20693	AT1G20693.1	315	GGACC	60	362	0.165746	HMGB2
1	7177830	+	AT1G20693	AT1G20693.1	393	AAACC	92	376	0.244681	HMGB2
1	7177477	+	AT1G20693	AT1G20693.3	287	GGACC	22	150	0.146667	HMGB2
1	7177830	+	AT1G20693	AT1G20693.3	365	AAACC	33	158	0.208861	HMGB2
1	7179594	+	AT1G20696	AT1G20696.1	310	AAACC	37	259	0.142857	HMGB3
1	7180055	+	AT1G20696	AT1G20696.1	447	AAACA	34	306	0.111111	HMGB3
1	7181324	+	AT1G20696	AT1G20696.1	925	AAACT	62	326	0.190184	HMGB3
1	7232981	+	AT1G20810	AT1G20810.1	566	AAACC	42	57	0.736842	FKBP18
1	7233324	+	AT1G20810	AT1G20810.1	700	AAACA	15	62	0.241935	FKBP18
1	7233495	+	AT1G20810	AT1G20810.1	871	AAACT	8	57	0.140351	FKBP18
1	7238843	+	AT1G20823	AT1G20823.1	151	AAACA	34	121	0.280992	ATL80
1	7253470	+	AT1G20850	AT1G20850.1	1101	GAACA	14	59	0.237288	XCP2
1	7253480	+	AT1G20850	AT1G20850.1	1111	AAACC	6	59	0.101695	XCP2
1	7253529	+	AT1G20850	AT1G20850.1	1160	AAACT	24	60	0.4	XCP2
1	7297983	-	AT1G20950	AT1G20950.1	1815	AGACC	6	60	0.1	PFP-ALPHA1
1	7297456	-	AT1G20950	AT1G20950.1	2153	AAACT	10	75	0.133333	PFP-ALPHA1
1	7297341	-	AT1G20950	AT1G20950.1	2268	AGACA	26	66	0.393939	PFP-ALPHA1
1	7301850	-	AT1G20960	AT1G20960.1	6932	AAACT	7	60	0.116667	BRR2A
1	7301825	-	AT1G20960	AT1G20960.1	6957	AAACT	12	56	0.214286	BRR2A
1	7327669	+	AT1G20980	AT1G20980.1	2575	AGACA	7	50	0.14	SPL14
1	7328266	+	AT1G20980	AT1G20980.1	3094	GAACT	17	59	0.288136	SPL14
1	7328621	+	AT1G20980	AT1G20980.1	3367	AAACT	8	72	0.111111	SPL14
1	7328638	+	AT1G20980	AT1G20980.1	3384	AAACA	10	72	0.138889	SPL14
1	7328682	+	AT1G20980	AT1G20980.1	3428	AAACC	9	74	0.121622	SPL14
1	7328985	+	AT1G20980	AT1G20980.1	3731	AGACA	15	85	0.176471	SPL14
1	7338116	+	AT1G21000	AT1G21000.1	427	AAACA	23	126	0.18254	gene_source
1	7338186	+	AT1G21000	AT1G21000.1	497	AAACA	20	129	0.155039	gene_source
1	7338356	+	AT1G21000	AT1G21000.1	580	AGACA	16	129	0.124031	gene_source
1	7338373	+	AT1G21000	AT1G21000.1	597	AGACA	40	129	0.310078	gene_source
1	7346403	+	AT1G21010	AT1G21010.1	248	AGACC	11	83	0.13253	gene_source
1	7346759	+	AT1G21010	AT1G21010.1	604	AAACC	21	102	0.205882	gene_source
1	7346838	+	AT1G21010	AT1G21010.1	683	AAACT	15	104	0.144231	gene_source
1	7374453	+	AT1G21065	AT1G21065.1	339	AAACC	15	137	0.109489	gene_source
1	7375735	+	AT1G21065	AT1G21065.1	840	AAACC	18	126	0.142857	gene_source
1	7379425	-	AT1G21080	AT1G21080.1	1246	GAACT	11	60	0.183333	gene_source
1	7378924	-	AT1G21080	AT1G21080.1	1342	GAACC	8	65	0.123077	gene_source
1	7378821	-	AT1G21080	AT1G21080.1	1445	AAACT	30	64	0.46875	gene_source
1	7400574	-	AT1G21130	AT1G21130.1	163	AAACA	37	285	0.129825	IGMT4
1	7400428	-	AT1G21130	AT1G21130.1	309	AAACC	128	325	0.393846	IGMT4
1	7399825	-	AT1G21130	AT1G21130.1	821	AAACT	44	416	0.105769	IGMT4
1	7399152	-	AT1G21130	AT1G21130.1	1406	AAACA	96	456	0.210526	IGMT4
1	7399152	-	AT1G21130	AT1G21130.2	1362	AAACA	8	54	0.148148	IGMT4
1	7419872	-	AT1G21190	AT1G21190.1	512	AAACA	15	73	0.205479	LSM3A
1	7419864	-	AT1G21190	AT1G21190.1	520	AAACC	12	72	0.166667	LSM3A
1	7440049	+	AT1G21250	AT1G21250.1	879	AAACT	24	127	0.188976	WAK1
1	7440478	+	AT1G21250	AT1G21250.1	1223	AGACA	32	152	0.210526	WAK1
1	7440599	+	AT1G21250	AT1G21250.1	1344	GGACT	22	166	0.13253	WAK1
1	7441236	+	AT1G21250	AT1G21250.1	1893	GAACT	26	236	0.110169	WAK1
1	7441748	+	AT1G21250	AT1G21250.1	2405	AAACA	75	314	0.238854	WAK1
1	7441881	+	AT1G21250	AT1G21250.1	2538	AAACT	131	328	0.39939	WAK1
1	7441938	+	AT1G21250	AT1G21250.1	2595	AAACT	45	288	0.15625	WAK1
1	7447187	+	AT1G21270	AT1G21270.1	2289	AAACA	15	81	0.185185	WAK2
1	7447237	+	AT1G21270	AT1G21270.1	2339	GAACA	13	85	0.152941	WAK2
1	7454872	-	AT1G21310	AT1G21310.1	138	AAACA	15	116	0.12931	EXT3
1	7454047	-	AT1G21310	AT1G21310.1	963	AAACA	61	574	0.106272	EXT3
1	7486199	-	AT1G21380	AT1G21380.1	1460	GAACC	7	58	0.12069	TOL3
1	7485776	-	AT1G21380	AT1G21380.1	1883	AAACA	9	65	0.138462	TOL3
1	7485717	-	AT1G21380	AT1G21380.1	1942	GAACA	7	54	0.12963	TOL3
1	7504057	-	AT1G21440	AT1G21440.1	218	AAACC	6	57	0.105263	gene_source
1	7502453	-	AT1G21440	AT1G21440.1	1054	GAACC	23	76	0.302632	gene_source
1	7502443	-	AT1G21440	AT1G21440.1	1064	AGACC	9	76	0.118421	gene_source
1	7512713	-	AT1G21460	AT1G21460.1	441	AAACA	16	54	0.296296	SWEET1
1	7530107	-	AT1G21500	AT1G21500.1	475	AAACT	95	799	0.118899	gene_source
1	7530071	-	AT1G21500	AT1G21500.1	511	AAACC	110	796	0.138191	gene_source
1	7530027	-	AT1G21500	AT1G21500.1	555	AAACC	199	777	0.256113	gene_source
1	7534765	-	AT1G21520	AT1G21520.1	163	AAACA	30	214	0.140187	gene_source
1	7534605	-	AT1G21520	AT1G21520.1	323	AAACA	41	252	0.162698	gene_source
1	7534444	-	AT1G21520	AT1G21520.1	484	AAACT	36	278	0.129496	gene_source
1	7553803	-	AT1G21550	AT1G21550.1	173	AAACT	16	100	0.16	CML44
1	7553723	-	AT1G21550	AT1G21550.1	253	GAACC	11	106	0.103774	CML44
1	7553674	-	AT1G21550	AT1G21550.1	302	AAACT	11	108	0.101852	CML44
1	7553623	-	AT1G21550	AT1G21550.1	353	AAACA	20	112	0.178571	CML44
1	7553196	-	AT1G21550	AT1G21550.1	780	AAACT	30	116	0.258621	CML44
1	7573372	-	AT1G21600	AT1G21600.1	476	AAACT	9	76	0.118421	PTAC6
1	7573336	-	AT1G21600	AT1G21600.1	512	AAACC	14	80	0.175	PTAC6
1	7572533	-	AT1G21600	AT1G21600.1	668	GAACC	26	86	0.302326	PTAC6
1	7571569	-	AT1G21600	AT1G21600.1	997	AGACA	15	115	0.130435	PTAC6
1	7571310	-	AT1G21600	AT1G21600.1	1256	GGACT	17	124	0.137097	PTAC6
1	7571181	-	AT1G21600	AT1G21600.1	1385	GAACA	8	60	0.133333	PTAC6
1	7612352	+	AT1G21670	AT1G21670.1	2112	GGACC	23	107	0.214953	gene_source
1	7613301	+	AT1G21680	AT1G21680.1	468	AAACC	15	77	0.194805	gene_source
1	7613995	+	AT1G21680	AT1G21680.1	1162	AAACA	13	110	0.118182	gene_source
1	7614228	+	AT1G21680	AT1G21680.1	1395	AAACC	18	121	0.14876	gene_source
1	7614610	+	AT1G21680	AT1G21680.1	1777	AAACC	16	144	0.111111	gene_source
1	7626380	+	AT1G21720	AT1G21720.1	199	AAACC	21	145	0.144828	PBC1
1	7645738	+	AT1G21750	AT1G21750.1	129	AAACA	17	87	0.195402	PDIL1-1
1	7646868	+	AT1G21750	AT1G21750.1	667	AAACT	46	185	0.248649	PDIL1-1
1	7647009	+	AT1G21750	AT1G21750.1	808	AAACC	34	201	0.169154	PDIL1-1
1	7647195	+	AT1G21750	AT1G21750.1	918	AAACA	67	223	0.300448	PDIL1-1
1	7652271	-	AT1G21770	AT1G21770.1	18	AGACT	10	59	0.169492	gene_source
1	7652223	-	AT1G21770	AT1G21770.1	66	AAACC	24	200	0.12	gene_source
1	7651907	-	AT1G21770	AT1G21770.1	311	AAACC	26	219	0.118721	gene_source
1	7651804	-	AT1G21770	AT1G21770.1	414	AAACT	23	226	0.10177	gene_source
1	7651796	-	AT1G21770	AT1G21770.1	422	AAACA	30	220	0.136364	gene_source
1	7651751	-	AT1G21770	AT1G21770.1	467	AAACA	35	188	0.18617	gene_source
1	7651660	-	AT1G21770	AT1G21770.1	558	AAACA	8	71	0.112676	gene_source
1	7661703	-	AT1G21830	AT1G21830.1	551	AGACA	9	51	0.176471	gene_source
1	7661679	-	AT1G21830	AT1G21830.1	575	AAACT	9	52	0.173077	gene_source
1	7691416	-	AT1G21900	AT1G21900.1	623	AAACT	23	82	0.280488	gene_source
1	7691281	-	AT1G21900	AT1G21900.1	667	AAACA	15	85	0.176471	gene_source
1	7691174	-	AT1G21900	AT1G21900.1	774	AAACT	9	90	0.1	gene_source
1	7691024	-	AT1G21900	AT1G21900.1	924	AAACT	12	65	0.184615	gene_source
1	7696663	+	AT1G21910	AT1G21910.1	237	AAACA	16	81	0.197531	ERF012
1	7713489	+	AT1G21930	AT1G21930.1	193	AAACA	11	55	0.2	gene_source
1	7714324	+	AT1G21930	AT1G21930.1	492	AGACT	8	60	0.133333	gene_source
1	7714358	+	AT1G21930	AT1G21930.1	526	AAACT	8	59	0.135593	gene_source
1	7791683	+	AT1G22070	AT1G22070.1	1535	AGACA	11	55	0.2	TGA3
1	7791812	+	AT1G22070	AT1G22070.1	1664	GAACA	7	58	0.12069	TGA3
1	7791837	+	AT1G22070	AT1G22070.1	1689	AAACA	12	60	0.2	TGA3
1	7792004	+	AT1G22070	AT1G22070.1	1856	AAACA	12	61	0.196721	TGA3
1	7823221	+	AT1G22160	AT1G22160.1	156	AAACC	8	62	0.129032	FLZ5
1	7823261	+	AT1G22160	AT1G22160.1	196	AGACC	16	65	0.246154	FLZ5
1	7823277	+	AT1G22160	AT1G22160.1	212	GAACC	8	65	0.123077	FLZ5
1	7823739	+	AT1G22160	AT1G22160.1	581	GAACC	31	72	0.430556	FLZ5
1	7835854	+	AT1G22190	AT1G22190.1	74	AAACT	20	159	0.125786	RAP2-13
1	7836478	+	AT1G22190	AT1G22190.1	698	AAACC	34	243	0.139918	RAP2-13
1	7836817	+	AT1G22190	AT1G22190.1	1037	AAACT	38	308	0.123377	RAP2-13
1	7836831	+	AT1G22190	AT1G22190.1	1051	GGACT	35	310	0.112903	RAP2-13
1	7865541	+	AT1G22270	AT1G22270.1	107	AAACT	15	141	0.106383	TRM112A
1	7865979	+	AT1G22270	AT1G22270.1	545	GAACC	19	158	0.120253	TRM112A
1	7874545	+	AT1G22280	AT1G22280.1	400	AGACC	15	101	0.148515	PAPP2C
1	7875721	+	AT1G22280	AT1G22280.1	1292	GAACA	70	134	0.522388	PAPP2C
1	7881052	-	AT1G22300	AT1G22300.1	344	AAACC	59	290	0.203448	GRF10
1	7879925	-	AT1G22300	AT1G22300.1	805	AGACT	43	365	0.117808	GRF10
1	7879908	-	AT1G22300	AT1G22300.1	822	GAACT	145	371	0.390836	GRF10
1	7879878	-	AT1G22300	AT1G22300.1	852	GAACT	85	373	0.227882	GRF10
1	7879011	-	AT1G22300	AT1G22300.1	1192	GAACT	101	391	0.258312	GRF10
1	7906640	-	AT1G22400	AT1G22400.1	330	AAACT	8	62	0.129032	UGT85A1
1	7906509	-	AT1G22400	AT1G22400.1	461	AAACT	33	69	0.478261	UGT85A1
1	7904730	-	AT1G22400	AT1G22400.1	953	AAACT	7	53	0.132075	UGT85A1
1	7904620	-	AT1G22400	AT1G22400.1	1063	AAACA	6	54	0.111111	UGT85A1
1	7904547	-	AT1G22400	AT1G22400.1	1136	GGACC	6	58	0.103448	UGT85A1
1	7912243	+	AT1G22410	AT1G22410.1	401	AAACC	24	96	0.25	gene_source
1	7913565	+	AT1G22410	AT1G22410.1	1166	AAACA	40	148	0.27027	gene_source
1	7914031	+	AT1G22410	AT1G22410.1	1551	AAACA	34	190	0.178947	gene_source
1	7914751	+	AT1G22410	AT1G22410.1	1870	AAACA	78	222	0.351351	gene_source
1	7914798	+	AT1G22410	AT1G22410.1	1917	GAACT	22	216	0.101852	gene_source
1	7926245	+	AT1G22450	AT1G22450.1	663	AAACC	33	131	0.251908	COX6B-1
1	7926411	+	AT1G22450	AT1G22450.1	687	AGACA	16	131	0.122137	COX6B-1
1	7926445	+	AT1G22450	AT1G22450.1	721	AAACC	17	136	0.125	COX6B-1
1	7926450	+	AT1G22450	AT1G22450.1	726	AAACA	31	136	0.227941	COX6B-1
1	7927000	+	AT1G22450	AT1G22450.1	984	AAACC	16	155	0.103226	COX6B-1
1	7927048	+	AT1G22450	AT1G22450.1	1032	AAACT	39	135	0.288889	COX6B-1
1	7955912	-	AT1G22530	AT1G22530.1	2151	GAACC	13	67	0.19403	PATL2
1	7955887	-	AT1G22530	AT1G22530.1	2176	GAACC	13	67	0.19403	PATL2
1	7955784	-	AT1G22530	AT1G22530.1	2279	AAACC	8	70	0.114286	PATL2
1	7955739	-	AT1G22530	AT1G22530.1	2324	AAACA	10	63	0.15873	PATL2
1	8003528	+	AT1G22630	AT1G22630.1	306	GAACC	68	178	0.382022	gene_source
1	8004214	+	AT1G22630	AT1G22630.1	644	AAACA	35	207	0.169082	gene_source
1	8029236	-	AT1G22700	AT1G22700.2	567	GAACC	18	76	0.236842	PYG7
1	8029108	-	AT1G22700	AT1G22700.2	695	AGACC	8	78	0.102564	PYG7
1	8028314	-	AT1G22700	AT1G22700.2	1158	AAACA	11	78	0.141026	PYG7
1	8028296	-	AT1G22700	AT1G22700.2	1176	GAACC	8	78	0.102564	PYG7
1	8028289	-	AT1G22700	AT1G22700.2	1183	GAACC	11	77	0.142857	PYG7
1	8028210	-	AT1G22700	AT1G22700.2	1262	AAACT	10	65	0.153846	PYG7
1	8033020	-	AT1G22710	AT1G22710.1	137	AAACC	13	88	0.147727	SUC2
1	8032494	-	AT1G22710	AT1G22710.1	663	GGACC	22	131	0.167939	SUC2
1	8032105	-	AT1G22710	AT1G22710.1	1052	AAACT	26	152	0.171053	SUC2
1	8031822	-	AT1G22710	AT1G22710.1	1335	AAACA	45	191	0.235602	SUC2
1	8031782	-	AT1G22710	AT1G22710.1	1375	AAACA	56	195	0.287179	SUC2
1	8030871	-	AT1G22710	AT1G22710.1	1765	AAACA	37	235	0.157447	SUC2
1	8030821	-	AT1G22710	AT1G22710.1	1815	AAACT	84	235	0.357447	SUC2
1	8030791	-	AT1G22710	AT1G22710.1	1845	AAACC	32	227	0.140969	SUC2
1	8068612	+	AT1G22780	AT1G22780.1	300	GAACT	60	360	0.166667	RPS18C
1	8069116	+	AT1G22780	AT1G22780.1	538	AAACC	164	398	0.41206	RPS18C
1	8069299	+	AT1G22780	AT1G22780.1	721	AAACT	10	84	0.119048	RPS18C
1	8079491	+	AT1G22840	AT1G22840.1	205	AAACA	62	314	0.197452	CYTC-1
1	8080377	+	AT1G22840	AT1G22840.1	533	AAACT	154	348	0.442529	CYTC-1
1	8080667	-	AT1G22850	AT1G22850.1	1105	AAACA	29	158	0.183544	gene_source
1	8220003	+	AT1G23190	AT1G23190.1	196	GAACT	7	51	0.137255	PGM3
1	8221245	+	AT1G23190	AT1G23190.1	410	AAACA	7	60	0.116667	PGM3
1	8222277	+	AT1G23190	AT1G23190.1	870	GAACT	14	81	0.17284	PGM3
1	8223277	+	AT1G23190	AT1G23190.1	1413	AAACT	23	104	0.221154	PGM3
1	8224211	+	AT1G23190	AT1G23190.1	1915	AAACC	19	140	0.135714	PGM3
1	8257711	-	AT1G23260	AT1G23260.1	405	AGACC	8	67	0.119403	UEV1A
1	8257701	-	AT1G23260	AT1G23260.1	415	AAACA	7	67	0.104478	UEV1A
1	8257572	-	AT1G23260	AT1G23260.1	452	GAACC	17	67	0.253731	UEV1A
1	8257152	-	AT1G23260	AT1G23260.1	686	AAACA	18	68	0.264706	UEV1A
1	8257072	-	AT1G23260	AT1G23260.1	766	AAACA	16	53	0.301887	UEV1A
1	8263495	+	AT1G23290	AT1G23290.1	571	GAACT	26	229	0.113537	RPL27AB
1	8271694	-	AT1G23310	AT1G23310.1	328	GAACC	186	497	0.374245	GGAT1
1	8271671	-	AT1G23310	AT1G23310.1	351	AGACT	84	736	0.11413	GGAT1
1	8271335	-	AT1G23310	AT1G23310.1	419	GAACA	84	770	0.109091	GGAT1
1	8271310	-	AT1G23310	AT1G23310.1	444	AGACT	104	777	0.133848	GGAT1
1	8271255	-	AT1G23310	AT1G23310.1	499	GAACT	87	789	0.110266	GGAT1
1	8270742	-	AT1G23310	AT1G23310.1	694	AAACA	197	858	0.229604	GGAT1
1	8270193	-	AT1G23310	AT1G23310.1	990	AAACT	104	997	0.104313	GGAT1
1	8269909	-	AT1G23310	AT1G23310.1	1188	GAACA	159	1091	0.145738	GGAT1
1	8268627	-	AT1G23310	AT1G23310.1	1963	AAACC	218	1138	0.191564	GGAT1
1	8268587	-	AT1G23310	AT1G23310.1	2003	AAACT	148	805	0.183851	GGAT1
1	8310527	-	AT1G23390	AT1G23390.1	390	AGACC	15	128	0.117188	gene_source
1	8310491	-	AT1G23390	AT1G23390.1	426	GAACC	21	130	0.161538	gene_source
1	8310456	-	AT1G23390	AT1G23390.1	461	AAACC	30	132	0.227273	gene_source
1	8337322	+	AT1G23490	AT1G23490.1	318	AGACC	110	540	0.203704	ARF2-A
1	8338428	+	AT1G23490	AT1G23490.1	828	AAACA	99	728	0.135989	ARF2-A
1	8338533	+	AT1G23490	AT1G23490.1	933	AAACT	102	666	0.153153	ARF2-A
1	8338559	+	AT1G23490	AT1G23490.1	959	AAACT	113	619	0.182553	ARF2-A
1	8385825	+	AT1G23710	AT1G23710.1	638	GGACA	12	119	0.10084	gene_source
1	8386071	+	AT1G23710	AT1G23710.1	884	AAACT	20	169	0.118343	gene_source
1	8386169	+	AT1G23710	AT1G23710.1	982	AAACA	18	176	0.102273	gene_source
1	8386448	+	AT1G23710	AT1G23710.1	1261	AAACC	25	135	0.185185	gene_source
1	8399518	-	AT1G23740	AT1G23740.1	319	AAACA	23	110	0.209091	AOR
1	8398285	-	AT1G23740	AT1G23740.1	1301	GAACC	40	200	0.2	AOR
1	8420356	+	AT1G23820	AT1G23820.2	92	AAACC	16	75	0.213333	SPDSYN1
1	8422193	+	AT1G23820	AT1G23820.2	790	AAACC	24	210	0.114286	SPDSYN1
1	8422502	+	AT1G23820	AT1G23820.2	1019	AAACA	68	227	0.299559	SPDSYN1
1	8429296	-	AT1G23860	AT1G23860.1	190	AAACA	6	56	0.107143	RSZ21
1	8428985	-	AT1G23860	AT1G23860.1	353	AGACC	29	64	0.453125	RSZ21
1	8428089	-	AT1G23860	AT1G23860.1	811	AAACT	7	70	0.1	RSZ21
1	8428084	-	AT1G23860	AT1G23860.1	816	GGACC	7	70	0.1	RSZ21
1	8427929	-	AT1G23860	AT1G23860.1	971	AGACA	14	66	0.212121	RSZ21
1	8435223	+	AT1G23870	AT1G23870.1	2540	AAACC	6	54	0.111111	TPS9
1	8435304	+	AT1G23870	AT1G23870.1	2621	AAACC	9	56	0.160714	TPS9
1	8435558	+	AT1G23870	AT1G23870.1	2875	AAACA	8	60	0.133333	TPS9
1	8479530	-	AT1G23960	AT1G23960.1	436	AAACT	8	56	0.142857	gene_source
1	8479390	-	AT1G23960	AT1G23960.1	576	GAACT	10	57	0.175439	gene_source
1	8478533	-	AT1G23960	AT1G23960.1	1170	AAACT	14	71	0.197183	gene_source
1	8501462	-	AT1G24020	AT1G24020.1	81	AAACA	32	306	0.104575	MLP423
1	8500699	-	AT1G24020	AT1G24020.1	506	GAACT	43	357	0.120448	MLP423
1	8500664	-	AT1G24020	AT1G24020.1	541	AAACT	73	353	0.206799	MLP423
1	8500645	-	AT1G24020	AT1G24020.1	560	GAACC	44	342	0.128655	MLP423
1	8500573	-	AT1G24020	AT1G24020.1	632	GAACC	27	231	0.116883	MLP423
1	8500699	-	AT1G24020	AT1G24020.2	611	GAACT	10	62	0.16129	MLP423
1	8507336	+	AT1G24050	AT1G24050.1	263	AGACC	11	94	0.117021	gene_source
1	8507406	+	AT1G24050	AT1G24050.1	333	AAACT	13	101	0.128713	gene_source
1	8508737	+	AT1G24050	AT1G24050.1	954	AAACT	33	118	0.279661	gene_source
1	8508755	+	AT1G24050	AT1G24050.1	972	GAACT	25	86	0.290698	gene_source
1	8526831	-	AT1G24100	AT1G24100.1	257	GAACC	6	52	0.115385	UGT74B1
1	8526630	-	AT1G24100	AT1G24100.1	458	GAACT	18	54	0.333333	UGT74B1
1	8526225	-	AT1G24100	AT1G24100.1	782	GGACC	7	65	0.107692	UGT74B1
1	8526013	-	AT1G24100	AT1G24100.1	994	GAACT	14	67	0.208955	UGT74B1
1	8537164	-	AT1G24140	AT1G24140.1	617	GAACC	9	70	0.128571	3MMP
1	8537155	-	AT1G24140	AT1G24140.1	626	GAACT	9	70	0.128571	3MMP
1	8537057	-	AT1G24140	AT1G24140.1	724	AAACT	17	73	0.232877	3MMP
1	8536938	-	AT1G24140	AT1G24140.1	843	AAACA	12	77	0.155844	3MMP
1	8536815	-	AT1G24140	AT1G24140.1	966	AAACA	8	80	0.1	3MMP
1	8541135	+	AT1G24145	AT1G24145.1	298	GAACA	18	135	0.133333	gene_source
1	8541544	+	AT1G24145	AT1G24145.1	517	AAACA	17	167	0.101796	gene_source
1	8541594	+	AT1G24145	AT1G24145.1	567	AGACA	55	170	0.323529	gene_source
1	8542606	+	AT1G24147	AT1G24147.1	395	AAACT	43	175	0.245714	gene_source
1	8558421	-	AT1G24170	AT1G24170.1	646	GAACT	12	66	0.181818	GATL8
1	8557956	-	AT1G24170	AT1G24170.1	1111	GAACT	25	80	0.3125	GATL8
1	8557920	-	AT1G24170	AT1G24170.1	1147	AGACC	9	83	0.108434	GATL8
1	8557595	-	AT1G24170	AT1G24170.1	1472	AGACT	10	98	0.102041	GATL8
1	8563265	-	AT1G24180	AT1G24180.1	238	AAACC	10	52	0.192308	IAR4
1	8562745	-	AT1G24180	AT1G24180.1	758	GAACA	8	63	0.126984	IAR4
1	8562102	-	AT1G24180	AT1G24180.1	921	AAACA	10	65	0.153846	IAR4
1	8560967	-	AT1G24180	AT1G24180.1	1229	AAACA	9	77	0.116883	IAR4
1	8643318	+	AT1G24360	AT1G24360.1	1233	AAACA	29	188	0.154255	gene_source
1	8643335	+	AT1G24360	AT1G24360.1	1250	AGACA	30	188	0.159574	gene_source
1	8643417	+	AT1G24360	AT1G24360.1	1332	AAACT	37	147	0.251701	gene_source
1	8686346	-	AT1G24510	AT1G24510.1	1269	GAACT	13	116	0.112069	CCT5
1	8685585	-	AT1G24510	AT1G24510.1	1672	AAACA	13	129	0.100775	CCT5
1	8685374	-	AT1G24510	AT1G24510.1	1883	GAACA	8	67	0.119403	CCT5
1	8711370	-	AT1G24575	AT1G24575.1	209	GAACC	7	59	0.118644	gene_source
1	8711173	-	AT1G24575	AT1G24575.1	406	AAACC	23	64	0.359375	gene_source
1	8770509	+	AT1G24800	AT1G24800.1	999	AGACA	6	54	0.111111	gene_source
1	8770582	+	AT1G24800	AT1G24800.1	1072	AGACC	12	56	0.214286	gene_source
1	8770919	+	AT1G24800	AT1G24800.1	1409	GAACC	9	56	0.160714	gene_source
1	8770932	+	AT1G24800	AT1G24800.1	1422	GAACC	13	56	0.232143	gene_source
1	8775963	+	AT1G24880	AT1G24880.2	63	AAACA	16	107	0.149533	gene_source
1	8775970	+	AT1G24880	AT1G24880.2	70	AAACT	26	113	0.230088	gene_source
1	8777083	+	AT1G24880	AT1G24880.2	315	GAACT	58	390	0.148718	gene_source
1	8777392	+	AT1G24880	AT1G24880.2	624	AAACA	40	317	0.126183	gene_source
1	8775963	+	AT1G24880	AT1G24880.3	63	AAACA	8	61	0.131148	gene_source
1	8775970	+	AT1G24880	AT1G24880.3	70	AAACT	12	67	0.179104	gene_source
1	8777083	+	AT1G24880	AT1G24880.3	315	GAACT	36	202	0.178218	gene_source
1	8777994	+	AT1G24880	AT1G24880.3	659	AGACT	56	383	0.146214	gene_source
1	8778039	+	AT1G24880	AT1G24880.3	704	AAACT	8	77	0.103896	gene_source
1	8839408	-	AT1G25220	AT1G25220.1	202	AAACC	11	85	0.129412	ASB1
1	8838418	-	AT1G25220	AT1G25220.1	449	GAACT	16	95	0.168421	ASB1
1	8837758	-	AT1G25220	AT1G25220.1	721	AAACC	21	104	0.201923	ASB1
1	8840603	-	AT1G25230	AT1G25230.1	927	GGACA	7	50	0.14	gene_source
1	8840603	-	AT1G25230	AT1G25230.3	1038	GGACA	11	56	0.196429	gene_source
1	8855829	-	AT1G25260	AT1G25260.1	46	AAACA	14	94	0.148936	gene_source
1	8854599	-	AT1G25260	AT1G25260.1	561	GAACC	23	137	0.167883	gene_source
1	8854561	-	AT1G25260	AT1G25260.1	599	AAACA	32	139	0.230216	gene_source
1	8854008	-	AT1G25260	AT1G25260.1	971	GAACC	22	62	0.354839	gene_source
1	8861346	+	AT1G25275	AT1G25275.1	607	GAACC	17	111	0.153153	gene_source
1	8906527	-	AT1G25390	AT1G25390.1	2532	GAACT	20	50	0.4	LRK10L-1.1
1	8912310	-	AT1G25400	AT1G25400.1	513	AAACA	6	59	0.101695	gene_source
1	8911548	-	AT1G25400	AT1G25400.1	1275	AGACA	7	53	0.132075	gene_source
1	8911361	-	AT1G25400	AT1G25400.1	1462	GAACA	8	54	0.148148	gene_source
1	8935410	-	AT1G25440	AT1G25440.1	135	AAACT	12	98	0.122449	COL16
1	8935400	-	AT1G25440	AT1G25440.1	145	GGACT	11	103	0.106796	COL16
1	8935338	-	AT1G25440	AT1G25440.1	207	AAACC	14	118	0.118644	COL16
1	8935142	-	AT1G25440	AT1G25440.1	403	AAACC	23	129	0.178295	COL16
1	8934421	-	AT1G25440	AT1G25440.1	1124	GAACA	37	190	0.194737	COL16
1	8934392	-	AT1G25440	AT1G25440.1	1153	AAACT	30	192	0.15625	COL16
1	8933873	-	AT1G25440	AT1G25440.1	1580	AAACA	28	244	0.114754	COL16
1	8933743	-	AT1G25440	AT1G25440.1	1710	AAACT	31	126	0.246032	COL16
1	8938940	-	AT1G25450	AT1G25450.1	1549	GAACA	6	58	0.103448	KCS5
1	8951687	+	AT1G25490	AT1G25490.1	163	GAACT	14	53	0.264151	PP2AA1
1	8951717	+	AT1G25490	AT1G25490.1	193	GAACC	6	55	0.109091	PP2AA1
1	8951782	+	AT1G25490	AT1G25490.1	258	GAACT	6	56	0.107143	PP2AA1
1	8952923	+	AT1G25490	AT1G25490.1	976	GAACT	15	77	0.194805	PP2AA1
1	8976566	+	AT1G25550	AT1G25550.1	241	AAACT	16	109	0.146789	HHO3
1	8976727	+	AT1G25550	AT1G25550.1	402	GAACA	69	144	0.479167	HHO3
1	8977057	+	AT1G25550	AT1G25550.1	640	AAACT	18	166	0.108434	HHO3
1	8982518	-	AT1G25560	AT1G25560.1	797	AAACA	30	108	0.277778	TEM1
1	8982335	-	AT1G25560	AT1G25560.1	980	AAACA	19	113	0.168142	TEM1
1	8981779	-	AT1G25560	AT1G25560.1	1536	AGACA	13	125	0.104	TEM1
1	9026215	-	AT1G26110	AT1G26110.1	1268	AAACA	37	101	0.366337	DCP5
1	9025014	-	AT1G26110	AT1G26110.1	1976	AAACA	33	140	0.235714	DCP5
1	9024807	-	AT1G26110	AT1G26110.1	2044	AGACA	21	141	0.148936	DCP5
1	9024615	-	AT1G26110	AT1G26110.1	2236	AAACT	26	153	0.169935	DCP5
1	9024533	-	AT1G26110	AT1G26110.1	2318	AAACA	16	149	0.107383	DCP5
1	9024527	-	AT1G26110	AT1G26110.1	2324	AAACC	38	147	0.258503	DCP5
1	9024495	-	AT1G26110	AT1G26110.1	2356	AAACC	25	148	0.168919	DCP5
1	9024438	-	AT1G26110	AT1G26110.1	2413	AGACT	43	146	0.294521	DCP5
1	9024394	-	AT1G26110	AT1G26110.1	2457	GAACT	41	122	0.336066	DCP5
1	9090245	-	AT1G26270	AT1G26270.1	1987	GGACT	6	55	0.109091	PI4KG5
1	9090199	-	AT1G26270	AT1G26270.1	2033	AAACA	7	56	0.125	PI4KG5
1	9090053	-	AT1G26270	AT1G26270.1	2179	AAACA	22	63	0.349206	PI4KG5
1	9131267	-	AT1G26390	AT1G26390.1	513	AAACA	7	51	0.137255	FOX2
1	9130982	-	AT1G26390	AT1G26390.1	798	AAACA	10	60	0.166667	FOX2
1	9130877	-	AT1G26390	AT1G26390.1	903	GAACA	14	65	0.215385	FOX2
1	9130820	-	AT1G26390	AT1G26390.1	960	GAACC	8	66	0.121212	FOX2
1	9130789	-	AT1G26390	AT1G26390.1	991	AAACT	20	66	0.30303	FOX2
1	9130383	-	AT1G26390	AT1G26390.1	1397	GAACC	10	85	0.117647	FOX2
1	9155124	+	AT1G26470	AT1G26470.1	34	AAACC	13	77	0.168831	gene_source
1	9155405	+	AT1G26470	AT1G26470.1	229	AAACT	12	96	0.125	gene_source
1	9172774	+	AT1G26550	AT1G26550.1	583	AAACA	24	182	0.131868	gene_source
1	9172811	+	AT1G26550	AT1G26550.1	620	AAACT	37	169	0.218935	gene_source
1	9206074	+	AT1G26630	AT1G26630.1	275	AAACC	147	1329	0.110609	ELF5A-2
1	9206476	+	AT1G26630	AT1G26630.1	313	AAACT	139	1369	0.101534	ELF5A-2
1	9207099	+	AT1G26630	AT1G26630.1	649	AAACA	503	1593	0.315756	ELF5A-2
1	9207188	+	AT1G26630	AT1G26630.1	738	AGACC	350	1602	0.218477	ELF5A-2
1	9207216	+	AT1G26630	AT1G26630.1	766	AGACA	197	1599	0.123202	ELF5A-2
1	9207263	+	AT1G26630	AT1G26630.1	813	AAACA	309	1326	0.233032	ELF5A-2
1	9207298	+	AT1G26630	AT1G26630.1	848	AAACC	59	472	0.125	ELF5A-2
1	9207156	+	AT1G26630	AT1G26630.2	692	GAACC	8	69	0.115942	ELF5A-2
1	9207188	+	AT1G26630	AT1G26630.2	724	AGACC	34	70	0.485714	ELF5A-2
1	9207216	+	AT1G26630	AT1G26630.2	752	AGACA	16	72	0.222222	ELF5A-2
1	9207263	+	AT1G26630	AT1G26630.2	799	AAACA	27	64	0.421875	ELF5A-2
1	9214526	+	AT1G26665	AT1G26665.1	217	GAACA	10	94	0.106383	gene_source
1	9216038	+	AT1G26670	AT1G26670.1	269	AAACA	23	136	0.169118	VTI12
1	9216089	+	AT1G26670	AT1G26670.1	320	AAACA	20	141	0.141844	VTI12
1	9217520	+	AT1G26670	AT1G26670.1	826	AAACC	51	181	0.281768	VTI12
1	9217806	+	AT1G26670	AT1G26670.1	1015	AAACA	63	197	0.319797	VTI12
1	9259803	+	AT1G26770	AT1G26770.1	267	AAACA	10	55	0.181818	ATEXPA10
1	9260246	+	AT1G26770	AT1G26770.1	634	GAACA	8	66	0.121212	ATEXPA10
1	9260836	+	AT1G26770	AT1G26770.1	1062	AAACT	15	86	0.174419	ATEXPA10
1	9260971	+	AT1G26770	AT1G26770.1	1197	AAACT	14	93	0.150538	ATEXPA10
1	9285546	-	AT1G26800	AT1G26800.1	850	AAACT	10	67	0.149254	MPSR1
1	9298117	+	AT1G26830	AT1G26830.1	2319	AAACA	8	53	0.150943	CUL3A
1	9298220	+	AT1G26830	AT1G26830.1	2422	AGACC	12	57	0.210526	CUL3A
1	9298353	+	AT1G26830	AT1G26830.1	2555	AAACT	9	63	0.142857	CUL3A
1	9298490	+	AT1G26830	AT1G26830.1	2692	GAACC	6	57	0.105263	CUL3A
1	9302241	-	AT1G26850	AT1G26850.1	1414	AAACT	13	62	0.209677	gene_source
1	9301489	-	AT1G26850	AT1G26850.1	1992	GAACC	30	91	0.32967	gene_source
1	9301051	-	AT1G26850	AT1G26850.1	2340	AAACA	22	104	0.211538	gene_source
1	9300984	-	AT1G26850	AT1G26850.1	2407	GAACT	16	88	0.181818	gene_source
1	9302361	-	AT1G26850	AT1G26850.2	1327	AGACC	9	63	0.142857	gene_source
1	9302268	-	AT1G26850	AT1G26850.2	1420	GAACA	9	67	0.134328	gene_source
1	9302241	-	AT1G26850	AT1G26850.2	1447	AAACT	11	70	0.157143	gene_source
1	9301654	-	AT1G26850	AT1G26850.2	1951	GGACT	14	99	0.141414	gene_source
1	9301511	-	AT1G26850	AT1G26850.2	2003	GAACA	11	105	0.104762	gene_source
1	9301489	-	AT1G26850	AT1G26850.2	2025	GAACC	26	106	0.245283	gene_source
1	9301051	-	AT1G26850	AT1G26850.2	2373	AAACA	27	110	0.245455	gene_source
1	9300984	-	AT1G26850	AT1G26850.2	2440	GAACT	13	85	0.152941	gene_source
1	9316629	-	AT1G26880	AT1G26880.1	252	GAACC	37	321	0.115265	RPL34A
1	9315865	-	AT1G26880	AT1G26880.1	423	AAACC	165	352	0.46875	RPL34A
1	9329635	+	AT1G26920	AT1G26920.1	143	AAACC	14	60	0.233333	gene_source
1	9329940	+	AT1G26920	AT1G26920.1	448	GAACT	8	73	0.109589	gene_source
1	9376061	+	AT1G27000	AT1G27000.1	955	AAACT	17	66	0.257576	gene_source
1	9376264	+	AT1G27000	AT1G27000.1	1026	AAACA	9	66	0.136364	gene_source
1	9376473	+	AT1G27000	AT1G27000.1	1149	AAACT	11	72	0.152778	gene_source
1	9376554	+	AT1G27000	AT1G27000.1	1230	AAACT	14	74	0.189189	gene_source
1	9376644	+	AT1G27000	AT1G27000.1	1320	GAACT	7	64	0.109375	gene_source
1	9379537	+	AT1G27020	AT1G27020.1	624	GAACT	7	60	0.116667	gene_source
1	9379936	+	AT1G27020	AT1G27020.1	837	AAACA	9	68	0.132353	gene_source
1	9380427	+	AT1G27020	AT1G27020.1	1166	GAACC	10	88	0.113636	gene_source
1	9380586	+	AT1G27020	AT1G27020.1	1325	AAACA	6	54	0.111111	gene_source
1	9405969	-	AT1G27090	AT1G27090.1	401	AAACC	12	69	0.173913	gene_source
1	9405962	-	AT1G27090	AT1G27090.1	408	AAACA	40	70	0.571429	gene_source
1	9405816	-	AT1G27090	AT1G27090.1	554	AAACC	24	78	0.307692	gene_source
1	9405443	-	AT1G27090	AT1G27090.1	927	AAACT	15	96	0.15625	gene_source
1	9404144	-	AT1G27090	AT1G27090.1	1431	GAACT	49	125	0.392	gene_source
1	9404066	-	AT1G27090	AT1G27090.1	1509	AGACC	21	133	0.157895	gene_source
1	9403923	-	AT1G27090	AT1G27090.1	1652	GAACT	46	96	0.479167	gene_source
1	9408561	-	AT1G27100	AT1G27100.1	952	AAACA	32	230	0.13913	gene_source
1	9408446	-	AT1G27100	AT1G27100.1	1067	AAACC	25	249	0.100402	gene_source
1	9407760	-	AT1G27100	AT1G27100.1	1651	AAACA	34	334	0.101796	gene_source
1	9407598	-	AT1G27100	AT1G27100.1	1813	GAACA	45	354	0.127119	gene_source
1	9407493	-	AT1G27100	AT1G27100.1	1918	GAACC	42	374	0.112299	gene_source
1	9407394	-	AT1G27100	AT1G27100.1	2017	AGACT	64	357	0.179272	gene_source
1	9407291	-	AT1G27100	AT1G27100.1	2120	GAACA	21	176	0.119318	gene_source
1	9407246	-	AT1G27100	AT1G27100.1	2165	AAACA	16	79	0.202532	gene_source
1	9426385	+	AT1G27130	AT1G27130.1	774	AGACC	16	154	0.103896	GSTU13
1	9481645	+	AT1G27290	AT1G27290.1	241	AAACC	29	197	0.147208	gene_source
1	9481713	+	AT1G27290	AT1G27290.1	309	AAACC	44	232	0.189655	gene_source
1	9481811	+	AT1G27290	AT1G27290.1	407	GAACA	26	254	0.102362	gene_source
1	9482641	+	AT1G27290	AT1G27290.1	877	GAACA	125	323	0.386997	gene_source
1	9482675	+	AT1G27290	AT1G27290.1	911	AAACA	54	322	0.167702	gene_source
1	9483746	+	AT1G27300	AT1G27300.1	322	AAACC	22	58	0.37931	gene_source
1	9484073	+	AT1G27300	AT1G27300.1	649	GAACC	8	71	0.112676	gene_source
1	9484109	+	AT1G27300	AT1G27300.1	685	AAACA	8	74	0.108108	gene_source
1	9485518	-	AT1G27310	AT1G27310.1	485	GAACA	23	230	0.1	NTF2A
1	9484658	-	AT1G27310	AT1G27310.1	538	AAACT	44	234	0.188034	NTF2A
1	9484508	-	AT1G27310	AT1G27310.1	688	GAACA	37	240	0.154167	NTF2A
1	9484405	-	AT1G27310	AT1G27310.1	791	GAACC	17	98	0.173469	NTF2A
1	9484383	-	AT1G27310	AT1G27310.1	813	AAACA	21	91	0.230769	NTF2A
1	9493572	+	AT1G27330	AT1G27330.1	268	GAACA	115	288	0.399306	gene_source
1	9493601	+	AT1G27330	AT1G27330.1	297	AGACC	179	292	0.613014	gene_source
1	9497625	+	AT1G27340	AT1G27340.1	1569	AAACA	17	60	0.283333	FBX6
1	9498706	-	AT1G27350	AT1G27350.1	418	AGACC	101	217	0.465438	gene_source
1	9514492	-	AT1G27390	AT1G27390.1	270	GAACT	17	68	0.25	TOM20-2
1	9513411	-	AT1G27390	AT1G27390.1	829	AAACA	18	84	0.214286	TOM20-2
1	9513200	-	AT1G27390	AT1G27390.1	1040	AAACT	9	76	0.118421	TOM20-2
1	9516016	+	AT1G27400	AT1G27400.1	210	AAACA	52	345	0.150725	RPL17A
1	9516524	+	AT1G27400	AT1G27400.1	544	AAACC	54	407	0.132678	RPL17A
1	9516799	+	AT1G27400	AT1G27400.1	721	AGACC	73	392	0.186224	RPL17A
1	9528784	-	AT1G27435	AT1G27435.1	95	GAACT	20	96	0.208333	gene_source
1	9527871	-	AT1G27435	AT1G27435.1	395	GAACC	17	106	0.160377	gene_source
1	9532160	+	AT1G27450	AT1G27450.1	352	AAACC	9	50	0.18	APT1
1	9533870	+	AT1G27450	AT1G27450.1	1028	AGACA	22	79	0.278481	APT1
1	9532498	+	AT1G27450	AT1G27450.2	676	AAACC	11	102	0.107843	APT1
1	9533870	+	AT1G27450	AT1G27450.2	1213	AGACA	16	60	0.266667	APT1
1	9533924	+	AT1G27450	AT1G27450.2	1267	AGACT	8	58	0.137931	APT1
1	9533487	+	AT1G27450	AT1G27450.4	500	GGACT	7	58	0.12069	APT1
1	9533870	+	AT1G27450	AT1G27450.4	706	AGACA	27	104	0.259615	APT1
1	9533924	+	AT1G27450	AT1G27450.4	760	AGACT	14	105	0.133333	APT1
1	9563412	-	AT1G27530	AT1G27530.1	536	AAACT	9	82	0.109756	gene_source
1	9562701	-	AT1G27530	AT1G27530.1	729	GAACT	26	83	0.313253	gene_source
1	9562648	-	AT1G27530	AT1G27530.1	782	AAACC	10	78	0.128205	gene_source
1	9615300	+	AT1G27650	AT1G27650.1	348	AAACA	16	71	0.225352	U2AF35A
1	9615700	+	AT1G27650	AT1G27650.1	748	AAACT	12	69	0.173913	U2AF35A
1	9616005	+	AT1G27650	AT1G27650.1	1053	GAACA	10	62	0.16129	U2AF35A
1	9616045	+	AT1G27650	AT1G27650.1	1093	AAACA	11	64	0.171875	U2AF35A
1	9616286	+	AT1G27650	AT1G27650.1	1334	GAACT	10	53	0.188679	U2AF35A
1	9639118	+	AT1G27695	AT1G27695.1	95	AAACA	8	56	0.142857	TGD5
1	9649028	-	AT1G27730	AT1G27730.1	296	AAACT	133	777	0.171171	ZAT10
1	9648843	-	AT1G27730	AT1G27730.1	481	AAACC	91	895	0.101676	ZAT10
1	9648501	-	AT1G27730	AT1G27730.1	823	AAACA	125	1138	0.109842	ZAT10
1	9648168	-	AT1G27730	AT1G27730.1	1156	AAACC	61	566	0.107774	ZAT10
1	9673968	-	AT1G27770	AT1G27770.1	1693	AAACT	10	63	0.15873	ACA1
1	9673909	-	AT1G27770	AT1G27770.1	1752	AAACA	8	63	0.126984	ACA1
1	9673904	-	AT1G27770	AT1G27770.1	1757	AAACC	13	63	0.206349	ACA1
1	9672497	-	AT1G27770	AT1G27770.1	2763	GGACA	11	94	0.117021	ACA1
1	9672466	-	AT1G27770	AT1G27770.1	2794	GAACC	31	97	0.319588	ACA1
1	9672497	-	AT1G27770	AT1G27770.3	2793	GGACA	11	70	0.157143	ACA1
1	9672466	-	AT1G27770	AT1G27770.3	2824	GAACC	21	70	0.3	ACA1
1	9672327	-	AT1G27770	AT1G27770.3	2963	AGACA	12	77	0.155844	ACA1
1	9672466	-	AT1G27770	AT1G27770.4	2763	GAACC	10	56	0.178571	ACA1
1	9672339	-	AT1G27770	AT1G27770.4	2890	AAACA	6	60	0.1	ACA1
1	9732426	-	AT1G27930	AT1G27930.1	575	GAACA	19	52	0.365385	gene_source
1	9732375	-	AT1G27930	AT1G27930.1	626	GAACA	10	60	0.166667	gene_source
1	9731697	-	AT1G27930	AT1G27930.1	1304	GAACC	13	112	0.116071	gene_source
1	9834207	-	AT1G28140	AT1G28140.1	304	GGACC	8	68	0.117647	gene_source
1	9832928	-	AT1G28140	AT1G28140.1	1064	AAACA	10	82	0.121951	gene_source
1	9835657	-	AT1G28150	AT1G28150.1	261	GAACT	9	65	0.138462	gene_source
1	9835044	-	AT1G28150	AT1G28150.1	612	AAACA	22	73	0.30137	gene_source
1	9835657	-	AT1G28150	AT1G28150.2	364	GAACT	9	60	0.15	gene_source
1	9835632	-	AT1G28150	AT1G28150.2	389	GAACC	10	60	0.166667	gene_source
1	9851377	-	AT1G28200	AT1G28200.1	562	AAACA	6	53	0.113208	FIP1
1	9851224	-	AT1G28200	AT1G28200.1	715	AGACC	10	57	0.175439	FIP1
1	9850270	-	AT1G28200	AT1G28200.1	1040	AAACA	26	57	0.45614	FIP1
1	9887288	-	AT1G28280	AT1G28280.1	191	AAACC	34	76	0.447368	VQ4
1	9887192	-	AT1G28280	AT1G28280.1	287	AAACA	9	90	0.1	VQ4
1	9887045	-	AT1G28280	AT1G28280.1	434	AAACA	14	100	0.14	VQ4
1	9886965	-	AT1G28280	AT1G28280.1	514	AAACC	19	102	0.186275	VQ4
1	9886922	-	AT1G28280	AT1G28280.1	557	AAACC	18	110	0.163636	VQ4
1	9886821	-	AT1G28280	AT1G28280.1	658	AAACC	31	119	0.260504	VQ4
1	9890747	-	AT1G28290	AT1G28290.1	269	AAACC	28	119	0.235294	AGP31
1	9890625	-	AT1G28290	AT1G28290.1	391	AAACC	76	149	0.510067	AGP31
1	9890589	-	AT1G28290	AT1G28290.1	427	AAACC	16	154	0.103896	AGP31
1	9890541	-	AT1G28290	AT1G28290.1	475	AAACC	55	161	0.341615	AGP31
1	9890529	-	AT1G28290	AT1G28290.1	487	AAACC	90	163	0.552147	AGP31
1	9890493	-	AT1G28290	AT1G28290.1	523	AAACC	27	170	0.158824	AGP31
1	9890433	-	AT1G28290	AT1G28290.1	583	AAACC	113	181	0.624309	AGP31
1	9890373	-	AT1G28290	AT1G28290.1	643	AAACC	125	203	0.615764	AGP31
1	9890313	-	AT1G28290	AT1G28290.1	703	AAACC	126	226	0.557522	AGP31
1	9890277	-	AT1G28290	AT1G28290.1	739	AAACC	43	239	0.179916	AGP31
1	9889628	-	AT1G28290	AT1G28290.1	955	AAACT	42	262	0.160305	AGP31
1	9889605	-	AT1G28290	AT1G28290.1	978	GAACA	62	263	0.235741	AGP31
1	9934829	-	AT1G28330	AT1G28330.1	350	AAACC	68	572	0.118881	DRM1
1	9934829	-	AT1G28330	AT1G28330.2	347	AAACC	53	341	0.155425	DRM1
1	9934105	-	AT1G28330	AT1G28330.2	682	AAACT	49	354	0.138418	DRM1
1	9943154	+	AT1G28340	AT1G28340.1	1997	GAACA	9	53	0.169811	AtRLP4
1	9943302	+	AT1G28340	AT1G28340.1	2145	AAACC	19	57	0.333333	AtRLP4
1	9956894	-	AT1G28370	AT1G28370.1	67	AAACA	18	121	0.14876	ERF11
1	9956876	-	AT1G28370	AT1G28370.1	85	AAACA	38	140	0.271429	ERF11
1	9956635	-	AT1G28370	AT1G28370.1	326	AAACC	30	173	0.17341	ERF11
1	9956355	-	AT1G28370	AT1G28370.1	606	GAACT	22	200	0.11	ERF11
1	9956924	-	AT1G28370	AT1G28370.2	57	AAACT	7	60	0.116667	ERF11
1	9956894	-	AT1G28370	AT1G28370.2	87	AAACA	20	172	0.116279	ERF11
1	9956876	-	AT1G28370	AT1G28370.2	105	AAACA	33	178	0.185393	ERF11
1	9956635	-	AT1G28370	AT1G28370.2	346	AAACC	44	206	0.213592	ERF11
1	9956388	-	AT1G28370	AT1G28370.2	593	GGACT	27	235	0.114894	ERF11
1	9956355	-	AT1G28370	AT1G28370.2	626	GAACT	33	236	0.139831	ERF11
1	9963810	+	AT1G28380	AT1G28380.1	363	AAACC	13	50	0.26	NSL1
1	9964465	+	AT1G28380	AT1G28380.1	833	AAACA	8	62	0.129032	NSL1
1	9965260	+	AT1G28380	AT1G28380.1	1373	AAACT	10	91	0.10989	NSL1
1	9965517	+	AT1G28380	AT1G28380.1	1544	GAACC	12	114	0.105263	NSL1
1	9965915	+	AT1G28380	AT1G28380.1	1942	AGACA	18	132	0.136364	NSL1
1	9966277	+	AT1G28380	AT1G28380.1	2304	GAACA	6	59	0.101695	NSL1
1	9973612	-	AT1G28400	AT1G28400.1	331	AAACC	19	114	0.166667	gene_source
1	9973318	-	AT1G28400	AT1G28400.1	625	GAACT	35	146	0.239726	gene_source
[truncated: 16,607 more rows]

## Sheet: mtb
Chr	genoLoci	strand	geneid	transid	transLoci	motif	modRN	totalRN	mod_rate	geneName
1	31236	-	AT1G01050	AT1G01050.1	928	AGACC	31	95	0.326316	PPA1
1	46478	-	AT1G01080	AT1G01080.1	582	AAACC	17	74	0.22973	gene_source
1	45716	-	AT1G01080	AT1G01080.1	1025	AAACA	23	87	0.264368	gene_source
1	48538	-	AT1G01090	AT1G01090.1	684	GAACA	21	121	0.173554	PDH-E1
1	48346	-	AT1G01090	AT1G01090.1	876	AAACT	28	132	0.212121	PDH-E1
1	47739	-	AT1G01090	AT1G01090.1	1391	GGACC	49	172	0.284884	PDH-E1
1	47578	-	AT1G01090	AT1G01090.1	1552	AAACT	23	116	0.198276	PDH-E1
1	50241	-	AT1G01100	AT1G01100.2	476	AGACT	61	560	0.108929	RPP1A
1	50241	-	AT1G01100	AT1G01100.4	456	AGACT	42	96	0.4375	RPP1A
1	50191	-	AT1G01100	AT1G01100.4	506	GGACT	10	80	0.125	RPP1A
1	50139	-	AT1G01100	AT1G01100.4	558	AAACC	9	50	0.18	RPP1A
1	58832	-	AT1G01120	AT1G01120.1	384	GGACT	8	66	0.121212	KCS1
1	58482	-	AT1G01120	AT1G01120.1	734	GAACC	8	79	0.101266	KCS1
1	58337	-	AT1G01120	AT1G01120.1	879	AAACC	21	83	0.253012	KCS1
1	58308	-	AT1G01120	AT1G01120.1	908	AAACT	25	83	0.301205	KCS1
1	58107	-	AT1G01120	AT1G01120.1	1109	AAACT	21	90	0.233333	KCS1
1	57948	-	AT1G01120	AT1G01120.1	1268	GAACT	20	91	0.21978	KCS1
1	57752	-	AT1G01120	AT1G01120.1	1464	AAACC	15	99	0.151515	KCS1
1	67443	-	AT1G01140	AT1G01140.1	332	GAACT	10	84	0.119048	CIPK9
1	66862	-	AT1G01140	AT1G01140.1	487	AAACA	18	87	0.206897	CIPK9
1	66693	-	AT1G01140	AT1G01140.1	571	GAACT	12	90	0.133333	CIPK9
1	64791	-	AT1G01140	AT1G01140.1	1413	AGACA	15	130	0.115385	CIPK9
1	64334	-	AT1G01140	AT1G01140.1	1670	AAACA	17	119	0.142857	CIPK9
1	64287	-	AT1G01140	AT1G01140.1	1717	AAACT	15	78	0.192308	CIPK9
1	74248	-	AT1G01170	AT1G01170.1	198	GGACT	39	179	0.217877	gene_source
1	74176	-	AT1G01170	AT1G01170.1	270	GAACC	27	181	0.149171	gene_source
1	117288	+	AT1G01300	AT1G01300.1	505	AAACC	11	97	0.113402	APF2
1	117323	+	AT1G01300	AT1G01300.1	540	AAACA	26	100	0.26	APF2
1	117902	+	AT1G01300	AT1G01300.1	1119	AAACC	14	130	0.107692	APF2
1	118123	+	AT1G01300	AT1G01300.1	1340	AAACT	17	143	0.118881	APF2
1	118586	+	AT1G01300	AT1G01300.1	1803	AGACT	33	163	0.202454	APF2
1	158280	-	AT1G01430	AT1G01430.1	544	AAACA	7	60	0.116667	TBL25
1	157513	-	AT1G01430	AT1G01430.1	1098	AAACA	11	74	0.148649	TBL25
1	157382	-	AT1G01430	AT1G01430.1	1229	GAACC	13	78	0.166667	TBL25
1	157204	-	AT1G01430	AT1G01430.1	1407	AGACT	17	86	0.197674	TBL25
1	157170	-	AT1G01430	AT1G01430.1	1441	AAACA	13	87	0.149425	TBL25
1	172896	-	AT1G01470	AT1G01470.1	53	AAACT	27	140	0.192857	LEA14
1	172869	-	AT1G01470	AT1G01470.1	80	AAACA	34	298	0.114094	LEA14
1	172861	-	AT1G01470	AT1G01470.1	88	AAACA	93	445	0.208989	LEA14
1	172841	-	AT1G01470	AT1G01470.1	108	AAACA	64	482	0.13278	LEA14
1	172723	-	AT1G01470	AT1G01470.1	226	GAACC	60	518	0.11583	LEA14
1	172273	-	AT1G01470	AT1G01470.1	600	AGACC	105	631	0.166403	LEA14
1	180799	-	AT1G01490	AT1G01490.1	819	GAACC	14	73	0.191781	gene_source
1	180426	-	AT1G01490	AT1G01490.1	1192	AAACC	13	80	0.1625	gene_source
1	180307	-	AT1G01490	AT1G01490.1	1311	AGACT	6	55	0.109091	gene_source
1	200542	+	AT1G01550	AT1G01550.1	339	AGACC	22	105	0.209524	BPS1
1	200572	+	AT1G01550	AT1G01550.1	369	AAACC	21	107	0.196262	BPS1
1	200763	+	AT1G01550	AT1G01550.1	560	AGACC	17	118	0.144068	BPS1
1	201579	+	AT1G01550	AT1G01550.1	1376	AAACT	29	175	0.165714	BPS1
1	200542	+	AT1G01550	AT1G01550.2	362	AGACC	22	120	0.183333	BPS1
1	200572	+	AT1G01550	AT1G01550.2	392	AAACC	19	124	0.153226	BPS1
1	200763	+	AT1G01550	AT1G01550.2	583	AGACC	15	133	0.112782	BPS1
1	201496	+	AT1G01550	AT1G01550.2	1316	GAACC	25	195	0.128205	BPS1
1	201579	+	AT1G01550	AT1G01550.2	1399	AAACT	36	202	0.178218	BPS1
1	202317	+	AT1G01560	AT1G01560.2	207	GAACT	19	63	0.301587	MPK11
1	203007	+	AT1G01560	AT1G01560.2	545	AGACA	15	76	0.197368	MPK11
1	203017	+	AT1G01560	AT1G01560.2	555	AGACC	10	76	0.131579	MPK11
1	203929	+	AT1G01560	AT1G01560.2	1169	AAACA	24	101	0.237624	MPK11
1	204340	+	AT1G01560	AT1G01560.2	1495	AAACA	26	81	0.320988	MPK11
1	204367	+	AT1G01560	AT1G01560.2	1522	AAACA	12	68	0.176471	MPK11
1	222176	-	AT1G01610	AT1G01610.1	1382	GAACC	28	64	0.4375	GPAT4
1	226190	-	AT1G01620	AT1G01620.1	1113	GGACC	107	407	0.262899	PIP1-3
1	226064	-	AT1G01620	AT1G01620.1	1150	GGACC	51	400	0.1275	PIP1-3
1	230375	+	AT1G01630	AT1G01630.1	974	AAACT	9	80	0.1125	gene_source
1	230582	+	AT1G01630	AT1G01630.1	1082	AAACT	14	84	0.166667	gene_source
1	230670	+	AT1G01630	AT1G01630.1	1170	AGACC	9	87	0.103448	gene_source
1	230755	+	AT1G01630	AT1G01630.1	1255	AAACA	21	77	0.272727	gene_source
1	268468	+	AT1G01720	AT1G01720.1	476	AAACT	30	92	0.326087	NAC002
1	269142	+	AT1G01720	AT1G01720.1	976	GGACC	16	116	0.137931	NAC002
1	269659	+	AT1G01720	AT1G01720.1	1493	AGACC	33	145	0.227586	NAC002
1	271040	+	AT1G01730	AT1G01730.1	244	GAACC	15	77	0.194805	gene_source
1	271779	+	AT1G01730	AT1G01730.1	787	GAACC	10	94	0.106383	gene_source
1	293740	+	AT1G01800	AT1G01800.1	405	AAACT	7	68	0.102941	gene_source
1	294819	+	AT1G01800	AT1G01800.1	969	AAACT	8	78	0.102564	gene_source
1	298056	-	AT1G01820	AT1G01820.1	279	GAACT	10	56	0.178571	PEX11C
1	297708	-	AT1G01820	AT1G01820.1	358	AGACC	7	59	0.118644	PEX11C
1	400959	-	AT1G02130	AT1G02130.1	514	AAACA	10	51	0.196078	RABD2A
1	400413	-	AT1G02130	AT1G02130.1	680	AGACC	6	54	0.111111	RABD2A
1	409684	+	AT1G02150	AT1G02150.1	983	GGACC	13	75	0.173333	gene_source
1	410357	+	AT1G02150	AT1G02150.1	1656	AAACA	12	98	0.122449	gene_source
1	410369	+	AT1G02150	AT1G02150.1	1668	AAACA	17	98	0.173469	gene_source
1	411487	+	AT1G02160	AT1G02160.1	379	AAACA	30	88	0.340909	gene_source
1	449315	-	AT1G02280	AT1G02280.1	582	GAACT	15	63	0.238095	TOC33
1	449266	-	AT1G02280	AT1G02280.1	631	AAACT	11	63	0.174603	TOC33
1	448839	-	AT1G02280	AT1G02280.1	876	AAACT	7	68	0.102941	TOC33
1	456210	+	AT1G02305	AT1G02305.1	248	AAACT	20	115	0.173913	CATHB2
1	456522	+	AT1G02305	AT1G02305.1	383	AAACC	14	121	0.115702	CATHB2
1	457585	+	AT1G02305	AT1G02305.1	1004	AAACT	26	157	0.165605	CATHB2
1	457735	+	AT1G02305	AT1G02305.1	1066	GAACC	36	159	0.226415	CATHB2
1	457975	+	AT1G02305	AT1G02305.1	1218	AAACA	34	164	0.207317	CATHB2
1	515274	-	AT1G02475	AT1G02475.1	149	AAACC	16	67	0.238806	gene_source
1	514739	-	AT1G02475	AT1G02475.1	492	AGACA	10	83	0.120482	gene_source
1	519436	+	AT1G02500	AT1G02500.1	689	AAACC	55	437	0.125858	SAM1
1	519734	+	AT1G02500	AT1G02500.1	987	GAACC	68	474	0.14346	SAM1
1	519762	+	AT1G02500	AT1G02500.1	1015	GGACC	120	481	0.24948	SAM1
1	519897	+	AT1G02500	AT1G02500.1	1150	AGACA	54	503	0.107356	SAM1
1	519998	+	AT1G02500	AT1G02500.1	1251	GGACA	69	523	0.131931	SAM1
1	519436	+	AT1G02500	AT1G02500.2	529	AAACC	14	75	0.186667	SAM1
1	519634	+	AT1G02500	AT1G02500.2	727	AAACT	12	87	0.137931	SAM1
1	519734	+	AT1G02500	AT1G02500.2	827	GAACC	13	99	0.131313	SAM1
1	519762	+	AT1G02500	AT1G02500.2	855	GGACC	26	102	0.254902	SAM1
1	538476	+	AT1G02560	AT1G02560.1	569	GGACC	29	178	0.162921	CLPP5
1	538670	+	AT1G02560	AT1G02560.1	670	AAACA	32	188	0.170213	CLPP5
1	539925	+	AT1G02560	AT1G02560.1	1277	AAACT	24	229	0.104803	CLPP5
1	539951	+	AT1G02560	AT1G02560.1	1303	AGACC	23	215	0.106977	CLPP5
1	608071	-	AT1G02780	AT1G02780.1	837	AGACT	152	998	0.152305	RPL19A
1	608005	-	AT1G02780	AT1G02780.1	903	GAACA	207	919	0.225245	RPL19A
1	607944	-	AT1G02780	AT1G02780.1	964	AGACC	48	408	0.117647	RPL19A
1	630979	+	AT1G02850	AT1G02850.1	396	GGACA	6	51	0.117647	BGLU11
1	631126	+	AT1G02850	AT1G02850.1	473	AGACA	7	52	0.134615	BGLU11
1	631667	+	AT1G02850	AT1G02850.1	751	GGACT	8	65	0.123077	BGLU11
1	632589	+	AT1G02850	AT1G02850.1	1289	AAACC	23	77	0.298701	BGLU11
1	632749	+	AT1G02850	AT1G02850.1	1349	GGACA	9	78	0.115385	BGLU11
1	633053	+	AT1G02850	AT1G02850.1	1576	GAACA	8	80	0.1	BGLU11
1	658816	-	AT1G02920	AT1G02920.1	975	AAACA	167	1190	0.140336	GSTF7
1	661739	-	AT1G02930	AT1G02930.1	535	AAACA	307	1704	0.180164	GSTF6
1	661351	-	AT1G02930	AT1G02930.1	923	AAACT	423	2168	0.195111	GSTF6
1	754025	-	AT1G03130	AT1G03130.1	238	AAACC	178	1218	0.146141	PSAD2
1	753937	-	AT1G03130	AT1G03130.1	326	AGACC	134	1279	0.104769	PSAD2
1	753931	-	AT1G03130	AT1G03130.1	332	AAACA	199	1281	0.155347	PSAD2
1	753423	-	AT1G03130	AT1G03130.1	840	GAACT	96	534	0.179775	PSAD2
1	787212	+	AT1G03220	AT1G03220.1	381	AAACA	33	118	0.279661	gene_source
1	787659	+	AT1G03220	AT1G03220.1	828	GAACC	23	149	0.154362	gene_source
1	787941	+	AT1G03220	AT1G03220.1	1110	AAACA	21	161	0.130435	gene_source
1	788075	+	AT1G03220	AT1G03220.1	1244	AAACA	26	172	0.151163	gene_source
1	788406	+	AT1G03220	AT1G03220.1	1575	AAACT	58	208	0.278846	gene_source
1	788477	+	AT1G03220	AT1G03220.1	1646	AAACT	25	209	0.119617	gene_source
1	790830	+	AT1G03230	AT1G03230.1	1011	GGACC	9	81	0.111111	gene_source
1	791376	+	AT1G03230	AT1G03230.1	1557	AAACT	32	118	0.271186	gene_source
1	871177	-	AT1G03475	AT1G03475.1	132	AAACA	9	85	0.105882	CPX1
1	869368	-	AT1G03475	AT1G03475.1	1228	AAACC	34	207	0.164251	CPX1
1	869355	-	AT1G03475	AT1G03475.1	1241	GGACC	25	209	0.119617	CPX1
1	898972	+	AT1G03600	AT1G03600.1	493	AAACC	88	470	0.187234	PSB27-1
1	908244	+	AT1G03630	AT1G03630.1	544	GAACT	37	235	0.157447	PORC
1	908742	+	AT1G03630	AT1G03630.1	958	AAACA	57	252	0.22619	PORC
1	908914	+	AT1G03630	AT1G03630.1	1130	GAACA	37	260	0.142308	PORC
1	909246	+	AT1G03630	AT1G03630.2	1249	GAACT	14	61	0.229508	PORC
1	916986	-	AT1G03680	AT1G03680.1	743	GAACT	203	519	0.391137	ATHM1
1	930917	-	AT1G03730	AT1G03730.1	1069	AAACT	6	51	0.117647	gene_source
1	977643	-	AT1G03850	AT1G03850.2	211	AGACC	7	57	0.122807	gene_source
1	980279	-	AT1G03860	AT1G03860.1	598	GAACT	14	57	0.245614	PHB2
1	980241	-	AT1G03860	AT1G03860.1	636	AAACC	11	59	0.186441	PHB2
1	979471	-	AT1G03860	AT1G03860.1	1234	GGACA	9	62	0.145161	PHB2
1	983096	-	AT1G03870	AT1G03870.1	449	AAACC	6	52	0.115385	FLA9
1	983054	-	AT1G03870	AT1G03870.1	491	AAACT	7	53	0.132075	FLA9
1	991681	+	AT1G03900	AT1G03900.1	576	AGACA	13	115	0.113043	ATNAP4
1	1043149	-	AT1G04040	AT1G04040.1	511	GAACT	8	50	0.16	gene_source
1	1042528	-	AT1G04040	AT1G04040.1	920	AAACA	11	62	0.177419	gene_source
1	1076595	-	AT1G04140	AT1G04140.1	2422	AAACA	10	51	0.196078	gene_source
1	1075983	-	AT1G04140	AT1G04140.1	2683	AGACA	6	53	0.113208	gene_source
1	1097621	+	AT1G04170	AT1G04170.1	375	GAACC	10	54	0.185185	EIF2
1	1099404	+	AT1G04170	AT1G04170.1	1363	GAACT	19	70	0.271429	EIF2
1	1099561	+	AT1G04170	AT1G04170.1	1520	AAACT	34	76	0.447368	EIF2
1	1099670	+	AT1G04170	AT1G04170.1	1629	GAACC	23	76	0.302632	EIF2
1	1099757	+	AT1G04170	AT1G04170.1	1716	AAACC	15	71	0.211268	EIF2
1	1099778	+	AT1G04170	AT1G04170.1	1737	AAACT	7	56	0.125	EIF2
1	1140812	-	AT1G04260	AT1G04260.1	753	GGACC	7	56	0.125	PRA1D
1	1140666	-	AT1G04260	AT1G04260.1	899	AAACA	6	56	0.107143	PRA1D
1	1147682	-	AT1G04290	AT1G04290.1	688	AAACA	15	60	0.25	gene_source
1	1186899	-	AT1G04400	AT1G04400.1	1419	AAACA	9	56	0.160714	CRY2
1	1186096	-	AT1G04400	AT1G04400.1	2077	GAACC	9	65	0.138462	CRY2
1	1185615	-	AT1G04400	AT1G04400.1	2558	AAACA	11	58	0.189655	CRY2
1	1190282	-	AT1G04410	AT1G04410.1	595	AAACA	111	1012	0.109684	MDH1
1	1189417	-	AT1G04410	AT1G04410.1	1191	AAACC	301	1412	0.213173	MDH1
1	1193585	+	AT1G04420	AT1G04420.1	1240	AAACA	11	83	0.13253	gene_source
1	1193683	+	AT1G04420	AT1G04420.1	1338	AGACC	10	85	0.117647	gene_source
1	1193808	+	AT1G04420	AT1G04420.1	1463	GAACT	30	80	0.375	gene_source
1	1205219	+	AT1G04440	AT1G04440.1	1751	GAACC	14	51	0.27451	CKL13
1	1205516	+	AT1G04440	AT1G04440.1	1914	AAACA	6	58	0.103448	CKL13
1	1217431	+	AT1G04480	AT1G04480.1	782	GAACA	7	54	0.12963	RPL23A
1	1234382	-	AT1G04530	AT1G04530.1	1318	AAACA	9	68	0.132353	TPR4
1	1283104	-	AT1G04620	AT1G04620.1	1389	AAACT	6	53	0.113208	HCAR
1	1283089	-	AT1G04620	AT1G04620.1	1404	AAACC	20	53	0.377358	HCAR
1	1282954	-	AT1G04620	AT1G04620.1	1431	AAACA	6	54	0.111111	HCAR
1	1290784	-	AT1G04630	AT1G04630.1	329	AAACA	9	75	0.12	MEE4
1	1292606	+	AT1G04640	AT1G04640.1	202	AAACT	15	58	0.258621	LIP2
1	1292706	+	AT1G04640	AT1G04640.1	302	GAACC	24	62	0.387097	LIP2
1	1292759	+	AT1G04640	AT1G04640.1	355	GAACT	8	66	0.121212	LIP2
1	1292785	+	AT1G04640	AT1G04640.1	381	AGACA	10	70	0.142857	LIP2
1	1292874	+	AT1G04640	AT1G04640.1	470	AGACA	10	74	0.135135	LIP2
1	1293229	+	AT1G04640	AT1G04640.1	825	GGACA	8	80	0.1	LIP2
1	1305406	-	AT1G04680	AT1G04680.1	435	AAACC	14	90	0.155556	gene_source
1	1305361	-	AT1G04680	AT1G04680.1	480	GAACC	11	90	0.122222	gene_source
1	1305165	-	AT1G04680	AT1G04680.1	676	AAACA	11	97	0.113402	gene_source
1	1305030	-	AT1G04680	AT1G04680.1	811	AAACC	13	104	0.125	gene_source
1	1304389	-	AT1G04680	AT1G04680.1	1245	AAACC	27	130	0.207692	gene_source
1	1304263	-	AT1G04680	AT1G04680.1	1278	GGACA	17	133	0.12782	gene_source
1	1313955	+	AT1G04690	AT1G04690.1	513	AAACA	9	75	0.12	KAB1
1	1314508	+	AT1G04690	AT1G04690.1	632	GAACT	8	79	0.101266	KAB1
1	1314626	+	AT1G04690	AT1G04690.1	750	GAACA	12	85	0.141176	KAB1
1	1314895	+	AT1G04690	AT1G04690.1	899	AGACA	13	95	0.136842	KAB1
1	1314916	+	AT1G04690	AT1G04690.1	920	GAACT	20	97	0.206186	KAB1
1	1315097	+	AT1G04690	AT1G04690.1	984	AAACC	16	102	0.156863	KAB1
1	1315487	+	AT1G04690	AT1G04690.1	1273	AAACA	16	129	0.124031	KAB1
1	1315576	+	AT1G04690	AT1G04690.1	1362	AGACT	17	126	0.134921	KAB1
1	1331740	-	AT1G04750	AT1G04750.1	1002	AGACA	18	82	0.219512	VAMP721
1	1357587	-	AT1G04820	AT1G04820.1	551	GAACA	48	358	0.134078	TUBA4
1	1357498	-	AT1G04820	AT1G04820.1	640	AGACC	42	371	0.113208	TUBA4
1	1356635	-	AT1G04820	AT1G04820.1	1420	AAACT	72	536	0.134328	TUBA4
1	1356403	-	AT1G04820	AT1G04820.1	1652	AAACT	122	569	0.214411	TUBA4
1	1365633	-	AT1G04850	AT1G04850.1	1278	AGACT	23	55	0.418182	gene_source
1	1365620	-	AT1G04850	AT1G04850.1	1291	AAACA	10	55	0.181818	gene_source
1	1365353	-	AT1G04850	AT1G04850.1	1434	GAACT	8	57	0.140351	gene_source
1	1365289	-	AT1G04850	AT1G04850.1	1498	AAACT	12	58	0.206897	gene_source
1	1400623	+	AT1G04940	AT1G04940.1	991	AAACA	7	53	0.132075	TIC20-I
1	1414658	-	AT1G04980	AT1G04980.1	950	GAACT	8	52	0.153846	PDIL2-2
1	1414426	-	AT1G04980	AT1G04980.1	1099	AGACC	9	55	0.163636	PDIL2-2
1	1414164	-	AT1G04980	AT1G04980.1	1247	AAACA	21	58	0.362069	PDIL2-2
1	1413868	-	AT1G04980	AT1G04980.1	1443	GAACT	19	62	0.306452	PDIL2-2
1	1413824	-	AT1G04980	AT1G04980.1	1487	AGACT	7	62	0.112903	PDIL2-2
1	1432741	-	AT1G05010	AT1G05010.1	270	AAACA	74	351	0.210826	ACO4
1	1432511	-	AT1G05010	AT1G05010.1	428	GAACC	52	460	0.113043	ACO4
1	1431524	-	AT1G05010	AT1G05010.1	1182	AAACT	72	698	0.103152	ACO4
1	1431491	-	AT1G05010	AT1G05010.1	1215	GAACC	111	711	0.156118	ACO4
1	1482691	+	AT1G05140	AT1G05140.1	146	AAACA	25	58	0.431034	ARASP2
1	1482817	+	AT1G05140	AT1G05140.1	272	GAACC	24	68	0.352941	ARASP2
1	1483591	+	AT1G05140	AT1G05140.1	1046	GAACA	12	80	0.15	ARASP2
1	1483602	+	AT1G05140	AT1G05140.1	1057	AAACT	10	80	0.125	ARASP2
1	1483664	+	AT1G05140	AT1G05140.1	1119	AAACA	13	81	0.160494	ARASP2
1	1483678	+	AT1G05140	AT1G05140.1	1133	GAACT	20	81	0.246914	ARASP2
1	1483969	+	AT1G05140	AT1G05140.1	1424	GGACA	11	89	0.123596	ARASP2
1	1484029	+	AT1G05140	AT1G05140.1	1484	AAACA	12	86	0.139535	ARASP2
1	1502996	-	AT1G05190	AT1G05190.1	416	AAACT	57	475	0.12	RPL6
1	1509755	-	AT1G05205	AT1G05205.1	220	AAACC	8	59	0.135593	gene_source
1	1509397	-	AT1G05205	AT1G05205.1	323	GAACC	9	60	0.15	gene_source
1	1509376	-	AT1G05205	AT1G05205.1	344	AAACT	8	62	0.129032	gene_source
1	1558941	-	AT1G05340	AT1G05340.1	628	GAACA	19	118	0.161017	gene_source
1	1594628	-	AT1G05430	AT1G05430.1	710	AAACC	12	50	0.24	gene_source
1	1594561	-	AT1G05430	AT1G05430.1	777	AAACA	22	51	0.431373	gene_source
1	1594426	-	AT1G05430	AT1G05430.1	803	AAACT	6	53	0.113208	gene_source
1	1594221	-	AT1G05430	AT1G05430.1	1008	AAACA	8	54	0.148148	gene_source
1	1767248	-	AT1G05850	AT1G05850.1	875	GAACT	71	324	0.219136	CTL1
1	1767200	-	AT1G05850	AT1G05850.1	923	GAACC	51	328	0.155488	CTL1
1	1766972	-	AT1G05850	AT1G05850.1	1151	GAACA	37	340	0.108824	CTL1
1	1766711	-	AT1G05850	AT1G05850.1	1412	AAACA	60	297	0.20202	CTL1
1	1766677	-	AT1G05850	AT1G05850.1	1446	AAACC	30	279	0.107527	CTL1
1	1766620	-	AT1G05850	AT1G05850.1	1503	AAACA	21	203	0.103448	CTL1
1	1767248	-	AT1G05850	AT1G05850.2	1160	GAACT	26	57	0.45614	CTL1
1	1767200	-	AT1G05850	AT1G05850.2	1208	GAACC	11	60	0.183333	CTL1
1	1766972	-	AT1G05850	AT1G05850.2	1436	GAACA	9	74	0.121622	CTL1
1	1821217	-	AT1G06000	AT1G06000.1	678	AAACA	9	67	0.134328	UGT89C1
1	1820702	-	AT1G06000	AT1G06000.1	1193	AAACT	10	89	0.11236	UGT89C1
1	1829727	-	AT1G06040	AT1G06040.1	257	AAACC	14	126	0.111111	BBX24
1	1894063	-	AT1G06190	AT1G06190.1	132	GAACT	18	59	0.305085	gene_source
1	1893416	-	AT1G06190	AT1G06190.1	373	AAACA	8	60	0.133333	gene_source
1	1893055	-	AT1G06190	AT1G06190.1	734	AAACA	10	61	0.163934	gene_source
1	1949331	+	AT1G06390	AT1G06390.1	794	AAACA	10	52	0.192308	ASK9
1	1949771	+	AT1G06390	AT1G06390.1	1016	GAACT	15	61	0.245902	ASK9
1	1950181	+	AT1G06390	AT1G06390.1	1182	GAACT	10	66	0.151515	ASK9
1	1950244	+	AT1G06390	AT1G06390.1	1245	AAACA	8	67	0.119403	ASK9
1	1950410	+	AT1G06390	AT1G06390.1	1331	AAACA	11	70	0.157143	ASK9
1	1950620	+	AT1G06390	AT1G06390.1	1541	AGACA	7	66	0.106061	ASK9
1	1950663	+	AT1G06390	AT1G06390.1	1584	AAACA	14	61	0.229508	ASK9
1	1950686	+	AT1G06390	AT1G06390.1	1607	AGACA	11	52	0.211538	ASK9
1	1951401	-	AT1G06400	AT1G06400.1	533	GGACA	16	65	0.246154	RABA1A
1	1951387	-	AT1G06400	AT1G06400.1	547	AAACA	7	66	0.106061	RABA1A
1	1968887	-	AT1G06460	AT1G06460.1	367	GAACA	37	291	0.127148	ACD32.1
1	1968418	-	AT1G06460	AT1G06460.1	591	GGACC	42	330	0.127273	ACD32.1
1	1968370	-	AT1G06460	AT1G06460.1	639	AAACA	63	337	0.186944	ACD32.1
1	1967768	-	AT1G06460	AT1G06460.1	898	AAACT	123	386	0.318653	ACD32.1
1	1967270	-	AT1G06460	AT1G06460.1	1138	AAACA	104	428	0.242991	ACD32.1
1	1967130	-	AT1G06460	AT1G06460.1	1278	AAACA	27	206	0.131068	ACD32.1
1	2032514	+	AT1G06640	AT1G06640.1	889	AAACC	28	123	0.227642	gene_source
1	2032521	+	AT1G06640	AT1G06640.1	896	AAACC	20	123	0.162602	gene_source
1	2033153	+	AT1G06640	AT1G06640.1	1357	GAACC	17	151	0.112583	gene_source
1	2033570	+	AT1G06640	AT1G06640.1	1645	GAACA	26	169	0.153846	gene_source
1	2033695	+	AT1G06640	AT1G06640.1	1770	AGACC	58	173	0.33526	gene_source
1	2033872	+	AT1G06640	AT1G06640.1	1947	GAACA	20	172	0.116279	gene_source
1	2048640	+	AT1G06680	AT1G06680.1	807	AAACA	791	6527	0.121189	PSBP1
1	2048960	+	AT1G06680	AT1G06680.1	872	AAACA	763	6613	0.115379	PSBP1
1	2048997	+	AT1G06680	AT1G06680.1	909	AAACC	854	6698	0.127501	PSBP1
1	2049274	+	AT1G06680	AT1G06680.1	1186	GAACT	494	4774	0.103477	PSBP1
1	2049353	+	AT1G06680	AT1G06680.1	1265	AAACA	94	734	0.128065	PSBP1
1	2048640	+	AT1G06680	AT1G06680.2	559	AAACA	29	225	0.128889	PSBP1
1	2048960	+	AT1G06680	AT1G06680.2	624	AAACA	48	318	0.150943	PSBP1
1	2048997	+	AT1G06680	AT1G06680.2	661	AAACC	44	384	0.114583	PSBP1
1	2049119	+	AT1G06680	AT1G06680.2	783	AGACA	61	553	0.110307	PSBP1
1	2049353	+	AT1G06680	AT1G06680.2	1017	AAACA	19	99	0.191919	PSBP1
1	2077573	-	AT1G06760	AT1G06760.1	195	AAACA	30	162	0.185185	gene_source
1	2077131	-	AT1G06760	AT1G06760.1	532	AAACT	21	188	0.111702	gene_source
1	2077059	-	AT1G06760	AT1G06760.1	604	AAACC	25	195	0.128205	gene_source
1	2076861	-	AT1G06760	AT1G06760.1	802	AGACC	24	206	0.116505	gene_source
1	2130940	-	AT1G06950	AT1G06950.1	2662	GAACA	6	59	0.101695	TIC110
1	2130673	-	AT1G06950	AT1G06950.1	2929	AAACT	10	70	0.142857	TIC110
1	2151324	-	AT1G07000	AT1G07000.1	1110	GAACC	8	56	0.142857	ATEXO70B2
1	2151075	-	AT1G07000	AT1G07000.1	1359	AAACA	10	64	0.15625	ATEXO70B2
1	2150746	-	AT1G07000	AT1G07000.1	1688	AAACT	10	72	0.138889	ATEXO70B2
1	2161233	-	AT1G07040	AT1G07040.1	1460	GAACC	12	51	0.235294	gene_source
1	2164963	-	AT1G07050	AT1G07050.1	299	GAACT	15	70	0.214286	gene_source
1	2164808	-	AT1G07050	AT1G07050.1	454	GAACC	10	74	0.135135	gene_source
1	2164600	-	AT1G07050	AT1G07050.1	571	AAACA	9	79	0.113924	gene_source
1	2170749	+	AT1G07080	AT1G07080.1	488	GAACA	18	132	0.136364	gene_source
1	2171893	+	AT1G07080	AT1G07080.1	922	AAACC	67	164	0.408537	gene_source
1	2172015	+	AT1G07080	AT1G07080.1	1044	AAACC	13	86	0.151163	gene_source
1	2193674	-	AT1G07140	AT1G07140.1	163	GAACC	22	164	0.134146	RANBP1A
1	2193073	-	AT1G07140	AT1G07140.1	538	GAACT	21	194	0.108247	RANBP1A
1	2249547	+	AT1G07320	AT1G07320.1	581	AAACT	40	235	0.170213	RPL4
1	2249860	+	AT1G07320	AT1G07320.1	894	GAACA	43	267	0.161049	RPL4
1	2286495	-	AT1G07440	AT1G07440.1	868	AAACC	8	58	0.137931	gene_source
1	2286389	-	AT1G07440	AT1G07440.1	974	GAACA	11	61	0.180328	gene_source
1	2339358	-	AT1G07590	AT1G07590.1	34	AAACT	1283	3380	0.379586	gene_source
1	2338974	-	AT1G07590	AT1G07590.1	138	GAACT	1406	3717	0.378262	gene_source
1	2338935	-	AT1G07590	AT1G07590.1	177	AAACT	1480	3793	0.390192	gene_source
1	2338917	-	AT1G07590	AT1G07590.1	195	AAACT	804	3833	0.209757	gene_source
1	2341571	+	AT1G07610	AT1G07610.1	125	AAACT	9	61	0.147541	MT1C
1	2341795	+	AT1G07610	AT1G07610.1	224	GAACT	23	71	0.323944	MT1C
1	2341834	+	AT1G07610	AT1G07610.1	263	AAACT	18	71	0.253521	MT1C
1	2368985	+	AT1G07660	AT1G07660.1	153	GAACT	19	80	0.2375	gene_source
1	2404969	-	AT1G07750	AT1G07750.1	676	AAACC	7	52	0.134615	gene_source
1	2404908	-	AT1G07750	AT1G07750.1	737	GAACC	7	53	0.132075	gene_source
1	2404275	-	AT1G07750	AT1G07750.1	1282	GAACC	8	67	0.119403	gene_source
1	2408393	-	AT1G07770	AT1G07770.1	671	AAACA	42	179	0.234637	RPS15AF
1	2408343	-	AT1G07770	AT1G07770.1	721	AAACT	38	131	0.290076	RPS15AF
1	2408343	-	AT1G07770	AT1G07770.2	585	AAACT	27	153	0.176471	RPS15AF
1	2408393	-	AT1G07770	AT1G07770.3	607	AAACA	29	261	0.111111	RPS15AF
1	2408343	-	AT1G07770	AT1G07770.3	657	AAACT	60	242	0.247934	RPS15AF
1	2413088	+	AT1G07790	AT1G07790.1	151	AAACC	9	73	0.123288	HTB1
1	2413444	+	AT1G07790	AT1G07790.1	507	AAACA	13	87	0.149425	HTB1
1	2421757	-	AT1G07820	AT1G07820.1	310	AAACT	19	97	0.195876	gene_source
1	2421757	-	AT1G07820	AT1G07820.2	191	AAACT	25	113	0.221239	gene_source
1	2437551	+	AT1G07890	AT1G07890.1	271	AAACA	122	1154	0.105719	APX1
1	2438015	+	AT1G07890	AT1G07890.1	298	GAACT	139	1158	0.120035	APX1
1	2438227	+	AT1G07890	AT1G07890.1	423	GAACT	160	1168	0.136986	APX1
1	2438336	+	AT1G07890	AT1G07890.1	532	GGACC	326	1174	0.277683	APX1
1	2438984	+	AT1G07890	AT1G07890.1	832	AAACC	155	1200	0.129167	APX1
1	2439091	+	AT1G07890	AT1G07890.1	866	GAACT	227	1206	0.188226	APX1
1	2439527	+	AT1G07890	AT1G07890.1	1132	GAACT	152	1201	0.126561	APX1
1	2439626	+	AT1G07890	AT1G07890.1	1231	AGACA	115	952	0.120798	APX1
1	2438812	+	AT1G07890	AT1G07890.2	748	AGACA	9	72	0.125	APX1
1	2438977	+	AT1G07890	AT1G07890.2	822	GGACA	12	83	0.144578	APX1
1	2438984	+	AT1G07890	AT1G07890.2	829	AAACC	13	83	0.156627	APX1
1	2439091	+	AT1G07890	AT1G07890.2	863	GAACT	9	87	0.103448	APX1
1	2439527	+	AT1G07890	AT1G07890.2	1129	GAACT	15	83	0.180723	APX1
1	2439598	+	AT1G07890	AT1G07890.2	1200	GAACA	10	77	0.12987	APX1
1	2439626	+	AT1G07890	AT1G07890.2	1228	AGACA	6	60	0.1	APX1
1	2439527	+	AT1G07890	AT1G07890.3	884	GAACT	13	82	0.158537	APX1
1	2439626	+	AT1G07890	AT1G07890.3	983	AGACA	22	75	0.293333	APX1
1	2438710	+	AT1G07890	AT1G07890.4	608	GGACA	9	63	0.142857	APX1
1	2438812	+	AT1G07890	AT1G07890.4	710	AGACA	13	71	0.183099	APX1
1	2438984	+	AT1G07890	AT1G07890.4	791	AAACC	12	80	0.15	APX1
1	2439091	+	AT1G07890	AT1G07890.4	825	GAACT	9	89	0.101124	APX1
1	2439527	+	AT1G07890	AT1G07890.4	1091	GAACT	14	105	0.133333	APX1
1	2439626	+	AT1G07890	AT1G07890.4	1190	AGACA	18	70	0.257143	APX1
1	2438812	+	AT1G07890	AT1G07890.5	866	AGACA	14	65	0.215385	APX1
1	2439091	+	AT1G07890	AT1G07890.5	981	GAACT	23	77	0.298701	APX1
1	2438977	+	AT1G07890	AT1G07890.7	692	GGACA	8	53	0.150943	APX1
1	2438984	+	AT1G07890	AT1G07890.7	699	AAACC	7	53	0.132075	APX1
1	2439091	+	AT1G07890	AT1G07890.7	733	GAACT	9	57	0.157895	APX1
1	2439527	+	AT1G07890	AT1G07890.7	999	GAACT	15	83	0.180723	APX1
1	2439598	+	AT1G07890	AT1G07890.7	1070	GAACA	17	75	0.226667	APX1
1	2439626	+	AT1G07890	AT1G07890.7	1098	AGACA	14	69	0.202899	APX1
1	2438710	+	AT1G07890	AT1G07890.8	676	GGACA	8	58	0.137931	APX1
1	2438812	+	AT1G07890	AT1G07890.8	778	AGACA	8	72	0.111111	APX1
1	2438977	+	AT1G07890	AT1G07890.8	852	GGACA	18	82	0.219512	APX1
1	2438984	+	AT1G07890	AT1G07890.8	859	AAACC	22	83	0.26506	APX1
1	2439091	+	AT1G07890	AT1G07890.8	893	GAACT	37	84	0.440476	APX1
1	2439527	+	AT1G07890	AT1G07890.8	1159	GAACT	20	84	0.238095	APX1
1	2439598	+	AT1G07890	AT1G07890.8	1230	GAACA	9	68	0.132353	APX1
1	2455802	+	AT1G07920	AT1G07920.1	432	AGACC	100	639	0.156495	A1
1	2456658	+	AT1G07920	AT1G07920.1	1195	GAACC	315	930	0.33871	A1
1	2457014	+	AT1G07920	AT1G07920.1	1551	AAACT	126	1112	0.113309	A1
1	2459257	+	AT1G07930	AT1G07930.1	429	AGACC	59	383	0.154047	A1
1	2460115	+	AT1G07930	AT1G07930.1	1192	GAACC	171	529	0.323251	A1
1	2460499	+	AT1G07930	AT1G07930.1	1576	AAACA	144	546	0.263736	A1
1	2464718	-	AT1G07940	AT1G07940.1	233	GGACA	43	221	0.19457	A1
1	2463693	-	AT1G07940	AT1G07940.1	1165	GAACC	80	264	0.30303	A1
1	2464008	-	AT1G07940	AT1G07940.2	972	AGACA	8	57	0.140351	A1
1	2463693	-	AT1G07940	AT1G07940.2	1287	GAACC	11	76	0.144737	A1
1	2463496	-	AT1G07940	AT1G07940.2	1484	AGACC	9	90	0.1	A1
1	2463453	-	AT1G07940	AT1G07940.2	1527	GGACA	14	92	0.152174	A1
1	2463133	-	AT1G07940	AT1G07940.2	1847	GAACC	8	64	0.125	A1
1	2464008	-	AT1G07940	AT1G07940.3	1296	AGACA	11	58	0.189655	A1
1	2463693	-	AT1G07940	AT1G07940.3	1611	GAACC	21	74	0.283784	A1
1	2463496	-	AT1G07940	AT1G07940.3	1808	AGACC	11	57	0.192982	A1
1	2464718	-	AT1G07940	AT1G07940.4	417	GGACA	14	90	0.155556	A1
1	2464611	-	AT1G07940	AT1G07940.4	524	GGACA	31	94	0.329787	A1
1	2464549	-	AT1G07940	AT1G07940.4	586	AGACC	22	100	0.22	A1
1	2464491	-	AT1G07940	AT1G07940.4	644	GAACA	26	104	0.25	A1
1	2464396	-	AT1G07940	AT1G07940.4	739	AGACC	43	107	0.401869	A1
1	2464008	-	AT1G07940	AT1G07940.4	1034	AGACA	16	116	0.137931	A1
1	2463693	-	AT1G07940	AT1G07940.4	1349	GAACC	22	141	0.156028	A1
1	2463342	-	AT1G07940	AT1G07940.4	1700	GAACA	30	178	0.168539	A1
1	2463334	-	AT1G07940	AT1G07940.4	1708	AAACT	28	177	0.158192	A1
1	2576571	-	AT1G08200	AT1G08200.1	274	AAACC	26	101	0.257426	AXS2
1	2576364	-	AT1G08200	AT1G08200.1	481	AGACT	12	108	0.111111	AXS2
1	2574239	-	AT1G08200	AT1G08200.1	1425	AAACA	34	175	0.194286	AXS2
1	2574139	-	AT1G08200	AT1G08200.1	1525	AAACA	34	183	0.185792	AXS2
1	2574023	-	AT1G08200	AT1G08200.1	1641	AAACT	28	159	0.176101	AXS2
1	2573998	-	AT1G08200	AT1G08200.1	1666	AAACT	19	81	0.234568	AXS2
1	2637673	+	AT1G08360	AT1G08360.1	779	GGACC	157	418	0.375598	RPL10AA
1	2637773	+	AT1G08360	AT1G08360.1	879	AAACA	87	426	0.204225	RPL10AA
1	2641674	-	AT1G08380	AT1G08380.1	261	AAACC	659	6018	0.109505	PSAO
1	2641554	-	AT1G08380	AT1G08380.1	285	AAACC	625	6094	0.10256	PSAO
1	2641534	-	AT1G08380	AT1G08380.1	305	GAACC	1138	6203	0.18346	PSAO
1	2640934	-	AT1G08380	AT1G08380.1	688	AAACA	1024	6006	0.170496	PSAO
1	2671337	-	AT1G08450	AT1G08450.1	329	GAACC	61	276	0.221014	CRT3
1	2670730	-	AT1G08450	AT1G08450.1	447	AAACC	40	293	0.136519	CRT3
1	2670311	-	AT1G08450	AT1G08450.1	677	AAACA	72	332	0.216867	CRT3
1	2669828	-	AT1G08450	AT1G08450.1	880	AAACC	52	347	0.149856	CRT3
1	2669267	-	AT1G08450	AT1G08450.1	1038	GAACT	66	360	0.183333	CRT3
1	2668325	-	AT1G08450	AT1G08450.1	1350	GGACC	65	353	0.184136	CRT3
1	2667877	-	AT1G08450	AT1G08450.1	1563	AAACT	25	155	0.16129	CRT3
1	2684513	+	AT1G08480	AT1G08480.1	338	GGACC	20	111	0.18018	SDH6
1	2685506	+	AT1G08480	AT1G08480.1	704	AAACT	15	127	0.11811	SDH6
1	2687359	-	AT1G08490	AT1G08490.1	945	GGACC	7	51	0.137255	NFS2
1	2691578	-	AT1G08510	AT1G08510.1	1725	AAACA	10	64	0.15625	FATB
1	2691535	-	AT1G08510	AT1G08510.1	1768	AAACA	8	64	0.125	FATB
1	2699029	+	AT1G08520	AT1G08520.1	1383	AAACC	19	61	0.311475	CHLD
1	2699887	+	AT1G08520	AT1G08520.1	1906	AAACT	43	86	0.5	CHLD
1	2700392	+	AT1G08520	AT1G08520.1	2212	AGACC	19	103	0.184466	CHLD
1	2700893	+	AT1G08520	AT1G08520.1	2514	AAACA	29	109	0.266055	CHLD
1	2706252	+	AT1G08540	AT1G08540.1	1543	AAACC	16	51	0.313725	SIGB
1	2706516	+	AT1G08540	AT1G08540.1	1705	AAACA	6	53	0.113208	SIGB
1	2706639	+	AT1G08540	AT1G08540.1	1828	AAACT	7	53	0.132075	SIGB
1	2712992	+	AT1G08570	AT1G08570.1	299	GAACT	20	91	0.21978	ACHT4
1	2714289	+	AT1G08570	AT1G08570.1	1170	AAACA	14	122	0.114754	ACHT4
1	2714323	+	AT1G08570	AT1G08570.1	1204	AAACA	15	123	0.121951	ACHT4
1	2716249	-	AT1G08580	AT1G08580.1	284	GAACT	10	64	0.15625	gene_source
1	2715491	-	AT1G08580	AT1G08580.1	474	GAACA	7	70	0.1	gene_source
1	2715276	-	AT1G08580	AT1G08580.1	573	AAACC	15	73	0.205479	gene_source
1	2751115	-	AT1G08640	AT1G08640.1	506	GAACT	24	78	0.307692	CJD1
1	2749763	-	AT1G08640	AT1G08640.1	978	AAACC	12	102	0.117647	CJD1
1	2828132	+	AT1G08830	AT1G08830.1	357	AAACA	57	338	0.168639	CSD1
1	2828525	+	AT1G08830	AT1G08830.1	478	AAACT	43	347	0.123919	CSD1
1	2828561	+	AT1G08830	AT1G08830.1	514	AGACC	48	352	0.136364	CSD1
1	2829107	+	AT1G08830	AT1G08830.1	665	AGACC	44	360	0.122222	CSD1
1	2829152	+	AT1G08830	AT1G08830.1	710	AAACC	41	359	0.114206	CSD1
1	2829107	+	AT1G08830	AT1G08830.2	598	AGACC	11	62	0.177419	CSD1
1	2829199	+	AT1G08830	AT1G08830.2	690	AAACA	11	65	0.169231	CSD1
1	2847720	-	AT1G08880	AT1G08880.1	381	AAACT	27	160	0.16875	HTA5
1	2847134	-	AT1G08880	AT1G08880.1	863	AGACT	35	207	0.169082	HTA5
1	2847087	-	AT1G08880	AT1G08880.1	910	AGACC	32	209	0.15311	HTA5
1	2874680	+	AT1G08930	AT1G08930.1	841	AAACA	7	57	0.122807	ERD6
1	2874875	+	AT1G08930	AT1G08930.1	934	AGACT	8	60	0.133333	ERD6
1	2876346	+	AT1G08930	AT1G08930.1	1462	GAACT	19	87	0.218391	ERD6
1	2876672	+	AT1G08930	AT1G08930.1	1589	GGACC	11	95	0.115789	ERD6
1	2876923	+	AT1G08930	AT1G08930.1	1739	AGACA	16	96	0.166667	ERD6
1	2876672	+	AT1G08930	AT1G08930.2	1424	GGACC	8	52	0.153846	ERD6
1	2877097	+	AT1G08930	AT1G08930.2	1748	AAACA	9	56	0.160714	ERD6
1	2885678	+	AT1G08980	AT1G08980.1	869	AAACA	13	80	0.1625	AMI1
1	2886445	+	AT1G08980	AT1G08980.1	1397	AAACT	10	98	0.102041	AMI1
1	2895556	-	AT1G09010	AT1G09010.1	2697	AAACT	7	52	0.134615	EBM
1	2895430	-	AT1G09010	AT1G09010.1	2823	AAACA	7	55	0.127273	EBM
1	2895290	-	AT1G09010	AT1G09010.1	2963	GAACT	12	55	0.218182	EBM
1	2895212	-	AT1G09010	AT1G09010.1	3041	GAACC	13	54	0.240741	EBM
1	2927713	+	AT1G09070	AT1G09070.1	212	AAACA	11	90	0.122222	SRC2
1	2927838	+	AT1G09070	AT1G09070.1	337	AAACA	117	960	0.121875	SRC2
1	2928576	+	AT1G09070	AT1G09070.1	1075	AAACC	150	1280	0.117188	SRC2
1	2930433	-	AT1G09080	AT1G09080.2	1063	GAACT	8	52	0.153846	MED37B
1	2930408	-	AT1G09080	AT1G09080.2	1088	AGACT	8	52	0.153846	MED37B
1	2930258	-	AT1G09080	AT1G09080.2	1238	GGACT	8	53	0.150943	MED37B
1	2930037	-	AT1G09080	AT1G09080.2	1364	AAACT	6	53	0.113208	MED37B
1	2930015	-	AT1G09080	AT1G09080.2	1386	AAACA	15	53	0.283019	MED37B
1	2929944	-	AT1G09080	AT1G09080.2	1457	AAACT	12	55	0.218182	MED37B
1	2941609	-	AT1G09130	AT1G09130.1	477	GAACT	25	89	0.280899	gene_source
1	2941374	-	AT1G09130	AT1G09130.1	639	GGACC	10	95	0.105263	gene_source
1	2940994	-	AT1G09130	AT1G09130.1	783	GAACC	22	103	0.213592	gene_source
1	2940547	-	AT1G09130	AT1G09130.1	923	GAACT	22	113	0.19469	gene_source
1	2939810	-	AT1G09130	AT1G09130.1	1206	AGACT	21	123	0.170732	gene_source
1	2971938	-	AT1G09200	AT1G09200.1	397	AAACT	49	271	0.180812	HTR2
1	2975574	-	AT1G09210	AT1G09210.1	730	AGACA	27	260	0.103846	CRT2
1	2975358	-	AT1G09210	AT1G09210.1	849	AAACT	38	267	0.142322	CRT2
1	2975222	-	AT1G09210	AT1G09210.1	985	GGACC	85	293	0.290102	CRT2
1	2974662	-	AT1G09210	AT1G09210.1	1204	GAACC	75	332	0.225904	CRT2
1	2973879	-	AT1G09210	AT1G09210.1	1395	AAACA	42	381	0.110236	CRT2
1	2973102	-	AT1G09210	AT1G09210.1	1737	AAACT	100	414	0.241546	CRT2
1	3009088	+	AT1G09310	AT1G09310.1	179	AAACT	153	1309	0.116883	gene_source
1	3009343	+	AT1G09310	AT1G09310.1	434	GAACC	315	1551	0.203095	gene_source
1	3009408	+	AT1G09310	AT1G09310.1	499	GAACT	882	1611	0.547486	gene_source
1	3009450	+	AT1G09310	AT1G09310.1	541	GAACC	320	1667	0.191962	gene_source
1	3009849	+	AT1G09310	AT1G09310.1	940	AAACT	38	188	0.202128	gene_source
1	3014058	-	AT1G09330	AT1G09330.1	683	GGACA	7	56	0.125	ECH
1	3016706	+	AT1G09340	AT1G09340.1	694	AAACT	58	348	0.166667	CRB
1	3017121	+	AT1G09340	AT1G09340.1	840	AAACT	67	359	0.18663	CRB
1	3018105	+	AT1G09340	AT1G09340.1	1439	GAACT	42	351	0.119658	CRB
1	3038283	-	AT1G09415	AT1G09415.1	126	AAACA	8	61	0.131148	NIMIN-3
1	3037945	-	AT1G09415	AT1G09415.1	464	AGACT	12	72	0.166667	NIMIN-3
1	3043730	+	AT1G09430	AT1G09430.1	834	AGACA	7	58	0.12069	ACLA-3
1	3043778	+	AT1G09430	AT1G09430.1	882	GAACT	11	58	0.189655	ACLA-3
1	3045145	+	AT1G09430	AT1G09430.1	1581	AAACT	9	72	0.125	ACLA-3
1	3045215	+	AT1G09430	AT1G09430.1	1651	AGACT	10	57	0.175439	ACLA-3
1	3094606	+	AT1G09560	AT1G09560.1	879	AAACA	54	306	0.176471	GLP4
1	3106645	+	AT1G09590	AT1G09590.1	279	GGACC	43	237	0.181435	RPL21A
1	3107484	+	AT1G09590	AT1G09590.1	555	AGACC	33	266	0.12406	RPL21A
1	3107629	+	AT1G09590	AT1G09590.1	700	GAACT	40	279	0.143369	RPL21A
1	3107662	+	AT1G09590	AT1G09590.1	733	AAACT	31	275	0.112727	RPL21A
1	3113951	-	AT1G09620	AT1G09620.1	2650	AGACT	7	52	0.134615	gene_source
1	3113708	-	AT1G09620	AT1G09620.1	2893	AAACA	10	57	0.175439	gene_source
1	3113516	-	AT1G09620	AT1G09620.1	3085	GAACT	8	66	0.121212	gene_source
1	3120410	+	AT1G09640	AT1G09640.1	347	AAACA	53	148	0.358108	gene_source
1	3120502	+	AT1G09640	AT1G09640.1	439	AAACC	39	156	0.25	gene_source
1	3121220	+	AT1G09640	AT1G09640.1	740	GAACA	21	174	0.12069	gene_source
1	3121388	+	AT1G09640	AT1G09640.1	908	AAACT	36	196	0.183673	gene_source
1	3121416	+	AT1G09640	AT1G09640.1	936	AAACA	33	199	0.165829	gene_source
1	3121625	+	AT1G09640	AT1G09640.1	1145	AAACA	33	217	0.152074	gene_source
1	3124177	+	AT1G09645	AT1G09645.1	380	AAACA	12	53	0.226415	gene_source
1	3124414	+	AT1G09645	AT1G09645.1	617	GAACT	8	58	0.137931	gene_source
1	3137334	-	AT1G09690	AT1G09690.1	351	GAACC	197	584	0.337329	RPL21A
1	3136529	-	AT1G09690	AT1G09690.1	627	AGACC	97	658	0.147416	RPL21A
1	3136306	-	AT1G09690	AT1G09690.1	850	AAACA	66	576	0.114583	RPL21A
1	3157538	+	AT1G09750	AT1G09750.1	38	AAACC	9	77	0.116883	AED3
1	3157801	+	AT1G09750	AT1G09750.1	301	AAACC	13	108	0.12037	AED3
1	3157905	+	AT1G09750	AT1G09750.1	405	AGACA	17	115	0.147826	AED3
1	3158967	+	AT1G09750	AT1G09750.1	1397	GGACA	26	220	0.118182	AED3
1	3159342	-	AT1G09760	AT1G09760.1	973	AAACT	7	54	0.12963	U2A'
1	3164928	+	AT1G09770	AT1G09770.1	2511	AAACA	7	60	0.116667	CDC5
1	3164939	+	AT1G09770	AT1G09770.1	2522	AAACT	35	60	0.583333	CDC5
1	3165026	+	AT1G09770	AT1G09770.1	2609	AAACA	9	60	0.15	CDC5
1	3167657	-	AT1G09780	AT1G09780.1	268	AAACA	8	58	0.137931	PGM1
1	3167531	-	AT1G09780	AT1G09780.1	322	GGACT	9	61	0.147541	PGM1
1	3167505	-	AT1G09780	AT1G09780.1	348	AAACA	9	61	0.147541	PGM1
1	3167348	-	AT1G09780	AT1G09780.1	505	GGACT	7	64	0.109375	PGM1
1	3167106	-	AT1G09780	AT1G09780.1	656	AAACC	13	68	0.191176	PGM1
1	3165648	-	AT1G09780	AT1G09780.1	1688	AAACA	28	97	0.28866	PGM1
1	3165508	-	AT1G09780	AT1G09780.1	1828	AAACT	19	99	0.191919	PGM1
1	3165421	-	AT1G09780	AT1G09780.1	1915	AAACA	10	89	0.11236	PGM1
1	3174474	+	AT1G09795	AT1G09795.1	372	AAACA	12	57	0.210526	HISN1B
1	3176140	+	AT1G09795	AT1G09795.1	1010	AAACA	14	77	0.181818	HISN1B
1	3176704	+	AT1G09795	AT1G09795.1	1310	AGACA	18	96	0.1875	HISN1B
1	3176741	+	AT1G09795	AT1G09795.1	1347	GAACT	12	96	0.125	HISN1B
1	3176755	+	AT1G09795	AT1G09795.1	1361	AAACA	10	96	0.104167	HISN1B
1	3176812	+	AT1G09795	AT1G09795.1	1418	AAACA	27	95	0.284211	HISN1B
1	3189502	+	AT1G09815	AT1G09815.1	202	AGACT	10	80	0.125	POLD4
1	3189567	+	AT1G09815	AT1G09815.1	267	AAACA	15	84	0.178571	POLD4
1	3189974	+	AT1G09815	AT1G09815.1	458	GAACC	14	96	0.145833	POLD4
1	3230687	-	AT1G09932	AT1G09932.1	1044	GAACT	8	78	0.102564	gene_source
1	3254489	+	AT1G09970	AT1G09970.1	2392	AAACA	13	78	0.166667	LRR
1	3254624	+	AT1G09970	AT1G09970.1	2527	AAACT	18	86	0.209302	LRR
1	3254739	+	AT1G09970	AT1G09970.1	2642	AAACA	18	92	0.195652	LRR
1	3255608	+	AT1G09970	AT1G09970.1	3421	AAACT	17	112	0.151786	LRR
1	3347718	-	AT1G10200	AT1G10200.1	422	AAACA	23	169	0.136095	WLIM1
1	3347637	-	AT1G10200	AT1G10200.1	503	GAACT	62	171	0.362573	WLIM1
1	3347396	-	AT1G10200	AT1G10200.1	553	AGACC	19	171	0.111111	WLIM1
1	3346868	-	AT1G10200	AT1G10200.1	758	GAACA	33	179	0.184358	WLIM1
1	3346487	-	AT1G10200	AT1G10200.1	1139	AAACT	29	198	0.146465	WLIM1
1	3346478	-	AT1G10200	AT1G10200.1	1148	AAACA	30	198	0.151515	WLIM1
1	3391103	-	AT1G10340	AT1G10340.1	1261	AAACA	6	51	0.117647	gene_source
1	3390938	-	AT1G10340	AT1G10340.1	1426	AAACC	14	56	0.25	gene_source
1	3390666	-	AT1G10340	AT1G10340.1	1698	GAACA	13	60	0.216667	gene_source
1	3390588	-	AT1G10340	AT1G10340.1	1776	AGACC	8	60	0.133333	gene_source
1	3390469	-	AT1G10340	AT1G10340.1	1895	AAACT	8	60	0.133333	gene_source
1	3395594	-	AT1G10360	AT1G10360.1	975	AAACA	8	54	0.148148	GSTU18
1	3416873	-	AT1G10410	AT1G10410.1	1854	GAACT	5	50	0.1	gene_source
1	3416851	-	AT1G10410	AT1G10410.1	1876	GAACT	9	51	0.176471	gene_source
1	3442906	-	AT1G10470	AT1G10470.1	1099	AAACT	16	88	0.181818	ARR4
1	3460790	-	AT1G10500	AT1G10500.1	445	AAACA	11	62	0.177419	ISCA
1	3460746	-	AT1G10500	AT1G10500.1	489	AAACA	9	63	0.142857	ISCA
1	3460132	-	AT1G10500	AT1G10500.1	716	AAACA	9	65	0.138462	ISCA
1	3460107	-	AT1G10500	AT1G10500.1	741	AAACT	7	65	0.107692	ISCA
1	3469700	+	AT1G10522	AT1G10522.1	189	AAACC	73	490	0.14898	PRIN2
1	3469714	+	AT1G10522	AT1G10522.1	203	GAACC	95	491	0.193483	PRIN2
1	3514140	-	AT1G10630	AT1G10630.1	289	AGACC	16	90	0.177778	ATARFA1F
1	3513751	-	AT1G10630	AT1G10630.1	516	GAACT	19	97	0.195876	ATARFA1F
1	3513110	-	AT1G10630	AT1G10630.1	823	AGACC	13	103	0.126214	ATARFA1F
1	3513020	-	AT1G10630	AT1G10630.1	913	AGACT	18	82	0.219512	ATARFA1F
1	3530889	+	AT1G10657	AT1G10657.2	445	AGACC	35	60	0.583333	gene_source
1	3531573	+	AT1G10657	AT1G10657.2	656	GAACT	10	63	0.15873	gene_source
1	3536140	+	AT1G10670	AT1G10670.1	413	AAACA	25	92	0.271739	ACLA-1
1	3537965	+	AT1G10670	AT1G10670.1	1443	AAACT	15	104	0.144231	ACLA-1
1	3538205	+	AT1G10670	AT1G10670.1	1683	AAACT	15	85	0.176471	ACLA-1
1	3610308	-	AT1G10840	AT1G10840.1	309	AGACT	11	82	0.134146	TIF3H1
1	3609907	-	AT1G10840	AT1G10840.1	428	AAACA	10	83	0.120482	TIF3H1
1	3608733	-	AT1G10840	AT1G10840.1	923	GAACT	9	90	0.1	TIF3H1
1	3608523	-	AT1G10840	AT1G10840.1	1043	GAACA	11	94	0.117021	TIF3H1
1	3608044	-	AT1G10840	AT1G10840.1	1252	AAACT	12	105	0.114286	TIF3H1
1	3607928	-	AT1G10840	AT1G10840.1	1288	GAACT	14	105	0.133333	TIF3H1
1	3661231	+	AT1G10950	AT1G10950.1	594	GAACA	5	50	0.1	TMN1
1	3662158	+	AT1G10950	AT1G10950.1	1064	GAACT	23	66	0.348485	TMN1
1	3662467	+	AT1G10950	AT1G10950.1	1177	AAACA	13	68	0.191176	TMN1
1	3663300	+	AT1G10950	AT1G10950.1	1650	GAACT	13	81	0.160494	TMN1
1	3663701	+	AT1G10950	AT1G10950.1	1967	GAACA	17	97	0.175258	TMN1
1	3664505	+	AT1G10960	AT1G10960.1	319	AGACA	109	751	0.14514	FD1
1	3756774	-	AT1G11210	AT1G11210.1	225	AAACC	6	57	0.105263	gene_source
1	3756061	-	AT1G11210	AT1G11210.1	829	GAACT	11	80	0.1375	gene_source
1	3755794	-	AT1G11210	AT1G11210.1	1096	AAACA	9	84	0.107143	gene_source
1	3777513	+	AT1G11260	AT1G11260.1	278	AAACT	14	101	0.138614	STP1
1	3778159	+	AT1G11260	AT1G11260.1	617	AAACA	11	109	0.100917	STP1
1	3779038	+	AT1G11260	AT1G11260.1	790	AAACT	14	116	0.12069	STP1
1	3779293	+	AT1G11260	AT1G11260.1	1045	AAACC	50	136	0.367647	STP1
1	3779696	+	AT1G11260	AT1G11260.1	1356	GGACC	46	158	0.291139	STP1
1	3779862	+	AT1G11260	AT1G11260.1	1522	GAACA	23	167	0.137725	STP1
1	3803834	-	AT1G11310	AT1G11310.1	400	AGACC	9	62	0.145161	MLO2
1	3801984	-	AT1G11310	AT1G11310.1	1357	GAACA	10	79	0.126582	MLO2
1	3801217	-	AT1G11310	AT1G11310.1	1767	AAACA	9	88	0.102273	MLO2
1	3847403	+	AT1G11430	AT1G11430.1	184	GAACA	16	125	0.128	MORF9
1	3848939	+	AT1G11430	AT1G11430.1	753	AAACT	30	156	0.192308	MORF9
1	3862458	+	AT1G11475	AT1G11475.1	60	AAACC	8	53	0.150943	NRPB10
1	3863893	+	AT1G11475	AT1G11475.1	425	AGACC	24	85	0.282353	NRPB10
1	3874921	+	AT1G11530	AT1G11530.1	250	GAACT	10	73	0.136986	CXXS1
1	3875244	+	AT1G11530	AT1G11530.1	412	AAACC	15	74	0.202703	CXXS1
1	3915577	+	AT1G11650	AT1G11650.2	532	AGACT	28	209	0.133971	RBP45B
1	3917814	+	AT1G11650	AT1G11650.2	1212	AGACC	38	266	0.142857	RBP45B
1	3917873	+	AT1G11650	AT1G11650.2	1271	AGACA	40	273	0.14652	RBP45B
1	3918040	+	AT1G11650	AT1G11650.2	1438	AAACA	28	256	0.109375	RBP45B
1	3940696	+	AT1G11680	AT1G11680.1	1853	AAACT	8	58	0.137931	CYP51G1
1	3967577	+	AT1G11750	AT1G11750.1	102	GAACC	11	96	0.114583	CLPP6
1	3967667	+	AT1G11750	AT1G11750.1	192	AAACC	17	108	0.157407	CLPP6
1	3968376	+	AT1G11750	AT1G11750.1	375	AAACC	96	118	0.813559	CLPP6
1	3968421	+	AT1G11750	AT1G11750.1	420	AGACC	18	118	0.152542	CLPP6
1	3969524	+	AT1G11750	AT1G11750.1	938	AAACA	22	131	0.167939	CLPP6
1	3969670	+	AT1G11750	AT1G11750.1	1084	AAACA	34	96	0.354167	CLPP6
1	3969683	+	AT1G11750	AT1G11750.1	1097	AAACT	18	89	0.202247	CLPP6
1	3969688	+	AT1G11750	AT1G11750.1	1102	AAACT	25	88	0.284091	CLPP6
1	3996332	+	AT1G11840	AT1G11840.1	535	AAACA	10	86	0.116279	ATGLX1
1	3996607	+	AT1G11840	AT1G11840.1	639	AAACT	10	92	0.108696	ATGLX1
1	3996699	+	AT1G11840	AT1G11840.1	731	GGACC	10	95	0.105263	ATGLX1
1	3997509	+	AT1G11840	AT1G11840.1	1185	GAACT	11	102	0.107843	ATGLX1
1	3997551	+	AT1G11840	AT1G11840.1	1227	AAACC	20	103	0.194175	ATGLX1
1	3996607	+	AT1G11840	AT1G11840.2	614	AAACT	22	190	0.115789	ATGLX1
1	3996748	+	AT1G11840	AT1G11840.2	755	GAACC	20	193	0.103627	ATGLX1
1	3997551	+	AT1G11840	AT1G11840.2	1202	AAACC	30	200	0.15	ATGLX1
1	3997590	+	AT1G11840	AT1G11840.2	1241	AGACT	21	201	0.104478	ATGLX1
1	3997551	+	AT1G11840	AT1G11840.4	970	AAACC	13	50	0.26	ATGLX1
1	3997590	+	AT1G11840	AT1G11840.4	1009	AGACT	7	52	0.134615	ATGLX1
1	3997686	+	AT1G11840	AT1G11840.4	1105	AAACT	9	53	0.169811	ATGLX1
1	3997702	+	AT1G11840	AT1G11840.4	1121	GGACC	5	50	0.1	ATGLX1
1	3997551	+	AT1G11840	AT1G11840.6	1103	AAACC	5	50	0.1	ATGLX1
1	4002107	+	AT1G11860	AT1G11860.1	586	AGACA	45	319	0.141066	gene_source
1	4002223	+	AT1G11860	AT1G11860.1	702	GAACA	53	323	0.164087	gene_source
1	4003014	+	AT1G11860	AT1G11860.1	1275	GGACC	41	389	0.105398	gene_source
1	4003236	+	AT1G11860	AT1G11860.1	1497	AAACC	48	412	0.116505	gene_source
1	4002818	+	AT1G11860	AT1G11860.2	958	AGACA	11	67	0.164179	gene_source
1	4003014	+	AT1G11860	AT1G11860.2	1154	GGACC	17	99	0.171717	gene_source
1	4003153	+	AT1G11860	AT1G11860.2	1293	GGACT	19	114	0.166667	gene_source
1	4012312	+	AT1G11890	AT1G11890.1	595	GAACT	24	51	0.470588	SEC22
1	4012600	+	AT1G11890	AT1G11890.1	735	GAACC	13	56	0.232143	SEC22
1	4012998	+	AT1G11890	AT1G11890.1	989	AAACT	14	57	0.245614	SEC22
1	4018692	-	AT1G11910	AT1G11910.1	921	AAACA	77	294	0.261905	APA1
1	4018219	-	AT1G11910	AT1G11910.1	1085	AAACC	32	305	0.104918	APA1
1	4017723	-	AT1G11910	AT1G11910.1	1364	AAACA	69	323	0.213622	APA1
1	4017699	-	AT1G11910	AT1G11910.1	1388	GAACT	52	325	0.16	APA1
1	4017118	-	AT1G11910	AT1G11910.1	1696	AAACA	61	348	0.175287	APA1
1	4016908	-	AT1G11910	AT1G11910.1	1906	AAACT	28	258	0.108527	APA1
1	4018219	-	AT1G11910	AT1G11910.2	1713	AAACC	8	60	0.133333	APA1
1	4017118	-	AT1G11910	AT1G11910.2	2324	AAACA	7	53	0.132075	APA1
1	4051093	-	AT1G12000	AT1G12000.1	1390	AAACT	6	59	0.101695	PFP-BETA1
1	4090612	-	AT1G12090	AT1G12090.1	246	AAACA	257	1570	0.163694	ELP
1	4090246	-	AT1G12090	AT1G12090.1	612	GAACC	202	1902	0.106204	ELP
1	4108528	+	AT1G12110	AT1G12110.1	1129	AAACA	12	54	0.222222	NPF6.3
1	4109181	+	AT1G12110	AT1G12110.1	1782	GAACT	14	68	0.205882	NPF6.3
1	4109323	+	AT1G12110	AT1G12110.1	1924	GAACA	8	71	0.112676	NPF6.3
1	4150445	+	AT1G12230	AT1G12230.1	1098	AAACT	12	61	0.196721	gene_source
1	4150756	+	AT1G12230	AT1G12230.1	1325	GAACT	11	69	0.15942	gene_source
1	4150778	+	AT1G12230	AT1G12230.1	1347	GAACA	8	66	0.121212	gene_source
1	4150844	+	AT1G12230	AT1G12230.1	1413	AGACT	10	62	0.16129	gene_source
1	4155865	+	AT1G12240	AT1G12240.1	741	AGACC	9	74	0.121622	BFRUCT4
1	4155910	+	AT1G12240	AT1G12240.1	786	GAACC	9	78	0.115385	BFRUCT4
1	4156647	+	AT1G12240	AT1G12240.1	1417	AGACT	18	111	0.162162	BFRUCT4
1	4156903	+	AT1G12240	AT1G12240.1	1673	AAACA	17	127	0.133858	BFRUCT4
1	4157089	+	AT1G12240	AT1G12240.1	1774	AAACC	24	132	0.181818	BFRUCT4
1	4224897	+	AT1G12410	AT1G12410.1	852	AGACC	65	185	0.351351	CLPR2
1	4242141	-	AT1G12440	AT1G12440.1	613	AAACC	21	109	0.192661	SAP1
1	4242131	-	AT1G12440	AT1G12440.1	623	AAACC	16	109	0.146789	SAP1
1	4350146	+	AT1G12760	AT1G12760.1	1187	AAACA	6	51	0.117647	gene_source
1	4350171	+	AT1G12760	AT1G12760.1	1212	GAACT	11	51	0.215686	gene_source
1	4350218	+	AT1G12760	AT1G12760.1	1259	GAACA	6	51	0.117647	gene_source
1	4350389	+	AT1G12760	AT1G12760.1	1334	GAACT	9	51	0.176471	gene_source
1	4350579	+	AT1G12760	AT1G12760.1	1524	AAACA	7	54	0.12963	gene_source
1	4363923	-	AT1G12800	AT1G12800.1	1326	AAACC	6	53	0.113208	gene_source
1	4363819	-	AT1G12800	AT1G12800.1	1340	AGACC	8	53	0.150943	gene_source
1	4363789	-	AT1G12800	AT1G12800.1	1370	GAACA	14	55	0.254545	gene_source
1	4363765	-	AT1G12800	AT1G12800.1	1394	GAACC	6	56	0.107143	gene_source
1	4363584	-	AT1G12800	AT1G12800.1	1492	AAACA	9	58	0.155172	gene_source
1	4363324	-	AT1G12800	AT1G12800.1	1667	AAACC	9	61	0.147541	gene_source
1	4362964	-	AT1G12800	AT1G12800.1	1945	GAACT	9	70	0.128571	gene_source
1	4362712	-	AT1G12800	AT1G12800.1	2084	AGACC	17	79	0.21519	gene_source
1	4361989	-	AT1G12800	AT1G12800.1	2411	GAACC	12	93	0.129032	gene_source
1	4361706	-	AT1G12800	AT1G12800.1	2601	AGACT	12	96	0.125	gene_source
1	4377384	+	AT1G12840	AT1G12840.1	2162	AAACA	26	129	0.20155	VHA-C
1	4378348	+	AT1G12840	AT1G12840.1	2635	GAACT	38	164	0.231707	VHA-C
1	4378412	+	AT1G12840	AT1G12840.1	2699	AGACA	40	161	0.248447	VHA-C
1	4378425	+	AT1G12840	AT1G12840.1	2712	AGACA	20	160	0.125	VHA-C
1	4380427	-	AT1G12850	AT1G12850.1	1000	GAACT	23	51	0.45098	gene_source
1	4380239	-	AT1G12850	AT1G12850.1	1188	AAACA	6	58	0.103448	gene_source
1	4393689	-	AT1G12900	AT1G12900.1	426	AAACA	199	622	0.319936	GAPA-2
1	4393629	-	AT1G12900	AT1G12900.1	486	AAACC	73	640	0.114062	GAPA-2
1	4393437	-	AT1G12900	AT1G12900.1	601	GAACC	96	665	0.144361	GAPA-2
1	4393315	-	AT1G12900	AT1G12900.1	723	GAACT	136	678	0.20059	GAPA-2
1	4392964	-	AT1G12900	AT1G12900.1	987	AAACT	142	727	0.195323	GAPA-2
1	4392516	-	AT1G12900	AT1G12900.1	1435	AAACT	62	333	0.186186	GAPA-2
1	4392505	-	AT1G12900	AT1G12900.1	1446	AAACA	17	107	0.158879	GAPA-2
1	4394254	-	AT1G12900	AT1G12900.2	147	AAACC	14	77	0.181818	GAPA-2
1	4394052	-	AT1G12900	AT1G12900.2	256	AAACT	17	149	0.114094	GAPA-2
1	4393689	-	AT1G12900	AT1G12900.2	426	AAACA	40	147	0.272109	GAPA-2
1	4393629	-	AT1G12900	AT1G12900.2	486	AAACC	22	147	0.14966	GAPA-2
1	4393437	-	AT1G12900	AT1G12900.2	605	GAACC	36	149	0.241611	GAPA-2
1	4393315	-	AT1G12900	AT1G12900.2	727	GAACT	25	157	0.159236	GAPA-2
1	4392964	-	AT1G12900	AT1G12900.2	991	AAACT	26	206	0.126214	GAPA-2
1	4392888	-	AT1G12900	AT1G12900.2	1067	AAACT	25	218	0.114679	GAPA-2
1	4392631	-	AT1G12900	AT1G12900.2	1324	AGACT	55	253	0.217391	GAPA-2
1	4392516	-	AT1G12900	AT1G12900.2	1439	AAACT	13	94	0.138298	GAPA-2
1	4393689	-	AT1G12900	AT1G12900.3	350	AAACA	30	56	0.535714	GAPA-2
1	4393465	-	AT1G12900	AT1G12900.3	497	GAACT	13	79	0.164557	GAPA-2
1	4393031	-	AT1G12900	AT1G12900.3	844	GAACA	16	129	0.124031	GAPA-2
1	4392516	-	AT1G12900	AT1G12900.3	1359	AAACT	34	123	0.276423	GAPA-2
1	4394254	-	AT1G12900	AT1G12900.5	201	AAACC	91	614	0.148208	GAPA-2
1	4393765	-	AT1G12900	AT1G12900.5	404	GAACT	75	660	0.113636	GAPA-2
1	4393689	-	AT1G12900	AT1G12900.5	480	AAACA	210	666	0.315315	GAPA-2
1	4393618	-	AT1G12900	AT1G12900.5	551	AGACT	77	682	0.112903	GAPA-2
1	4393315	-	AT1G12900	AT1G12900.5	777	GAACT	207	710	0.291549	GAPA-2
1	4392516	-	AT1G12900	AT1G12900.5	1489	AAACT	25	169	0.147929	GAPA-2
1	4397391	-	AT1G12920	AT1G12920.1	613	GAACT	6	53	0.113208	ERF1-2
1	4396908	-	AT1G12920	AT1G12920.1	1096	AAACC	12	62	0.193548	ERF1-2
1	4396877	-	AT1G12920	AT1G12920.1	1127	AAACA	15	61	0.245902	ERF1-2
1	4396831	-	AT1G12920	AT1G12920.1	1173	AAACA	19	61	0.311475	ERF1-2
1	4396441	-	AT1G12920	AT1G12920.1	1563	GAACA	14	67	0.208955	ERF1-2
1	4396408	-	AT1G12920	AT1G12920.1	1596	AGACA	7	65	0.107692	ERF1-2
1	4435863	+	AT1G12990	AT1G12990.1	1858	AAACA	5	50	0.1	gene_source
1	4454014	+	AT1G13060	AT1G13060.1	682	AAACT	29	96	0.302083	PBE1
1	4454567	+	AT1G13060	AT1G13060.1	921	AAACT	12	101	0.118812	PBE1
1	4463207	+	AT1G13090	AT1G13090.2	1388	GAACT	7	51	0.137255	CYP71B28
1	4467270	+	AT1G13110	AT1G13110.1	177	AAACA	14	76	0.184211	CYP71B7
1	4467612	+	AT1G13110	AT1G13110.1	519	AGACA	21	89	0.235955	CYP71B7
1	4467745	+	AT1G13110	AT1G13110.1	652	AAACT	17	93	0.182796	CYP71B7
1	4467791	+	AT1G13110	AT1G13110.1	698	AGACC	10	95	0.105263	CYP71B7
1	4467993	+	AT1G13110	AT1G13110.1	900	AAACA	18	100	0.18	CYP71B7
1	4468268	+	AT1G13110	AT1G13110.1	1104	AAACA	15	113	0.132743	CYP71B7
1	4526034	-	AT1G13245	AT1G13245.1	171	AAACC	11	86	0.127907	RTFL17
1	4525678	-	AT1G13245	AT1G13245.1	527	AGACC	17	101	0.168317	RTFL17
1	4542333	+	AT1G13260	AT1G13260.1	166	AAACA	9	89	0.101124	RAV1
1	4542440	+	AT1G13260	AT1G13260.1	273	AAACC	44	95	0.463158	RAV1
1	4542625	+	AT1G13260	AT1G13260.1	458	AAACA	24	100	0.24	RAV1
1	4542811	+	AT1G13260	AT1G13260.1	644	AAACA	13	109	0.119266	RAV1
1	4543006	+	AT1G13260	AT1G13260.1	839	AAACA	23	123	0.186992	RAV1
1	4543071	+	AT1G13260	AT1G13260.1	904	GAACT	21	126	0.166667	RAV1
1	4545547	+	AT1G13270	AT1G13270.1	351	AAACT	7	67	0.104478	MAP1B
1	4545746	+	AT1G13270	AT1G13270.1	550	AAACT	17	74	0.22973	MAP1B
1	4545757	+	AT1G13270	AT1G13270.1	561	GAACT	9	75	0.12	MAP1B
1	4546250	+	AT1G13270	AT1G13270.1	801	GAACT	30	80	0.375	MAP1B
1	4547011	+	AT1G13270	AT1G13270.1	1076	GAACC	14	86	0.162791	MAP1B
1	4547063	+	AT1G13270	AT1G13270.1	1128	GGACT	12	87	0.137931	MAP1B
1	4547157	+	AT1G13270	AT1G13270.1	1222	AAACT	17	88	0.193182	MAP1B
1	4547238	+	AT1G13270	AT1G13270.1	1303	AGACC	11	61	0.180328	MAP1B
1	4548071	+	AT1G13280	AT1G13280.1	520	AAACA	32	66	0.484848	AOC4
1	4548090	+	AT1G13280	AT1G13280.1	539	AAACT	9	67	0.134328	AOC4
1	4570372	-	AT1G13340	AT1G13340.1	746	AGACC	13	95	0.136842	gene_source
1	4570266	-	AT1G13340	AT1G13340.1	772	GAACA	13	100	0.13	gene_source
1	4570051	-	AT1G13340	AT1G13340.1	987	GGACA	13	108	0.12037	gene_source
1	4569810	-	AT1G13340	AT1G13340.1	1228	AAACC	12	120	0.1	gene_source
1	4569792	-	AT1G13340	AT1G13340.1	1246	AGACT	12	120	0.1	gene_source
1	4577844	-	AT1G13360	AT1G13360.1	526	GAACA	19	99	0.191919	gene_source
1	4577217	-	AT1G13360	AT1G13360.1	1153	AAACT	20	142	0.140845	gene_source
1	4589719	-	AT1G13380	AT1G13380.1	391	AGACC	19	58	0.327586	gene_source
1	4609903	-	AT1G13440	AT1G13440.1	592	AAACT	171	1695	0.100885	GAPC2
1	4609766	-	AT1G13440	AT1G13440.1	638	GAACC	185	1722	0.107433	GAPC2
1	4608907	-	AT1G13440	AT1G13440.1	1140	AGACT	490	2044	0.239726	GAPC2
1	4608907	-	AT1G13440	AT1G13440.2	825	AGACT	14	70	0.2	GAPC2
1	4608394	-	AT1G13440	AT1G13440.2	1157	AAACT	25	244	0.102459	GAPC2
1	4621274	-	AT1G13470	AT1G13470.1	312	AAACC	8	78	0.102564	gene_source
1	4621243	-	AT1G13470	AT1G13470.1	343	AAACA	21	79	0.265823	gene_source
1	4620973	-	AT1G13470	AT1G13470.1	532	AAACC	31	91	0.340659	gene_source
1	4620695	-	AT1G13470	AT1G13470.1	810	AAACC	12	98	0.122449	gene_source
1	4620499	-	AT1G13470	AT1G13470.1	1006	GAACC	15	99	0.151515	gene_source
1	4620339	-	AT1G13470	AT1G13470.1	1166	GAACC	14	103	0.135922	gene_source
1	4761058	+	AT1G13930	AT1G13930.1	102	AAACA	110	723	0.152144	gene_source
1	4761120	+	AT1G13930	AT1G13930.1	164	AAACT	127	1106	0.114828	gene_source
1	4761172	+	AT1G13930	AT1G13930.1	216	GAACC	313	1145	0.273362	gene_source
1	4761149	+	AT1G13930	AT1G13930.2	138	AGACC	44	287	0.15331	gene_source
1	4761172	+	AT1G13930	AT1G13930.2	161	GAACC	65	291	0.223368	gene_source
1	4761178	+	AT1G13930	AT1G13930.2	167	AAACA	69	293	0.235495	gene_source
1	4761172	+	AT1G13930	AT1G13930.3	161	GAACC	62	292	0.212329	gene_source
1	4761178	+	AT1G13930	AT1G13930.3	167	AAACA	71	292	0.243151	gene_source
1	4761189	+	AT1G13930	AT1G13930.3	178	AGACC	30	292	0.10274	gene_source
1	4839874	+	AT1G14150	AT1G14150.1	74	AAACA	11	60	0.183333	PNSL2
1	4839955	+	AT1G14150	AT1G14150.1	155	AAACC	12	72	0.166667	PNSL2
1	4840166	+	AT1G14150	AT1G14150.1	366	AAACA	11	83	0.13253	PNSL2
1	4840207	+	AT1G14150	AT1G14150.1	407	GGACC	10	84	0.119048	PNSL2
1	4840250	+	AT1G14150	AT1G14150.1	450	AAACA	13	87	0.149425	PNSL2
1	4854688	-	AT1G14200	AT1G14200.1	600	AAACA	25	66	0.378788	gene_source
1	4854496	-	AT1G14200	AT1G14200.1	792	GAACC	9	69	0.130435	gene_source
1	4889518	+	AT1G14320	AT1G14320.2	808	GGACA	7	55	0.127273	RPL10A
1	4899292	+	AT1G14345	AT1G14345.1	248	AAACT	14	133	0.105263	gene_source
1	4911916	-	AT1G14360	AT1G14360.1	677	AAACC	9	73	0.123288	UTR3
1	4911744	-	AT1G14360	AT1G14360.1	752	GGACA	14	79	0.177215	UTR3
1	4911715	-	AT1G14360	AT1G14360.1	781	GAACC	14	81	0.17284	UTR3
1	4911303	-	AT1G14360	AT1G14360.1	1193	AAACT	12	88	0.136364	UTR3
1	4911237	-	AT1G14360	AT1G14360.1	1259	AAACT	23	70	0.328571	UTR3
1	4911204	-	AT1G14360	AT1G14360.1	1292	AAACC	8	53	0.150943	UTR3
1	4927747	-	AT1G14400	AT1G14400.1	573	AAACC	88	169	0.52071	UBC1
1	4927194	-	AT1G14400	AT1G14400.1	934	AAACT	37	148	0.25	UBC1
1	4927145	-	AT1G14400	AT1G14400.1	983	AAACA	14	104	0.134615	UBC1
1	4947472	-	AT1G14450	AT1G14450.1	145	AGACA	6	59	0.101695	gene_source
1	4946461	-	AT1G14450	AT1G14450.1	332	GAACT	12	64	0.1875	gene_source
1	4946369	-	AT1G14450	AT1G14450.2	478	GAACT	6	59	0.101695	gene_source
1	4962078	-	AT1G14510	AT1G14510.1	1213	AAACA	7	59	0.118644	AL7
1	5038417	+	AT1G14670	AT1G14670.1	455	GGACT	7	67	0.104478	TMN2
1	5038558	+	AT1G14670	AT1G14670.1	596	GGACC	9	74	0.121622	TMN2
1	5039601	+	AT1G14670	AT1G14670.1	1358	AAACA	16	99	0.161616	TMN2
1	5040313	+	AT1G14670	AT1G14670.1	1986	AGACA	19	132	0.143939	TMN2
1	5040460	+	AT1G14670	AT1G14670.1	2133	AGACT	19	126	0.150794	TMN2
1	5068286	-	AT1G14720	AT1G14720.1	392	GAACC	14	81	0.17284	XTH28
1	5067299	-	AT1G14720	AT1G14720.1	717	AGACA	10	95	0.105263	XTH28
1	5104612	-	AT1G14810	AT1G14810.1	239	AAACC	19	89	0.213483	gene_source
1	5104562	-	AT1G14810	AT1G14810.1	289	AGACA	13	90	0.144444	gene_source
1	5104329	-	AT1G14810	AT1G14810.1	522	AGACA	10	96	0.104167	gene_source
1	5104134	-	AT1G14810	AT1G14810.1	717	AAACC	15	102	0.147059	gene_source
1	5129493	-	AT1G14870	AT1G14870.1	239	AAACT	16	131	0.122137	PCR2
1	5128866	-	AT1G14870	AT1G14870.1	570	AAACA	29	217	0.133641	PCR2
1	5128821	-	AT1G14870	AT1G14870.1	615	GAACT	29	225	0.128889	PCR2
1	5128492	-	AT1G14870	AT1G14870.1	831	GAACA	93	212	0.438679	PCR2
1	5133065	-	AT1G14880	AT1G14880.1	491	AAACA	290	1502	0.193076	PCR1
1	5133020	-	AT1G14880	AT1G14880.1	536	GAACT	208	1534	0.135593	PCR1
1	5137320	+	AT1G14890	AT1G14890.1	447	AAACT	9	68	0.132353	gene_source
1	5137377	+	AT1G14890	AT1G14890.1	504	AAACT	9	72	0.125	gene_source
1	5137481	+	AT1G14890	AT1G14890.1	608	GAACC	37	77	0.480519	gene_source
1	5137744	+	AT1G14890	AT1G14890.1	871	AAACA	29	83	0.349398	gene_source
1	5166703	-	AT1G14980	AT1G14980.1	237	AAACC	20	69	0.289855	CPN10
1	5165947	-	AT1G14980	AT1G14980.1	565	GAACT	35	345	0.101449	CPN10
1	5171305	+	AT1G15010	AT1G15010.1	125	GAACC	63	130	0.484615	gene_source
1	5171513	+	AT1G15010	AT1G15010.1	333	GAACT	26	142	0.183099	gene_source
1	5171675	+	AT1G15010	AT1G15010.1	495	AAACT	17	142	0.119718	gene_source
1	5203888	+	AT1G15120	AT1G15120.1	555	AAACT	35	256	0.136719	gene_source
1	5203981	+	AT1G15120	AT1G15120.1	648	GAACT	96	250	0.384	gene_source
1	5203998	+	AT1G15120	AT1G15120.1	665	AAACC	28	241	0.116183	gene_source
1	5210609	-	AT1G15140	AT1G15140.1	977	AAACA	12	69	0.173913	gene_source
1	5210305	-	AT1G15140	AT1G15140.1	1198	AAACA	13	68	0.191176	gene_source
1	5242900	-	AT1G15230	AT1G15230.1	363	AAACA	14	50	0.28	gene_source
1	5242671	-	AT1G15230	AT1G15230.1	592	AGACT	7	55	0.127273	gene_source
1	5242607	-	AT1G15230	AT1G15230.1	656	GAACT	6	55	0.109091	gene_source
1	5249270	-	AT1G15250	AT1G15250.2	215	GAACA	7	60	0.116667	RPL37A
1	5248850	-	AT1G15250	AT1G15250.2	440	AAACA	10	68	0.147059	RPL37A
1	5252027	-	AT1G15270	AT1G15270.1	95	GAACC	21	200	0.105	gene_source
1	5250779	-	AT1G15270	AT1G15270.1	350	AAACA	37	231	0.160173	gene_source
1	5288317	+	AT1G15370	AT1G15370.1	655	GAACA	6	53	0.113208	gene_source
1	5296741	-	AT1G15400	AT1G15400.2	335	GAACT	16	110	0.145455	gene_source
1	5328774	+	AT1G15500	AT1G15500.1	2079	AGACT	21	163	0.128834	AATP2
1	5328842	+	AT1G15500	AT1G15500.1	2147	AAACT	29	130	0.223077	AATP2
1	5391145	+	AT1G15670	AT1G15670.1	1194	AAACA	6	52	0.115385	gene_source
1	5399835	+	AT1G15690	AT1G15690.1	712	GGACC	20	190	0.105263	AVP1
1	5401193	+	AT1G15690	AT1G15690.1	1802	AAACA	67	345	0.194203	AVP1
1	5401586	+	AT1G15690	AT1G15690.1	2065	GAACC	90	381	0.23622	AVP1
1	5401712	+	AT1G15690	AT1G15690.1	2191	AGACC	54	407	0.132678	AVP1
1	5402253	+	AT1G15690	AT1G15690.1	2570	AAACT	161	480	0.335417	AVP1
1	5402302	+	AT1G15690	AT1G15690.1	2619	AAACC	59	475	0.124211	AVP1
1	5402333	+	AT1G15690	AT1G15690.1	2650	GAACC	53	436	0.12156	AVP1
1	5402488	+	AT1G15690	AT1G15690.1	2805	AGACA	20	138	0.144928	AVP1
1	5413761	+	AT1G15740	AT1G15740.1	1382	AAACC	6	53	0.113208	gene_source
1	5414264	+	AT1G15740	AT1G15740.1	1717	AAACA	12	64	0.1875	gene_source
1	5414393	+	AT1G15740	AT1G15740.1	1769	AAACT	15	67	0.223881	gene_source
1	5414519	+	AT1G15740	AT1G15740.1	1895	AAACT	8	69	0.115942	gene_source
1	5414573	+	AT1G15740	AT1G15740.1	1949	GAACT	12	69	0.173913	gene_source
1	5414607	+	AT1G15740	AT1G15740.1	1983	AGACT	7	66	0.106061	gene_source
1	5447757	-	AT1G15820	AT1G15820.1	124	AAACA	30	248	0.120968	LHCB6
1	5446921	-	AT1G15820	AT1G15820.1	745	AGACC	468	3925	0.119236	LHCB6
1	5446499	-	AT1G15820	AT1G15820.1	1167	AAACA	72	295	0.244068	LHCB6
1	5472683	+	AT1G15930	AT1G15930.1	629	GGACT	7	52	0.134615	RPS12A
1	5472763	+	AT1G15930	AT1G15930.1	709	AAACT	6	55	0.109091	RPS12A
1	5472378	+	AT1G15930	AT1G15930.2	490	AGACC	73	394	0.185279	RPS12A
1	5472697	+	AT1G15930	AT1G15930.2	592	AGACA	41	402	0.10199	RPS12A
1	5472887	+	AT1G15930	AT1G15930.2	782	AGACT	42	209	0.200957	RPS12A
1	5478822	+	AT1G15950	AT1G15950.1	126	GAACC	7	54	0.12963	CCR1
1	5478972	+	AT1G15950	AT1G15950.1	276	GAACC	14	56	0.25	CCR1
1	5489559	+	AT1G15980	AT1G15980.1	415	AGACC	8	70	0.114286	PNSB1
1	5489899	+	AT1G15980	AT1G15980.1	657	AAACA	13	77	0.168831	PNSB1
1	5491220	+	AT1G15980	AT1G15980.1	1576	AAACA	15	99	0.151515	PNSB1
1	5494650	+	AT1G16000	AT1G16000.1	118	GAACA	7	62	0.112903	gene_source
1	5515833	+	AT1G16080	AT1G16080.1	1146	AAACT	14	67	0.208955	gene_source
1	5541295	+	AT1G16180	AT1G16180.1	841	AGACC	32	127	0.251969	gene_source
1	5542025	+	AT1G16180	AT1G16180.1	1313	GAACC	47	144	0.326389	gene_source
1	5542756	+	AT1G16180	AT1G16180.1	1849	GAACA	23	133	0.172932	gene_source
1	5556290	-	AT1G16240	AT1G16240.1	267	AAACT	7	52	0.134615	SYP51
1	5591970	+	AT1G16350	AT1G16350.1	1100	GAACT	5	50	0.1	gene_source
1	5592536	+	AT1G16350	AT1G16350.1	1467	AAACT	6	58	0.103448	gene_source
1	5592695	+	AT1G16350	AT1G16350.1	1626	AGACT	24	65	0.369231	gene_source
1	5609228	+	AT1G16410	AT1G16410.1	547	AGACA	22	211	0.104265	CYP79F1
1	5609482	+	AT1G16410	AT1G16410.1	801	AGACA	25	245	0.102041	CYP79F1
1	5610090	+	AT1G16410	AT1G16410.1	1298	AGACA	59	317	0.18612	CYP79F1
1	5610105	+	AT1G16410	AT1G16410.1	1313	AAACT	52	320	0.1625	CYP79F1
1	5610131	+	AT1G16410	AT1G16410.1	1339	AAACA	43	322	0.13354	CYP79F1
1	5611317	+	AT1G16410	AT1G16410.1	1996	AAACA	16	135	0.118519	CYP79F1
1	5623773	+	AT1G16470	AT1G16470.1	463	AAACA	14	89	0.157303	PAB1
1	5624688	+	AT1G16470	AT1G16470.1	701	AAACC	12	95	0.126316	PAB1
1	5625521	+	AT1G16470	AT1G16470.1	977	AAACT	13	100	0.13	PAB1
1	5625551	+	AT1G16470	AT1G16470.1	1007	GAACA	19	84	0.22619	PAB1
1	5711490	+	AT1G16700	AT1G16700.1	850	AGACA	9	58	0.155172	gene_source
1	5725321	+	AT1G16720	AT1G16720.1	1669	AAACA	8	60	0.133333	HCF173
1	5726086	+	AT1G16720	AT1G16720.1	1983	GAACT	27	67	0.402985	HCF173
1	5726202	+	AT1G16720	AT1G16720.1	2021	GAACA	7	67	0.104478	HCF173
1	5774992	+	AT1G16880	AT1G16880.1	742	AGACC	101	333	0.303303	ACR11
1	5775031	+	AT1G16880	AT1G16880.1	781	AAACA	70	344	0.203488	ACR11
1	5775206	+	AT1G16880	AT1G16880.1	860	GAACC	122	358	0.340782	ACR11
1	5775953	+	AT1G16880	AT1G16880.1	1066	GAACA	42	397	0.105793	ACR11
1	5778370	-	AT1G16890	AT1G16890.2	160	AAACC	10	88	0.113636	UBC36
1	5778086	-	AT1G16890	AT1G16890.2	242	AAACT	11	95	0.115789	UBC36
1	5776492	-	AT1G16890	AT1G16890.2	722	AAACT	23	106	0.216981	UBC36
1	5787677	-	AT1G16920	AT1G16920.1	628	AAACA	7	51	0.137255	RABA1B
1	5787510	-	AT1G16920	AT1G16920.1	795	AAACT	6	51	0.117647	RABA1B
1	5841338	-	AT1G17080	AT1G17080.1	408	AAACT	15	114	0.131579	gene_source
1	5840357	-	AT1G17080	AT1G17080.1	775	AAACA	18	130	0.138462	gene_source
1	5840336	-	AT1G17080	AT1G17080.1	796	AAACT	28	116	0.241379	gene_source
1	5844984	+	AT1G17100	AT1G17100.1	339	GAACC	13	113	0.115044	gene_source
1	5845021	+	AT1G17100	AT1G17100.1	376	GAACC	14	116	0.12069	gene_source
1	5845298	+	AT1G17100	AT1G17100.1	578	GAACT	18	130	0.138462	gene_source
1	5845376	+	AT1G17100	AT1G17100.1	656	AGACT	14	135	0.103704	gene_source
1	5887046	+	AT1G17220	AT1G17220.1	1919	AGACC	5	50	0.1	FUG1
1	5888374	+	AT1G17220	AT1G17220.1	2455	GGACC	9	67	0.134328	FUG1
1	5888600	+	AT1G17220	AT1G17220.1	2581	GGACC	20	67	0.298507	FUG1
1	5889671	+	AT1G17220	AT1G17220.1	3115	GAACA	22	87	0.252874	FUG1
1	5889801	+	AT1G17220	AT1G17220.1	3245	AAACT	14	95	0.147368	FUG1
1	5890226	+	AT1G17220	AT1G17220.1	3518	AGACT	18	106	0.169811	FUG1
1	5890347	+	AT1G17220	AT1G17220.1	3639	GAACC	12	69	0.173913	FUG1
1	5924798	+	AT1G17290	AT1G17290.1	1246	AAACA	19	173	0.109827	ALAAT1
1	5925881	+	AT1G17290	AT1G17290.1	1951	AGACA	48	280	0.171429	ALAAT1
1	5956544	-	AT1G17380	AT1G17380.1	663	GAACC	21	67	0.313433	TIFY11A
1	5956234	-	AT1G17380	AT1G17380.1	853	AGACA	25	70	0.357143	TIFY11A
1	5956215	-	AT1G17380	AT1G17380.1	872	AAACA	9	70	0.128571	TIFY11A
1	5956142	-	AT1G17380	AT1G17380.1	945	GAACA	9	72	0.125	TIFY11A
1	5980774	+	AT1G17420	AT1G17420.1	2339	GAACC	9	69	0.130435	LOX3
1	5980785	+	AT1G17420	AT1G17420.1	2350	AAACA	7	69	0.101449	LOX3
1	5980981	+	AT1G17420	AT1G17420.1	2546	AAACC	12	80	0.15	LOX3
1	5981165	+	AT1G17420	AT1G17420.1	2730	AGACA	10	88	0.113636	LOX3
1	6004844	+	AT1G17470	AT1G17470.1	659	AAACA	22	55	0.4	DRG1
1	6004849	+	AT1G17470	AT1G17470.1	664	AAACT	16	55	0.290909	DRG1
1	6005387	+	AT1G17470	AT1G17470.1	921	AGACT	27	60	0.45	DRG1
1	6008683	+	AT1G17490	AT1G17490.1	247	AAACA	12	56	0.214286	gene_source
1	6027763	+	AT1G17530	AT1G17530.1	277	AAACA	7	61	0.114754	TIM23-1
1	6027790	+	AT1G17530	AT1G17530.1	304	GAACT	7	61	0.114754	TIM23-1
1	6028290	+	AT1G17530	AT1G17530.1	804	GAACC	14	76	0.184211	TIM23-1
1	6062345	+	AT1G17620	AT1G17620.1	451	AAACC	21	80	0.2625	gene_source
1	6062683	+	AT1G17620	AT1G17620.1	789	AAACC	17	102	0.166667	gene_source
1	6063117	+	AT1G17620	AT1G17620.1	1223	AAACA	39	128	0.304688	gene_source
1	6101288	+	AT1G17745	AT1G17745.1	325	AAACT	47	102	0.460784	PGDH
1	6103902	+	AT1G17745	AT1G17745.1	1082	AAACT	22	155	0.141935	PGDH
1	6104036	+	AT1G17745	AT1G17745.1	1216	GAACC	56	159	0.352201	PGDH
1	6104451	+	AT1G17745	AT1G17745.1	1540	AGACT	47	172	0.273256	PGDH
1	6104487	+	AT1G17745	AT1G17745.1	1576	GAACC	64	174	0.367816	PGDH
1	6104538	+	AT1G17745	AT1G17745.1	1627	AAACA	37	179	0.206704	PGDH
1	6104823	+	AT1G17745	AT1G17745.1	1912	GAACA	41	197	0.208122	PGDH
1	6104874	+	AT1G17745	AT1G17745.1	1963	AAACA	31	200	0.155	PGDH
1	6104973	+	AT1G17745	AT1G17745.1	2062	AAACT	43	210	0.204762	PGDH
1	6105020	+	AT1G17745	AT1G17745.1	2109	AAACT	26	210	0.12381	PGDH
1	6105207	+	AT1G17745	AT1G17745.1	2296	GAACC	10	84	0.119048	PGDH
1	6104823	+	AT1G17745	AT1G17745.2	1942	GAACA	7	62	0.112903	PGDH
1	6104907	+	AT1G17745	AT1G17745.2	2026	GAACC	11	68	0.161765	PGDH
1	6104912	+	AT1G17745	AT1G17745.2	2031	AGACA	16	68	0.235294	PGDH
1	6144707	+	AT1G17840	AT1G17840.1	1741	GGACT	6	55	0.109091	ABCG11
1	6146008	+	AT1G17840	AT1G17840.1	2694	AAACT	12	84	0.142857	ABCG11
1	6146040	+	AT1G17840	AT1G17840.1	2726	AAACC	13	76	0.171053	ABCG11
1	6153009	-	AT1G17880	AT1G17880.1	356	AAACA	37	349	0.106017	BTF3
1	6152556	-	AT1G17880	AT1G17880.1	631	AGACC	80	365	0.219178	BTF3
1	6152539	-	AT1G17880	AT1G17880.1	648	AAACC	87	358	0.243017	BTF3
1	6212833	-	AT1G18060	AT1G18060.1	424	AAACA	27	151	0.178808	gene_source
1	6212168	-	AT1G18060	AT1G18060.1	855	AGACC	24	172	0.139535	gene_source
1	6211960	-	AT1G18060	AT1G18060.1	1063	GAACT	26	171	0.152047	gene_source
1	6214891	-	AT1G18070	AT1G18070.1	1414	AAACC	14	55	0.254545	gene_source
1	6214026	-	AT1G18070	AT1G18070.1	1879	AAACC	7	68	0.102941	gene_source
1	6222456	+	AT1G18080	AT1G18080.1	256	AAACT	41	378	0.108466	RACK1A
1	6222633	+	AT1G18080	AT1G18080.1	433	GGACA	58	401	0.144638	RACK1A
1	6223089	+	AT1G18080	AT1G18080.1	889	GAACA	71	490	0.144898	RACK1A
1	6255580	+	AT1G18170	AT1G18170.1	1014	AAACA	11	55	0.2	FKBP17-2
1	6268609	-	AT1G18210	AT1G18210.1	331	GAACT	48	396	0.121212	CML27
1	6268032	-	AT1G18210	AT1G18210.1	908	GAACT	21	151	0.139073	CML27
1	6299839	+	AT1G18300	AT1G18300.1	171	AAACA	23	130	0.176923	NUDT4
1	6300849	+	AT1G18300	AT1G18300.1	846	AAACA	20	181	0.110497	NUDT4
1	6301049	+	AT1G18300	AT1G18300.1	1046	AGACA	20	140	0.142857	NUDT4
1	6378063	-	AT1G18540	AT1G18540.1	309	GAACT	76	528	0.143939	RPL6A
1	6377886	-	AT1G18540	AT1G18540.1	398	GGACC	98	554	0.176895	RPL6A
1	6377469	-	AT1G18540	AT1G18540.1	713	AAACC	92	606	0.151815	RPL6A
1	6389882	+	AT1G18570	AT1G18570.1	484	GAACT	13	80	0.1625	MYB51
1	6390268	+	AT1G18570	AT1G18570.1	667	GAACC	11	100	0.11	MYB51
1	6390287	+	AT1G18570	AT1G18570.1	686	GAACT	31	100	0.31	MYB51
1	6390494	+	AT1G18570	AT1G18570.1	893	GAACA	13	108	0.12037	MYB51
1	6398971	+	AT1G18590	AT1G18590.1	441	AAACC	8	57	0.140351	SOT17
1	6458116	-	AT1G18720	AT1G18720.1	1077	GAACC	12	102	0.117647	gene_source
1	6457951	-	AT1G18720	AT1G18720.1	1242	AGACC	21	105	0.2	gene_source
1	6457914	-	AT1G18720	AT1G18720.1	1279	AAACT	16	101	0.158416	gene_source
1	6459623	-	AT1G18720	AT1G18720.2	708	AAACA	14	81	0.17284	gene_source
1	6457951	-	AT1G18720	AT1G18720.2	1362	AGACC	25	59	0.423729	gene_source
1	6457914	-	AT1G18720	AT1G18720.2	1399	AAACT	11	55	0.2	gene_source
1	6462111	+	AT1G18730	AT1G18730.1	754	AAACT	36	101	0.356436	PNSB4
1	6462130	+	AT1G18730	AT1G18730.1	773	AAACC	28	94	0.297872	PNSB4
1	6523906	-	AT1G18890	AT1G18890.1	1656	GAACT	24	50	0.48	CPK10
1	6523897	-	AT1G18890	AT1G18890.1	1665	AAACT	18	51	0.352941	CPK10
1	6523628	-	AT1G18890	AT1G18890.1	1817	AAACT	6	55	0.109091	CPK10
1	6523339	-	AT1G18890	AT1G18890.1	2106	AAACA	28	53	0.528302	CPK10
1	6562104	-	AT1G19000	AT1G19000.2	496	AAACT	16	123	0.130081	gene_source
1	6562039	-	AT1G19000	AT1G19000.2	561	GAACC	16	127	0.125984	gene_source
1	6561642	-	AT1G19000	AT1G19000.2	658	GAACT	33	134	0.246269	gene_source
1	6561483	-	AT1G19000	AT1G19000.2	817	AAACA	20	149	0.134228	gene_source
1	6561327	-	AT1G19000	AT1G19000.2	973	AAACC	17	159	0.106918	gene_source
1	6561247	-	AT1G19000	AT1G19000.2	1053	AAACA	18	166	0.108434	gene_source
1	6561175	-	AT1G19000	AT1G19000.2	1125	AAACT	34	159	0.213836	gene_source
1	6561125	-	AT1G19000	AT1G19000.2	1175	GAACA	36	155	0.232258	gene_source
1	6561047	-	AT1G19000	AT1G19000.2	1253	AAACT	30	152	0.197368	gene_source
1	6568254	+	AT1G19020	AT1G19020.1	253	AAACA	29	278	0.104317	gene_source
1	6568385	+	AT1G19020	AT1G19020.1	384	AAACC	48	296	0.162162	gene_source
1	6568396	+	AT1G19020	AT1G19020.1	395	AAACA	48	299	0.160535	gene_source
1	6568415	+	AT1G19020	AT1G19020.1	414	AAACT	31	299	0.103679	gene_source
1	6609857	-	AT1G19130	AT1G19130.1	325	GAACT	37	84	0.440476	gene_source
1	6612886	+	AT1G19150	AT1G19150.1	257	AGACC	16	110	0.145455	LHCA6
1	6612982	+	AT1G19150	AT1G19150.1	353	GAACC	26	113	0.230088	LHCA6
1	6613853	+	AT1G19150	AT1G19150.1	1043	GAACT	49	150	0.326667	LHCA6
1	6622149	+	AT1G19180	AT1G19180.1	285	AAACA	54	163	0.331288	TIFY10A
1	6622764	+	AT1G19180	AT1G19180.1	702	AAACC	51	190	0.268421	TIFY10A
1	6622879	+	AT1G19180	AT1G19180.1	817	AAACT	78	198	0.393939	TIFY10A
1	6623005	+	AT1G19180	AT1G19180.1	943	AAACC	22	203	0.108374	TIFY10A
1	6623039	+	AT1G19180	AT1G19180.1	977	AAACC	38	206	0.184466	TIFY10A
1	6623109	+	AT1G19180	AT1G19180.1	1047	GAACT	22	213	0.103286	TIFY10A
1	6623219	+	AT1G19180	AT1G19180.1	1157	AAACC	27	224	0.120536	TIFY10A
1	6623227	+	AT1G19180	AT1G19180.1	1165	AAACC	23	223	0.103139	TIFY10A
1	6623375	+	AT1G19180	AT1G19180.1	1313	AAACT	23	150	0.153333	TIFY10A
1	6623394	+	AT1G19180	AT1G19180.1	1332	AAACT	17	132	0.128788	TIFY10A
1	6623219	+	AT1G19180	AT1G19180.2	1106	AAACC	19	88	0.215909	TIFY10A
1	6623227	+	AT1G19180	AT1G19180.2	1114	AAACC	9	89	0.101124	TIFY10A
1	6622149	+	AT1G19180	AT1G19180.3	95	AAACA	22	92	0.23913	TIFY10A
1	6622764	+	AT1G19180	AT1G19180.3	512	AAACC	62	217	0.285714	TIFY10A
1	6622879	+	AT1G19180	AT1G19180.3	627	AAACT	73	231	0.316017	TIFY10A
1	6623005	+	AT1G19180	AT1G19180.3	753	AAACC	62	238	0.260504	TIFY10A
1	6623039	+	AT1G19180	AT1G19180.3	787	AAACC	29	242	0.119835	TIFY10A
1	6623109	+	AT1G19180	AT1G19180.3	857	GAACT	25	249	0.100402	TIFY10A
1	6623219	+	AT1G19180	AT1G19180.3	967	AAACC	33	259	0.127413	TIFY10A
1	6623227	+	AT1G19180	AT1G19180.3	975	AAACC	30	259	0.11583	TIFY10A
1	6623327	+	AT1G19180	AT1G19180.3	1075	AGACA	35	271	0.129151	TIFY10A
1	6623375	+	AT1G19180	AT1G19180.3	1123	AAACT	43	274	0.156934	TIFY10A
1	6689090	+	AT1G19350	AT1G19350.1	393	GAACT	28	94	0.297872	BES1
1	6689711	+	AT1G19350	AT1G19350.1	697	AAACC	33	103	0.320388	BES1
1	6689718	+	AT1G19350	AT1G19350.1	704	AAACC	14	103	0.135922	BES1
1	6689772	+	AT1G19350	AT1G19350.1	758	AAACA	32	103	0.31068	BES1
1	6689792	+	AT1G19350	AT1G19350.1	778	GAACT	11	103	0.106796	BES1
1	6690071	+	AT1G19350	AT1G19350.1	1057	GAACA	11	108	0.101852	BES1
1	6689711	+	AT1G19350	AT1G19350.4	802	AAACC	10	50	0.2	BES1
1	6689772	+	AT1G19350	AT1G19350.4	863	AAACA	13	53	0.245283	BES1
1	6689792	+	AT1G19350	AT1G19350.4	883	GAACT	6	53	0.113208	BES1
1	6690071	+	AT1G19350	AT1G19350.4	1162	GAACA	6	58	0.103448	BES1
1	6698098	+	AT1G19380	AT1G19380.1	225	AAACC	14	138	0.101449	gene_source
1	6698192	+	AT1G19380	AT1G19380.1	319	AAACC	21	188	0.111702	gene_source
1	6774149	-	AT1G19570	AT1G19570.1	251	AAACC	368	1111	0.331233	DHAR1
1	6802147	-	AT1G19660	AT1G19660.1	446	AAACT	13	107	0.121495	BBD2
1	6800773	-	AT1G19660	AT1G19660.1	1148	AAACA	24	122	0.196721	BBD2
1	6800736	-	AT1G19660	AT1G19660.1	1185	AGACC	22	122	0.180328	BBD2
1	6800593	-	AT1G19660	AT1G19660.1	1239	GAACA	17	124	0.137097	BBD2
1	6804439	-	AT1G19670	AT1G19670.1	501	AAACT	67	409	0.163814	CLH1
1	6804304	-	AT1G19670	AT1G19670.1	636	AGACC	109	429	0.254079	CLH1
1	6804236	-	AT1G19670	AT1G19670.1	704	GAACC	104	438	0.237443	CLH1
1	6804210	-	AT1G19670	AT1G19670.1	730	AAACC	53	443	0.119639	CLH1
1	6804190	-	AT1G19670	AT1G19670.1	750	GGACA	49	445	0.110112	CLH1
1	6804167	-	AT1G19670	AT1G19670.1	773	GAACC	71	451	0.157428	CLH1
1	6804109	-	AT1G19670	AT1G19670.1	831	AAACC	61	461	0.132321	CLH1
1	6803679	-	AT1G19670	AT1G19670.1	1261	AAACT	53	343	0.154519	CLH1
1	6824487	+	AT1G19740	AT1G19740.1	242	AAACA	6	51	0.117647	gene_source
1	6824718	+	AT1G19740	AT1G19740.1	473	AAACA	9	53	0.169811	gene_source
1	6832461	+	AT1G19770	AT1G19770.1	137	AAACC	34	178	0.191011	PUP14
1	6832765	+	AT1G19770	AT1G19770.1	346	AAACC	29	210	0.138095	PUP14
1	6832806	+	AT1G19770	AT1G19770.1	387	AAACT	25	218	0.114679	PUP14
1	6913344	+	AT1G19910	AT1G19910.1	344	AAACT	29	283	0.102473	VHA-C2
1	6914425	+	AT1G19910	AT1G19910.1	917	AAACA	56	344	0.162791	VHA-C2
1	6915978	-	AT1G19920	AT1G19920.1	761	GAACT	11	56	0.196429	APS2
1	6915926	-	AT1G19920	AT1G19920.1	813	AAACT	6	57	0.105263	APS2
1	6915844	-	AT1G19920	AT1G19920.1	895	AAACA	13	58	0.224138	APS2
1	6914859	-	AT1G19920	AT1G19920.1	1573	AAACA	12	80	0.15	APS2
1	6914803	-	AT1G19920	AT1G19920.1	1629	AAACT	9	81	0.111111	APS2
1	6914709	-	AT1G19920	AT1G19920.1	1723	AAACT	11	71	0.15493	APS2
1	6928405	+	AT1G19960	AT1G19960.1	670	AGACC	340	464	0.732759	gene_source
1	6928473	+	AT1G19960	AT1G19960.1	738	AAACC	22	54	0.407407	gene_source
1	6938385	-	AT1G20010	AT1G20010.1	1349	AAACA	57	193	0.295337	TUBB5
1	6937955	-	AT1G20010	AT1G20010.1	1779	AAACA	30	216	0.138889	TUBB5
1	6944226	+	AT1G20020	AT1G20020.1	955	AAACA	51	459	0.111111	LFNR2
1	6944513	+	AT1G20020	AT1G20020.1	1068	GAACT	83	467	0.17773	LFNR2
1	6944909	+	AT1G20020	AT1G20020.1	1377	GAACA	111	442	0.251131	LFNR2
1	6943713	+	AT1G20020	AT1G20020.2	962	AAACC	6	59	0.101695	LFNR2
1	6943839	+	AT1G20020	AT1G20020.2	1013	AGACT	8	62	0.129032	LFNR2
1	6944226	+	AT1G20020	AT1G20020.2	1198	AAACA	8	75	0.106667	LFNR2
1	6944513	+	AT1G20020	AT1G20020.2	1311	GAACT	17	84	0.202381	LFNR2
1	6944909	+	AT1G20020	AT1G20020.2	1620	GAACA	13	53	0.245283	LFNR2
1	6944914	+	AT1G20020	AT1G20020.2	1625	AAACT	8	53	0.150943	LFNR2
1	6944630	+	AT1G20020	AT1G20020.3	1093	AGACA	8	53	0.150943	LFNR2
1	6944655	+	AT1G20020	AT1G20020.3	1118	GGACT	8	54	0.148148	LFNR2
1	6944909	+	AT1G20020	AT1G20020.3	1285	GAACA	6	60	0.1	LFNR2
1	6950268	+	AT1G20050	AT1G20050.1	922	AAACT	15	124	0.120968	HYD1
1	6958815	-	AT1G20070	AT1G20070.1	334	AAACA	9	50	0.18	gene_source
1	6958786	-	AT1G20070	AT1G20070.1	363	GAACC	11	50	0.22	gene_source
1	6958353	-	AT1G20070	AT1G20070.1	796	AAACC	6	54	0.111111	gene_source
1	6958171	-	AT1G20070	AT1G20070.1	978	GAACT	9	52	0.173077	gene_source
1	6969800	-	AT1G20100	AT1G20100.1	709	AAACC	17	95	0.178947	gene_source
1	6969770	-	AT1G20100	AT1G20100.1	739	AAACC	24	95	0.252632	gene_source
1	6974553	+	AT1G20110	AT1G20110.1	1911	AAACC	9	63	0.142857	FREE1
1	7001791	-	AT1G20200	AT1G20200.1	1228	GAACA	7	54	0.12963	RPN3A
1	7001722	-	AT1G20200	AT1G20200.1	1297	AAACC	24	56	0.428571	RPN3A
1	7001408	-	AT1G20200	AT1G20200.1	1611	AGACA	13	62	0.209677	RPN3A
1	7008553	-	AT1G20225	AT1G20225.1	441	AAACA	7	58	0.12069	gene_source
1	7008003	-	AT1G20225	AT1G20225.1	727	AGACA	8	62	0.129032	gene_source
1	7016980	+	AT1G20260	AT1G20260.1	259	AGACT	8	64	0.125	VHA-B3
1	7017004	+	AT1G20260	AT1G20260.1	283	GAACT	16	64	0.25	VHA-B3
1	7018308	+	AT1G20260	AT1G20260.1	707	GAACT	9	79	0.113924	VHA-B3
1	7018766	+	AT1G20260	AT1G20260.1	890	AAACA	14	80	0.175	VHA-B3
1	7020252	+	AT1G20260	AT1G20260.1	1675	AAACA	16	130	0.123077	VHA-B3
1	7020291	+	AT1G20260	AT1G20260.1	1714	AAACC	20	132	0.151515	VHA-B3
1	7020301	+	AT1G20260	AT1G20260.1	1724	AAACA	17	134	0.126866	VHA-B3
1	7020460	+	AT1G20260	AT1G20260.1	1883	AAACT	24	128	0.1875	VHA-B3
1	7020484	+	AT1G20260	AT1G20260.1	1907	AAACC	22	117	0.188034	VHA-B3
1	7020508	+	AT1G20260	AT1G20260.1	1931	AAACT	12	89	0.134831	VHA-B3
1	7039898	-	AT1G20330	AT1G20330.1	334	AAACA	26	101	0.257426	SMT2
1	7038995	-	AT1G20330	AT1G20330.1	1237	AAACC	17	155	0.109677	SMT2
1	7038951	-	AT1G20330	AT1G20330.1	1281	AAACA	18	157	0.11465	SMT2
1	7043345	-	AT1G20340	AT1G20340.1	48	AAACT	63	585	0.107692	DRT112
1	7043180	-	AT1G20340	AT1G20340.1	213	AAACT	1217	7679	0.158484	DRT112
1	7043131	-	AT1G20340	AT1G20340.1	262	GAACT	1225	7857	0.155912	DRT112
1	7044137	+	AT1G20350	AT1G20350.1	510	AAACA	29	64	0.453125	TIM17-1
1	7044247	+	AT1G20350	AT1G20350.1	620	AGACT	9	66	0.136364	TIM17-1
1	7044337	+	AT1G20350	AT1G20350.1	710	GAACT	15	67	0.223881	TIM17-1
1	7085689	-	AT1G20440	AT1G20440.1	1185	AAACT	44	401	0.109726	COR47
1	7085470	-	AT1G20440	AT1G20440.1	1404	GAACC	51	460	0.11087	COR47
1	7089068	-	AT1G20450	AT1G20450.1	539	AGACC	85	393	0.216285	ERD10
1	7088886	-	AT1G20450	AT1G20450.1	721	GAACA	78	431	0.180974	ERD10
1	7088830	-	AT1G20450	AT1G20450.1	777	AAACA	52	442	0.117647	ERD10
1	7088606	-	AT1G20450	AT1G20450.1	911	AAACA	61	490	0.12449	ERD10
1	7088541	-	AT1G20450	AT1G20450.1	976	AAACC	260	500	0.52	ERD10
1	7088363	-	AT1G20450	AT1G20450.1	1154	AAACA	57	534	0.106742	ERD10
1	7088059	-	AT1G20450	AT1G20450.1	1458	AAACA	25	189	0.132275	ERD10
1	7105816	-	AT1G20510	AT1G20510.1	306	AAACT	7	69	0.101449	4CLL5
1	7105488	-	AT1G20510	AT1G20510.1	634	AAACA	15	83	0.180723	4CLL5
1	7105329	-	AT1G20510	AT1G20510.1	793	GAACC	14	90	0.155556	4CLL5
1	7105318	-	AT1G20510	AT1G20510.1	804	GAACC	16	90	0.177778	4CLL5
1	7103709	-	AT1G20510	AT1G20510.1	1842	GAACC	16	147	0.108844	4CLL5
1	7103472	-	AT1G20510	AT1G20510.1	2079	AAACA	9	76	0.118421	4CLL5
1	7129952	+	AT1G20580	AT1G20580.1	352	AAACA	16	68	0.235294	SMD3B
1	7130474	+	AT1G20580	AT1G20580.1	611	GAACA	8	76	0.105263	SMD3B
1	7130489	+	AT1G20580	AT1G20580.1	626	AAACA	10	76	0.131579	SMD3B
1	7145583	+	AT1G20620	AT1G20620.1	1315	GAACT	907	6478	0.140012	CAT3
1	7145909	+	AT1G20620	AT1G20620.1	1457	AAACA	1156	6662	0.173521	CAT3
1	7144833	+	AT1G20620	AT1G20620.4	1454	AAACT	92	707	0.130127	CAT3
1	7144928	+	AT1G20620	AT1G20620.4	1549	AAACA	132	795	0.166038	CAT3
1	7144959	+	AT1G20620	AT1G20620.4	1580	GGACT	88	831	0.105897	CAT3
1	7145899	+	AT1G20620	AT1G20620.4	2336	GAACA	183	1057	0.173132	CAT3
1	7145909	+	AT1G20620	AT1G20620.4	2346	AAACA	202	1066	0.189493	CAT3
1	7145953	+	AT1G20620	AT1G20620.4	2390	AGACA	128	1098	0.116576	CAT3
1	7144594	+	AT1G20620	AT1G20620.6	1206	AAACC	42	278	0.151079	CAT3
1	7144689	+	AT1G20620	AT1G20620.6	1301	AAACC	66	384	0.171875	CAT3
1	7144851	+	AT1G20620	AT1G20620.6	1371	GAACA	55	448	0.122768	CAT3
1	7144915	+	AT1G20620	AT1G20620.6	1435	AAACC	72	499	0.144289	CAT3
1	7145242	+	AT1G20620	AT1G20620.6	1762	AAACT	103	821	0.125457	CAT3
1	7145583	+	AT1G20620	AT1G20620.6	2103	GAACT	105	779	0.134788	CAT3
1	7145909	+	AT1G20620	AT1G20620.6	2245	AAACA	134	937	0.14301	CAT3
1	7146151	+	AT1G20620	AT1G20620.6	2395	GGACA	122	1074	0.113594	CAT3
1	7177477	+	AT1G20693	AT1G20693.1	315	GGACC	44	296	0.148649	HMGB2
1	7177830	+	AT1G20693	AT1G20693.1	393	AAACC	84	310	0.270968	HMGB2
1	7177477	+	AT1G20693	AT1G20693.3	287	GGACC	20	150	0.133333	HMGB2
1	7177830	+	AT1G20693	AT1G20693.3	365	AAACC	39	156	0.25	HMGB2
1	7179594	+	AT1G20696	AT1G20696.1	310	AAACC	39	232	0.168103	HMGB3
1	7181324	+	AT1G20696	AT1G20696.1	925	AAACT	66	281	0.234875	HMGB3
1	7238843	+	AT1G20823	AT1G20823.1	151	AAACA	17	79	0.21519	ATL80
1	7239124	+	AT1G20823	AT1G20823.1	432	GAACA	9	90	0.1	ATL80
1	7297800	-	AT1G20950	AT1G20950.1	1913	AAACC	6	59	0.101695	PFP-ALPHA1
1	7297456	-	AT1G20950	AT1G20950.1	2153	AAACT	11	63	0.174603	PFP-ALPHA1
1	7297341	-	AT1G20950	AT1G20950.1	2268	AGACA	9	60	0.15	PFP-ALPHA1
1	7328266	+	AT1G20980	AT1G20980.1	3094	GAACT	15	51	0.294118	SPL14
1	7328533	+	AT1G20980	AT1G20980.1	3279	GAACA	8	59	0.135593	SPL14
1	7328656	+	AT1G20980	AT1G20980.1	3402	AAACA	9	64	0.140625	SPL14
1	7328985	+	AT1G20980	AT1G20980.1	3731	AGACA	9	70	0.128571	SPL14
1	7338116	+	AT1G21000	AT1G21000.1	427	AAACA	11	64	0.171875	gene_source
1	7338186	+	AT1G21000	AT1G21000.1	497	AAACA	12	66	0.181818	gene_source
1	7338356	+	AT1G21000	AT1G21000.1	580	AGACA	11	67	0.164179	gene_source
1	7338373	+	AT1G21000	AT1G21000.1	597	AGACA	17	68	0.25	gene_source
1	7339266	+	AT1G21000	AT1G21000.1	1233	GAACA	7	70	0.1	gene_source
1	7374453	+	AT1G21065	AT1G21065.1	339	AAACC	13	100	0.13	gene_source
1	7375354	+	AT1G21065	AT1G21065.1	669	GAACT	13	122	0.106557	gene_source
1	7375735	+	AT1G21065	AT1G21065.1	840	AAACC	12	93	0.129032	gene_source
1	7379425	-	AT1G21080	AT1G21080.1	1246	GAACT	18	57	0.315789	gene_source
1	7379416	-	AT1G21080	AT1G21080.1	1255	AAACT	10	57	0.175439	gene_source
1	7378821	-	AT1G21080	AT1G21080.1	1445	AAACT	30	56	0.535714	gene_source
1	7400574	-	AT1G21130	AT1G21130.1	163	AAACA	27	193	0.139896	IGMT4
1	7400428	-	AT1G21130	AT1G21130.1	309	AAACC	76	215	0.353488	IGMT4
1	7399152	-	AT1G21130	AT1G21130.1	1406	AAACA	58	283	0.204947	IGMT4
1	7419872	-	AT1G21190	AT1G21190.1	512	AAACA	12	54	0.222222	LSM3A
1	7419864	-	AT1G21190	AT1G21190.1	520	AAACC	10	54	0.185185	LSM3A
1	7439818	+	AT1G21250	AT1G21250.1	648	AAACT	18	155	0.116129	WAK1
1	7440049	+	AT1G21250	AT1G21250.1	879	AAACT	38	183	0.20765	WAK1
1	7440478	+	AT1G21250	AT1G21250.1	1223	AGACA	58	207	0.280193	WAK1
1	7440599	+	AT1G21250	AT1G21250.1	1344	GGACT	30	223	0.134529	WAK1
1	7441541	+	AT1G21250	AT1G21250.1	2198	AAACA	42	368	0.11413	WAK1
1	7441748	+	AT1G21250	AT1G21250.1	2405	AAACA	78	395	0.197468	WAK1
1	7441881	+	AT1G21250	AT1G21250.1	2538	AAACT	170	411	0.413625	WAK1
1	7441938	+	AT1G21250	AT1G21250.1	2595	AAACT	77	360	0.213889	WAK1
1	7445928	+	AT1G21270	AT1G21270.1	1106	AGACA	8	51	0.156863	WAK2
1	7446152	+	AT1G21270	AT1G21270.1	1254	GAACC	19	53	0.358491	WAK2
1	7447187	+	AT1G21270	AT1G21270.1	2289	AAACA	11	92	0.119565	WAK2
1	7454872	-	AT1G21310	AT1G21310.1	138	AAACA	32	199	0.160804	EXT3
1	7454851	-	AT1G21310	AT1G21310.1	159	AAACA	24	206	0.116505	EXT3
1	7454383	-	AT1G21310	AT1G21310.1	627	AAACA	38	354	0.107345	EXT3
1	7502919	-	AT1G21440	AT1G21440.1	678	GAACA	11	77	0.142857	gene_source
1	7502453	-	AT1G21440	AT1G21440.1	1054	GAACC	25	85	0.294118	gene_source
1	7502443	-	AT1G21440	AT1G21440.1	1064	AGACC	10	85	0.117647	gene_source
1	7502333	-	AT1G21440	AT1G21440.1	1174	AAACA	11	87	0.126437	gene_source
1	7530107	-	AT1G21500	AT1G21500.1	475	AAACT	63	521	0.120921	gene_source
1	7530071	-	AT1G21500	AT1G21500.1	511	AAACC	65	522	0.124521	gene_source
1	7530027	-	AT1G21500	AT1G21500.1	555	AAACC	122	497	0.245473	gene_source
1	7534765	-	AT1G21520	AT1G21520.1	163	AAACA	25	211	0.118483	gene_source
1	7534605	-	AT1G21520	AT1G21520.1	323	AAACA	24	230	0.104348	gene_source
1	7553623	-	AT1G21550	AT1G21550.1	353	AAACA	10	67	0.149254	CML44
1	7553196	-	AT1G21550	AT1G21550.1	780	AAACT	24	66	0.363636	CML44
1	7572533	-	AT1G21600	AT1G21600.1	668	GAACC	22	52	0.423077	PTAC6
1	7571569	-	AT1G21600	AT1G21600.1	997	AGACA	10	60	0.166667	PTAC6
1	7571310	-	AT1G21600	AT1G21600.1	1256	GGACT	7	65	0.107692	PTAC6
1	7611952	+	AT1G21670	AT1G21670.1	1712	AAACC	14	76	0.184211	gene_source
1	7612352	+	AT1G21670	AT1G21670.1	2112	GGACC	18	89	0.202247	gene_source
1	7613301	+	AT1G21680	AT1G21680.1	468	AAACC	14	59	0.237288	gene_source
1	7613995	+	AT1G21680	AT1G21680.1	1162	AAACA	11	75	0.146667	gene_source
1	7614228	+	AT1G21680	AT1G21680.1	1395	AAACC	15	88	0.170455	gene_source
1	7626380	+	AT1G21720	AT1G21720.1	199	AAACC	17	111	0.153153	PBC1
1	7626877	+	AT1G21720	AT1G21720.1	468	AAACT	13	129	0.100775	PBC1
1	7645738	+	AT1G21750	AT1G21750.1	129	AAACA	24	161	0.149068	PDIL1-1
1	7646868	+	AT1G21750	AT1G21750.1	667	AAACT	62	314	0.197452	PDIL1-1
1	7647009	+	AT1G21750	AT1G21750.1	808	AAACC	50	328	0.152439	PDIL1-1
1	7647195	+	AT1G21750	AT1G21750.1	918	AAACA	80	343	0.233236	PDIL1-1
1	7647671	+	AT1G21750	AT1G21750.1	1083	GAACA	40	387	0.103359	PDIL1-1
1	7651907	-	AT1G21770	AT1G21770.1	311	AAACC	19	180	0.105556	gene_source
1	7651751	-	AT1G21770	AT1G21770.1	467	AAACA	17	149	0.114094	gene_source
1	7651660	-	AT1G21770	AT1G21770.1	558	AAACA	9	53	0.169811	gene_source
1	7691416	-	AT1G21900	AT1G21900.1	623	AAACT	23	89	0.258427	gene_source
1	7691281	-	AT1G21900	AT1G21900.1	667	AAACA	22	91	0.241758	gene_source
1	7691024	-	AT1G21900	AT1G21900.1	924	AAACT	7	59	0.118644	gene_source
1	7823202	+	AT1G22160	AT1G22160.1	137	AAACA	8	50	0.16	FLZ5
1	7823221	+	AT1G22160	AT1G22160.1	156	AAACC	6	51	0.117647	FLZ5
1	7823261	+	AT1G22160	AT1G22160.1	196	AGACC	8	52	0.153846	FLZ5
1	7823277	+	AT1G22160	AT1G22160.1	212	GAACC	8	52	0.153846	FLZ5
1	7823739	+	AT1G22160	AT1G22160.1	581	GAACC	30	60	0.5	FLZ5
1	7835854	+	AT1G22190	AT1G22190.1	74	AAACT	18	177	0.101695	RAP2-13
1	7836181	+	AT1G22190	AT1G22190.1	401	AAACA	26	214	0.121495	RAP2-13
1	7836478	+	AT1G22190	AT1G22190.1	698	AAACC	34	249	0.136546	RAP2-13
1	7836817	+	AT1G22190	AT1G22190.1	1037	AAACT	53	299	0.177258	RAP2-13
1	7865541	+	AT1G22270	AT1G22270.1	107	AAACT	15	116	0.12931	TRM112A
1	7865979	+	AT1G22270	AT1G22270.1	545	GAACC	15	130	0.115385	TRM112A
1	7874545	+	AT1G22280	AT1G22280.1	400	AGACC	10	87	0.114943	PAPP2C
1	7875500	+	AT1G22280	AT1G22280.1	1071	AAACT	12	103	0.116505	PAPP2C
1	7875721	+	AT1G22280	AT1G22280.1	1292	GAACA	54	97	0.556701	PAPP2C
1	7881153	-	AT1G22300	AT1G22300.1	243	AGACT	13	115	0.113043	GRF10
1	7881052	-	AT1G22300	AT1G22300.1	344	AAACC	60	243	0.246914	GRF10
1	7879925	-	AT1G22300	AT1G22300.1	805	AGACT	48	317	0.15142	GRF10
1	7879908	-	AT1G22300	AT1G22300.1	822	GAACT	118	325	0.363077	GRF10
1	7879878	-	AT1G22300	AT1G22300.1	852	GAACT	80	331	0.241692	GRF10
1	7879011	-	AT1G22300	AT1G22300.1	1192	GAACT	87	350	0.248571	GRF10
1	7912243	+	AT1G22410	AT1G22410.1	401	AAACC	17	105	0.161905	gene_source
1	7913565	+	AT1G22410	AT1G22410.1	1166	AAACA	46	156	0.294872	gene_source
1	7914031	+	AT1G22410	AT1G22410.1	1551	AAACA	43	201	0.21393	gene_source
1	7914751	+	AT1G22410	AT1G22410.1	1870	AAACA	83	220	0.377273	gene_source
1	7926245	+	AT1G22450	AT1G22450.1	663	AAACC	12	116	0.103448	COX6B-1
1	7926445	+	AT1G22450	AT1G22450.1	721	AAACC	15	119	0.12605	COX6B-1
1	7926450	+	AT1G22450	AT1G22450.1	726	AAACA	21	120	0.175	COX6B-1
1	7927000	+	AT1G22450	AT1G22450.1	984	AAACC	15	129	0.116279	COX6B-1
1	7927048	+	AT1G22450	AT1G22450.1	1032	AAACT	15	107	0.140187	COX6B-1
1	8003528	+	AT1G22630	AT1G22630.1	306	GAACC	34	138	0.246377	gene_source
1	8004214	+	AT1G22630	AT1G22630.1	644	AAACA	22	153	0.143791	gene_source
1	8029865	-	AT1G22700	AT1G22700.2	272	GAACA	7	56	0.125	PYG7
1	8029236	-	AT1G22700	AT1G22700.2	567	GAACC	18	58	0.310345	PYG7
1	8029113	-	AT1G22700	AT1G22700.2	690	GAACT	6	60	0.1	PYG7
1	8029108	-	AT1G22700	AT1G22700.2	695	AGACC	6	60	0.1	PYG7
1	8028498	-	AT1G22700	AT1G22700.2	974	GAACA	7	64	0.109375	PYG7
1	8028289	-	AT1G22700	AT1G22700.2	1183	GAACC	6	60	0.1	PYG7
1	8033020	-	AT1G22710	AT1G22710.1	137	AAACC	8	65	0.123077	SUC2
1	8032494	-	AT1G22710	AT1G22710.1	663	GGACC	17	91	0.186813	SUC2
1	8032105	-	AT1G22710	AT1G22710.1	1052	AAACT	17	109	0.155963	SUC2
1	8031822	-	AT1G22710	AT1G22710.1	1335	AAACA	35	119	0.294118	SUC2
1	8031782	-	AT1G22710	AT1G22710.1	1375	AAACA	32	121	0.264463	SUC2
1	8030871	-	AT1G22710	AT1G22710.1	1765	AAACA	27	149	0.181208	SUC2
1	8030821	-	AT1G22710	AT1G22710.1	1815	AAACT	44	149	0.295302	SUC2
1	8030791	-	AT1G22710	AT1G22710.1	1845	AAACC	19	141	0.134752	SUC2
1	8068612	+	AT1G22780	AT1G22780.1	300	GAACT	61	289	0.211073	RPS18C
1	8069116	+	AT1G22780	AT1G22780.1	538	AAACC	109	304	0.358553	RPS18C
1	8069299	+	AT1G22780	AT1G22780.1	721	AAACT	7	60	0.116667	RPS18C
1	8079491	+	AT1G22840	AT1G22840.1	205	AAACA	57	250	0.228	CYTC-1
1	8080377	+	AT1G22840	AT1G22840.1	533	AAACT	100	282	0.35461	CYTC-1
1	8082679	-	AT1G22850	AT1G22850.1	204	AAACC	9	68	0.132353	gene_source
1	8082016	-	AT1G22850	AT1G22850.1	649	GAACT	12	85	0.141176	gene_source
1	8081853	-	AT1G22850	AT1G22850.1	722	AGACA	11	87	0.126437	gene_source
1	8080667	-	AT1G22850	AT1G22850.1	1105	AAACA	21	97	0.216495	gene_source
1	8103229	+	AT1G22890	AT1G22890.1	346	AAACA	37	272	0.136029	gene_source
1	8222277	+	AT1G23190	AT1G23190.1	870	GAACT	14	62	0.225806	PGM3
1	8222306	+	AT1G23190	AT1G23190.1	899	GAACT	10	64	0.15625	PGM3
1	8222508	+	AT1G23190	AT1G23190.1	1008	GAACC	11	68	0.161765	PGM3
1	8223277	+	AT1G23190	AT1G23190.1	1413	AAACT	16	82	0.195122	PGM3
1	8223294	+	AT1G23190	AT1G23190.1	1430	AGACA	13	83	0.156627	PGM3
1	8224211	+	AT1G23190	AT1G23190.1	1915	AAACC	17	111	0.153153	PGM3
1	8257701	-	AT1G23260	AT1G23260.1	415	AAACA	6	52	0.115385	UEV1A
1	8257572	-	AT1G23260	AT1G23260.1	452	GAACC	11	54	0.203704	UEV1A
1	8257519	-	AT1G23260	AT1G23260.1	505	GGACA	6	55	0.109091	UEV1A
1	8257152	-	AT1G23260	AT1G23260.1	686	AAACA	14	59	0.237288	UEV1A
1	8263495	+	AT1G23290	AT1G23290.1	571	GAACT	27	214	0.126168	RPL27AB
1	8271694	-	AT1G23310	AT1G23310.1	328	GAACC	140	435	0.321839	GGAT1
1	8271671	-	AT1G23310	AT1G23310.1	351	AGACT	71	619	0.114701	GGAT1
1	8271335	-	AT1G23310	AT1G23310.1	419	GAACA	80	647	0.123648	GGAT1
1	8271310	-	AT1G23310	AT1G23310.1	444	AGACT	121	655	0.184733	GGAT1
1	8270742	-	AT1G23310	AT1G23310.1	694	AAACA	186	710	0.261972	GGAT1
1	8270193	-	AT1G23310	AT1G23310.1	990	AAACT	114	802	0.142145	GGAT1
1	8269909	-	AT1G23310	AT1G23310.1	1188	GAACA	113	858	0.131702	GGAT1
1	8268627	-	AT1G23310	AT1G23310.1	1963	AAACC	144	830	0.173494	GGAT1
1	8268587	-	AT1G23310	AT1G23310.1	2003	AAACT	88	546	0.161172	GGAT1
1	8310566	-	AT1G23390	AT1G23390.1	351	AGACA	11	92	0.119565	gene_source
1	8310491	-	AT1G23390	AT1G23390.1	426	GAACC	10	95	0.105263	gene_source
1	8310456	-	AT1G23390	AT1G23390.1	461	AAACC	19	96	0.197917	gene_source
1	8337322	+	AT1G23490	AT1G23490.1	318	AGACC	84	422	0.199052	ARF2-A
1	8338428	+	AT1G23490	AT1G23490.1	828	AAACA	83	551	0.150635	ARF2-A
1	8338533	+	AT1G23490	AT1G23490.1	933	AAACT	70	503	0.139165	ARF2-A
1	8338559	+	AT1G23490	AT1G23490.1	959	AAACT	76	470	0.161702	ARF2-A
1	8386071	+	AT1G23710	AT1G23710.1	884	AAACT	17	156	0.108974	gene_source
1	8386169	+	AT1G23710	AT1G23710.1	982	AAACA	17	163	0.104294	gene_source
1	8386448	+	AT1G23710	AT1G23710.1	1261	AAACC	19	113	0.168142	gene_source
1	8399518	-	AT1G23740	AT1G23740.1	319	AAACA	24	102	0.235294	AOR
1	8398285	-	AT1G23740	AT1G23740.1	1301	GAACC	25	142	0.176056	AOR
1	8422193	+	AT1G23820	AT1G23820.2	790	AAACC	18	139	0.129496	SPDSYN1
1	8422502	+	AT1G23820	AT1G23820.2	1019	AAACA	38	158	0.240506	SPDSYN1
1	8422738	+	AT1G23820	AT1G23820.2	1168	AAACT	22	166	0.13253	SPDSYN1
1	8478854	-	AT1G23960	AT1G23960.1	849	AAACT	8	50	0.16	gene_source
1	8478533	-	AT1G23960	AT1G23960.1	1170	AAACT	8	56	0.142857	gene_source
1	8500699	-	AT1G24020	AT1G24020.1	506	GAACT	41	370	0.110811	MLP423
1	8500664	-	AT1G24020	AT1G24020.1	541	AAACT	73	369	0.197832	MLP423
1	8500645	-	AT1G24020	AT1G24020.1	560	GAACC	62	365	0.169863	MLP423
1	8500573	-	AT1G24020	AT1G24020.1	632	GAACC	31	245	0.126531	MLP423
1	8507353	+	AT1G24050	AT1G24050.1	280	GAACA	8	75	0.106667	gene_source
1	8507406	+	AT1G24050	AT1G24050.1	333	AAACT	12	77	0.155844	gene_source
1	8508737	+	AT1G24050	AT1G24050.1	954	AAACT	16	84	0.190476	gene_source
1	8508755	+	AT1G24050	AT1G24050.1	972	GAACT	25	64	0.390625	gene_source
1	8527001	-	AT1G24100	AT1G24100.1	87	AAACA	10	54	0.185185	UGT74B1
1	8526831	-	AT1G24100	AT1G24100.1	257	GAACC	7	64	0.109375	UGT74B1
1	8526737	-	AT1G24100	AT1G24100.1	351	AAACC	11	68	0.161765	UGT74B1
1	8526630	-	AT1G24100	AT1G24100.1	458	GAACT	22	71	0.309859	UGT74B1
1	8526013	-	AT1G24100	AT1G24100.1	994	GAACT	9	89	0.101124	UGT74B1
1	8525857	-	AT1G24100	AT1G24100.1	1150	GAACT	11	88	0.125	UGT74B1
1	8537057	-	AT1G24140	AT1G24140.1	724	AAACT	10	71	0.140845	3MMP
1	8537041	-	AT1G24140	AT1G24140.1	740	AAACT	8	74	0.108108	3MMP
1	8536938	-	AT1G24140	AT1G24140.1	843	AAACA	8	77	0.103896	3MMP
1	8536815	-	AT1G24140	AT1G24140.1	966	AAACA	11	80	0.1375	3MMP
1	8541135	+	AT1G24145	AT1G24145.1	298	GAACA	27	174	0.155172	gene_source
1	8541544	+	AT1G24145	AT1G24145.1	517	AAACA	31	213	0.14554	gene_source
1	8541594	+	AT1G24145	AT1G24145.1	567	AGACA	65	217	0.299539	gene_source
1	8542606	+	AT1G24147	AT1G24147.1	395	AAACT	61	215	0.283721	gene_source
1	8557956	-	AT1G24170	AT1G24170.1	1111	GAACT	22	54	0.407407	GATL8
1	8557920	-	AT1G24170	AT1G24170.1	1147	AGACC	8	57	0.140351	GATL8
1	8560967	-	AT1G24180	AT1G24180.1	1229	AAACA	7	59	0.118644	IAR4
1	8641501	+	AT1G24360	AT1G24360.1	595	AAACA	15	88	0.170455	gene_source
1	8643318	+	AT1G24360	AT1G24360.1	1233	AAACA	15	121	0.123967	gene_source
1	8643335	+	AT1G24360	AT1G24360.1	1250	AGACA	15	121	0.123967	gene_source
1	8643417	+	AT1G24360	AT1G24360.1	1332	AAACT	14	77	0.181818	gene_source
1	8687634	-	AT1G24510	AT1G24510.1	400	AAACT	7	62	0.112903	CCT5
1	8686972	-	AT1G24510	AT1G24510.1	959	AGACA	8	67	0.119403	CCT5
1	8686346	-	AT1G24510	AT1G24510.1	1269	GAACT	8	76	0.105263	CCT5
1	8711464	-	AT1G24575	AT1G24575.1	115	AAACT	38	62	0.612903	gene_source
1	8711173	-	AT1G24575	AT1G24575.1	406	AAACC	17	75	0.226667	gene_source
1	8770582	+	AT1G24800	AT1G24800.1	1072	AGACC	9	51	0.176471	gene_source
1	8770932	+	AT1G24800	AT1G24800.1	1422	GAACC	6	56	0.107143	gene_source
1	8775963	+	AT1G24880	AT1G24880.2	63	AAACA	10	72	0.138889	gene_source
1	8775970	+	AT1G24880	AT1G24880.2	70	AAACT	15	74	0.202703	gene_source
1	8777083	+	AT1G24880	AT1G24880.2	315	GAACT	42	255	0.164706	gene_source
1	8777392	+	AT1G24880	AT1G24880.2	624	AAACA	21	198	0.106061	gene_source
1	8775963	+	AT1G24880	AT1G24880.3	63	AAACA	13	64	0.203125	gene_source
1	8775970	+	AT1G24880	AT1G24880.3	70	AAACT	14	70	0.2	gene_source
1	8776005	+	AT1G24880	AT1G24880.3	105	AAACC	8	74	0.108108	gene_source
1	8777083	+	AT1G24880	AT1G24880.3	315	GAACT	29	190	0.152632	gene_source
1	8778039	+	AT1G24880	AT1G24880.3	704	AAACT	6	59	0.101695	gene_source
1	8839408	-	AT1G25220	AT1G25220.1	202	AAACC	12	70	0.171429	ASB1
1	8838418	-	AT1G25220	AT1G25220.1	449	GAACT	11	83	0.13253	ASB1
1	8837758	-	AT1G25220	AT1G25220.1	721	AAACC	12	88	0.136364	ASB1
1	8855829	-	AT1G25260	AT1G25260.1	46	AAACA	14	71	0.197183	gene_source
1	8854599	-	AT1G25260	AT1G25260.1	561	GAACC	16	100	0.16	gene_source
1	8854561	-	AT1G25260	AT1G25260.1	599	AAACA	22	102	0.215686	gene_source
1	8854008	-	AT1G25260	AT1G25260.1	971	GAACC	15	50	0.3	gene_source
1	8861234	+	AT1G25275	AT1G25275.1	495	AAACA	95	877	0.108324	gene_source
1	8861266	+	AT1G25275	AT1G25275.1	527	GAACC	95	850	0.111765	gene_source
1	8861346	+	AT1G25275	AT1G25275.1	607	GAACC	10	71	0.140845	gene_source
1	8912310	-	AT1G25400	AT1G25400.1	513	AAACA	7	50	0.14	gene_source
1	8911361	-	AT1G25400	AT1G25400.1	1462	GAACA	6	53	0.113208	gene_source
1	8935410	-	AT1G25440	AT1G25440.1	135	AAACT	22	112	0.196429	COL16
1	8935400	-	AT1G25440	AT1G25440.1	145	GGACT	14	117	0.119658	COL16
1	8934421	-	AT1G25440	AT1G25440.1	1124	GAACA	40	181	0.220994	COL16
1	8934392	-	AT1G25440	AT1G25440.1	1153	AAACT	26	183	0.142077	COL16
1	8933873	-	AT1G25440	AT1G25440.1	1580	AAACA	34	218	0.155963	COL16
1	8933743	-	AT1G25440	AT1G25440.1	1710	AAACT	20	111	0.18018	COL16
1	8952691	+	AT1G25490	AT1G25490.1	877	GAACC	7	58	0.12069	PP2AA1
1	8952923	+	AT1G25490	AT1G25490.1	976	GAACT	9	61	0.147541	PP2AA1
1	8953905	+	AT1G25490	AT1G25490.1	1387	GAACT	8	73	0.109589	PP2AA1
1	8954629	+	AT1G25490	AT1G25490.1	1761	AAACA	12	91	0.131868	PP2AA1
1	8976727	+	AT1G25550	AT1G25550.1	402	GAACA	57	123	0.463415	HHO3
1	8982518	-	AT1G25560	AT1G25560.1	797	AAACA	32	116	0.275862	TEM1
1	8982354	-	AT1G25560	AT1G25560.1	961	GAACC	16	121	0.132231	TEM1
1	8982335	-	AT1G25560	AT1G25560.1	980	AAACA	16	121	0.132231	TEM1
1	9027012	-	AT1G26110	AT1G26110.1	640	GAACT	6	57	0.105263	DCP5
1	9026215	-	AT1G26110	AT1G26110.1	1268	AAACA	18	87	0.206897	DCP5
1	9025014	-	AT1G26110	AT1G26110.1	1976	AAACA	28	122	0.229508	DCP5
1	9024807	-	AT1G26110	AT1G26110.1	2044	AGACA	18	124	0.145161	DCP5
1	9024615	-	AT1G26110	AT1G26110.1	2236	AAACT	22	127	0.173228	DCP5
1	9024527	-	AT1G26110	AT1G26110.1	2324	AAACC	25	118	0.211864	DCP5
1	9024495	-	AT1G26110	AT1G26110.1	2356	AAACC	25	118	0.211864	DCP5
1	9024438	-	AT1G26110	AT1G26110.1	2413	AGACT	16	108	0.148148	DCP5
1	9024394	-	AT1G26110	AT1G26110.1	2457	GAACT	27	90	0.3	DCP5
1	9090053	-	AT1G26270	AT1G26270.1	2179	AAACA	12	51	0.235294	PI4KG5
1	9155124	+	AT1G26470	AT1G26470.1	34	AAACC	11	61	0.180328	gene_source
1	9155405	+	AT1G26470	AT1G26470.1	229	AAACT	8	74	0.108108	gene_source
1	9156165	+	AT1G26470	AT1G26470.1	574	AAACC	10	74	0.135135	gene_source
1	9172774	+	AT1G26550	AT1G26550.1	583	AAACA	16	150	0.106667	gene_source
1	9172811	+	AT1G26550	AT1G26550.1	620	AAACT	35	146	0.239726	gene_source
1	9181713	+	AT1G26560	AT1G26560.1	1821	AAACT	6	52	0.115385	BGLU40
1	9206074	+	AT1G26630	AT1G26630.1	275	AAACC	140	1155	0.121212	ELF5A-2
1	9207099	+	AT1G26630	AT1G26630.1	649	AAACA	442	1341	0.329605	ELF5A-2
1	9207188	+	AT1G26630	AT1G26630.1	738	AGACC	232	1333	0.174044	ELF5A-2
1	9207263	+	AT1G26630	AT1G26630.1	813	AAACA	198	1092	0.181319	ELF5A-2
1	9207298	+	AT1G26630	AT1G26630.1	848	AAACC	41	362	0.11326	ELF5A-2
1	9214526	+	AT1G26665	AT1G26665.1	217	GAACA	13	68	0.191176	gene_source
1	9215188	+	AT1G26665	AT1G26665.1	620	AAACA	8	78	0.102564	gene_source
1	9216038	+	AT1G26670	AT1G26670.1	269	AAACA	18	82	0.219512	VTI12
1	9217520	+	AT1G26670	AT1G26670.1	826	AAACC	31	104	0.298077	VTI12
1	9217806	+	AT1G26670	AT1G26670.1	1015	AAACA	31	113	0.274336	VTI12
1	9224284	-	AT1G26690	AT1G26690.1	770	AAACA	17	51	0.333333	gene_source
1	9259803	+	AT1G26770	AT1G26770.1	267	AAACA	14	72	0.194444	ATEXPA10
1	9260246	+	AT1G26770	AT1G26770.1	634	GAACA	13	84	0.154762	ATEXPA10
1	9260836	+	AT1G26770	AT1G26770.1	1062	AAACT	12	101	0.118812	ATEXPA10
1	9260971	+	AT1G26770	AT1G26770.1	1197	AAACT	15	107	0.140187	ATEXPA10
1	9298251	+	AT1G26830	AT1G26830.1	2453	AAACA	13	50	0.26	CUL3A
1	9302883	-	AT1G26850	AT1G26850.1	944	GAACT	7	51	0.137255	gene_source
1	9302241	-	AT1G26850	AT1G26850.1	1414	AAACT	8	61	0.131148	gene_source
1	9301489	-	AT1G26850	AT1G26850.1	1992	GAACC	23	80	0.2875	gene_source
1	9301051	-	AT1G26850	AT1G26850.1	2340	AAACA	24	89	0.269663	gene_source
1	9300984	-	AT1G26850	AT1G26850.1	2407	GAACT	8	72	0.111111	gene_source
1	9301489	-	AT1G26850	AT1G26850.2	2025	GAACC	10	56	0.178571	gene_source
1	9301051	-	AT1G26850	AT1G26850.2	2373	AAACA	7	56	0.125	gene_source
1	9315865	-	AT1G26880	AT1G26880.1	423	AAACC	128	299	0.428094	RPL34A
1	9376061	+	AT1G27000	AT1G27000.1	955	AAACT	7	58	0.12069	gene_source
1	9376264	+	AT1G27000	AT1G27000.1	1026	AAACA	8	58	0.137931	gene_source
1	9376473	+	AT1G27000	AT1G27000.1	1149	AAACT	10	60	0.166667	gene_source
1	9376554	+	AT1G27000	AT1G27000.1	1230	AAACT	11	63	0.174603	gene_source
1	9406217	-	AT1G27090	AT1G27090.1	153	AAACC	6	54	0.111111	gene_source
1	9405969	-	AT1G27090	AT1G27090.1	401	AAACC	11	63	0.174603	gene_source
1	9405962	-	AT1G27090	AT1G27090.1	408	AAACA	31	63	0.492063	gene_source
1	9405816	-	AT1G27090	AT1G27090.1	554	AAACC	11	65	0.169231	gene_source
1	9405443	-	AT1G27090	AT1G27090.1	927	AAACT	12	70	0.171429	gene_source
1	9404144	-	AT1G27090	AT1G27090.1	1431	GAACT	32	94	0.340426	gene_source
1	9404066	-	AT1G27090	AT1G27090.1	1509	AGACC	17	96	0.177083	gene_source
1	9403923	-	AT1G27090	AT1G27090.1	1652	GAACT	34	68	0.5	gene_source
1	9408561	-	AT1G27100	AT1G27100.1	952	AAACA	19	161	0.118012	gene_source
1	9408446	-	AT1G27100	AT1G27100.1	1067	AAACC	17	169	0.100592	gene_source
1	9407760	-	AT1G27100	AT1G27100.1	1651	AAACA	25	217	0.115207	gene_source
1	9407598	-	AT1G27100	AT1G27100.1	1813	GAACA	25	236	0.105932	gene_source
1	9407493	-	AT1G27100	AT1G27100.1	1918	GAACC	26	245	0.106122	gene_source
1	9407394	-	AT1G27100	AT1G27100.1	2017	AGACT	32	235	0.13617	gene_source
1	9407291	-	AT1G27100	AT1G27100.1	2120	GAACA	16	120	0.133333	gene_source
1	9481713	+	AT1G27290	AT1G27290.1	309	AAACC	27	116	0.232759	gene_source
1	9482586	+	AT1G27290	AT1G27290.1	822	AAACA	21	157	0.133758	gene_source
1	9482641	+	AT1G27290	AT1G27290.1	877	GAACA	67	160	0.41875	gene_source
1	9482675	+	AT1G27290	AT1G27290.1	911	AAACA	17	160	0.10625	gene_source
1	9483881	+	AT1G27300	AT1G27300.1	457	AGACA	6	50	0.12	gene_source
1	9483905	+	AT1G27300	AT1G27300.1	481	GAACA	8	50	0.16	gene_source
1	9484073	+	AT1G27300	AT1G27300.1	649	GAACC	9	51	0.176471	gene_source
1	9484658	-	AT1G27310	AT1G27310.1	538	AAACT	32	158	0.202532	NTF2A
1	9484508	-	AT1G27310	AT1G27310.1	688	GAACA	28	168	0.166667	NTF2A
1	9484405	-	AT1G27310	AT1G27310.1	791	GAACC	7	61	0.114754	NTF2A
1	9484383	-	AT1G27310	AT1G27310.1	813	AAACA	15	59	0.254237	NTF2A
1	9493572	+	AT1G27330	AT1G27330.1	268	GAACA	202	492	0.410569	gene_source
1	9493601	+	AT1G27330	AT1G27330.1	297	AGACC	302	504	0.599206	gene_source
1	9497625	+	AT1G27340	AT1G27340.1	1569	AAACA	10	53	0.188679	FBX6
1	9498706	-	AT1G27350	AT1G27350.1	418	AGACC	125	237	0.527426	gene_source
1	9514492	-	AT1G27390	AT1G27390.1	270	GAACT	13	58	0.224138	TOM20-2
1	9513411	-	AT1G27390	AT1G27390.1	829	AAACA	17	65	0.261538	TOM20-2
1	9513200	-	AT1G27390	AT1G27390.1	1040	AAACT	7	54	0.12963	TOM20-2
1	9516016	+	AT1G27400	AT1G27400.1	210	AAACA	32	279	0.114695	RPL17A
1	9516368	+	AT1G27400	AT1G27400.1	478	GAACC	32	308	0.103896	RPL17A
1	9528784	-	AT1G27435	AT1G27435.1	95	GAACT	13	108	0.12037	gene_source
1	9528691	-	AT1G27435	AT1G27435.1	188	AAACC	14	111	0.126126	gene_source
1	9527871	-	AT1G27435	AT1G27435.1	395	GAACC	12	112	0.107143	gene_source
1	9532160	+	AT1G27450	AT1G27450.1	352	AAACC	14	59	0.237288	APT1
1	9533870	+	AT1G27450	AT1G27450.1	1028	AGACA	15	76	0.197368	APT1
1	9533870	+	AT1G27450	AT1G27450.2	1213	AGACA	9	62	0.145161	APT1
1	9533814	+	AT1G27450	AT1G27450.4	650	AAACT	12	104	0.115385	APT1
1	9533870	+	AT1G27450	AT1G27450.4	706	AGACA	19	105	0.180952	APT1
1	9545565	+	AT1G27480	AT1G27480.1	893	AAACA	11	51	0.215686	LCAT1
1	9563412	-	AT1G27530	AT1G27530.1	536	AAACT	11	71	0.15493	gene_source
1	9562701	-	AT1G27530	AT1G27530.1	729	GAACT	9	65	0.138462	gene_source
1	9615300	+	AT1G27650	AT1G27650.1	348	AAACA	10	51	0.196078	U2AF35A
1	9615630	+	AT1G27650	AT1G27650.1	678	AAACA	7	55	0.127273	U2AF35A
1	9615700	+	AT1G27650	AT1G27650.1	748	AAACT	6	56	0.107143	U2AF35A
1	9649028	-	AT1G27730	AT1G27730.1	296	AAACT	103	557	0.184919	ZAT10
1	9648501	-	AT1G27730	AT1G27730.1	823	AAACA	96	777	0.123552	ZAT10
1	9648168	-	AT1G27730	AT1G27730.1	1156	AAACC	41	406	0.100985	ZAT10
1	9672466	-	AT1G27770	AT1G27770.1	2794	GAACC	16	63	0.253968	ACA1
1	9672339	-	AT1G27770	AT1G27770.1	2921	AAACA	8	68	0.117647	ACA1
1	9732426	-	AT1G27930	AT1G27930.1	575	GAACA	16	54	0.296296	gene_source
1	9732409	-	AT1G27930	AT1G27930.1	592	AAACA	8	57	0.140351	gene_source
1	9732375	-	AT1G27930	AT1G27930.1	626	GAACA	12	59	0.20339	gene_source
1	9731697	-	AT1G27930	AT1G27930.1	1304	GAACC	11	83	0.13253	gene_source
1	9833944	-	AT1G28140	AT1G28140.1	410	AGACT	10	67	0.149254	gene_source
1	9833927	-	AT1G28140	AT1G28140.1	427	AAACA	7	67	0.104478	gene_source
1	9832988	-	AT1G28140	AT1G28140.1	1004	GAACA	11	78	0.141026	gene_source
1	9887288	-	AT1G28280	AT1G28280.1	191	AAACC	39	94	0.414894	VQ4
1	9887192	-	AT1G28280	AT1G28280.1	287	AAACA	11	103	0.106796	VQ4
1	9887045	-	AT1G28280	AT1G28280.1	434	AAACA	11	110	0.1	VQ4
1	9886965	-	AT1G28280	AT1G28280.1	514	AAACC	16	116	0.137931	VQ4
1	9886821	-	AT1G28280	AT1G28280.1	658	AAACC	35	124	0.282258	VQ4
1	9890747	-	AT1G28290	AT1G28290.1	269	AAACC	34	159	0.213836	AGP31
1	9890625	-	AT1G28290	AT1G28290.1	391	AAACC	95	173	0.549133	AGP31
1	9890589	-	AT1G28290	AT1G28290.1	427	AAACC	24	173	0.138728	AGP31
1	9890541	-	AT1G28290	AT1G28290.1	475	AAACC	69	176	0.392045	AGP31
1	9890529	-	AT1G28290	AT1G28290.1	487	AAACC	94	177	0.531073	AGP31
1	9890493	-	AT1G28290	AT1G28290.1	523	AAACC	37	180	0.205556	AGP31
1	9890433	-	AT1G28290	AT1G28290.1	583	AAACC	122	186	0.655914	AGP31
1	9890373	-	AT1G28290	AT1G28290.1	643	AAACC	113	192	0.588542	AGP31
1	9890313	-	AT1G28290	AT1G28290.1	703	AAACC	115	201	0.572139	AGP31
1	9890277	-	AT1G28290	AT1G28290.1	739	AAACC	30	209	0.143541	AGP31
1	9889628	-	AT1G28290	AT1G28290.1	955	AAACT	25	224	0.111607	AGP31
1	9889605	-	AT1G28290	AT1G28290.1	978	GAACA	52	225	0.231111	AGP31
1	9934829	-	AT1G28330	AT1G28330.1	350	AAACC	48	361	0.132964	DRM1
1	9934829	-	AT1G28330	AT1G28330.2	347	AAACC	29	185	0.156757	DRM1
1	9956894	-	AT1G28370	AT1G28370.1	67	AAACA	21	115	0.182609	ERF11
1	9956876	-	AT1G28370	AT1G28370.1	85	AAACA	28	125	0.224	ERF11
1	9956635	-	AT1G28370	AT1G28370.1	326	AAACC	18	141	0.12766	ERF11
1	9956894	-	AT1G28370	AT1G28370.2	87	AAACA	13	113	0.115044	ERF11
1	9956876	-	AT1G28370	AT1G28370.2	105	AAACA	24	128	0.1875	ERF11
1	9956635	-	AT1G28370	AT1G28370.2	346	AAACC	32	147	0.217687	ERF11
1	9956388	-	AT1G28370	AT1G28370.2	593	GGACT	22	161	0.136646	ERF11
1	9956355	-	AT1G28370	AT1G28370.2	626	GAACT	22	161	0.136646	ERF11
1	9965517	+	AT1G28380	AT1G28380.1	1544	GAACC	11	74	0.148649	NSL1
1	9965915	+	AT1G28380	AT1G28380.1	1942	AGACA	11	89	0.123596	NSL1
1	9965979	+	AT1G28380	AT1G28380.1	2006	AAACT	10	90	0.111111	NSL1
1	9973612	-	AT1G28400	AT1G28400.1	331	AAACC	18	115	0.156522	gene_source
1	9973574	-	AT1G28400	AT1G28400.1	369	AAACC	14	117	0.119658	gene_source
1	9973318	-	AT1G28400	AT1G28400.1	625	GAACT	20	133	0.150376	gene_source
1	9973058	-	AT1G28400	AT1G28400.1	885	AAACA	28	158	0.177215	gene_source
1	9972955	-	AT1G28400	AT1G28400.1	988	AAACC	26	168	0.154762	gene_source
1	9972850	-	AT1G28400	AT1G28400.1	1093	AAACA	29	184	0.157609	gene_source
1	9972702	-	AT1G28400	AT1G28400.1	1241	AGACT	24	199	0.120603	gene_source
1	9972665	-	AT1G28400	AT1G28400.1	1278	AAACT	33	200	0.165	gene_source
1	9972632	-	AT1G28400	AT1G28400.1	1311	AAACT	46	196	0.234694	gene_source
1	9972587	-	AT1G28400	AT1G28400.1	1356	AAACA	17	164	0.103659	gene_source
1	9972517	-	AT1G28400	AT1G28400.1	1426	GAACT	15	132	0.113636	gene_source
1	10000143	+	AT1G28440	AT1G28440.1	3164	AGACA	8	51	0.156863	HSL1
1	10014059	-	AT1G28480	AT1G28480.1	198	AAACA	10	88	0.113636	GRXC9
1	10046292	-	AT1G28580	AT1G28580.1	261	AAACT	12	102	0.117647	gene_source
1	10046168	-	AT1G28580	AT1G28580.1	385	GAACT	15	104	0.144231	gene_source
1	10045137	-	AT1G28580	AT1G28580.1	897	AAACA	12	114	0.105263	gene_source
1	10045045	-	AT1G28580	AT1G28580.1	989	GAACT	14	116	0.12069	gene_source
1	10052082	-	AT1G28600	AT1G28600.1	697	AAACC	7	57	0.122807	gene_source
1	10051798	-	AT1G28600	AT1G28600.1	848	AAACA	7	61	0.114754	gene_source
1	10051791	-	AT1G28600	AT1G28600.1	855	AAACA	9	62	0.145161	gene_source
1	10051504	-	AT1G28600	AT1G28600.1	1051	AGACC	13	75	0.173333	gene_source
1	10051168	-	AT1G28600	AT1G28600.1	1387	AAACA	9	86	0.104651	gene_source
1	10150928	+	AT1G29070	AT1G29070.1	340	AAACT	59	374	0.157754	RPL34
1	10151230	+	AT1G29070	AT1G29070.1	642	AAACA	40	379	0.105541	RPL34
1	10181334	+	AT1G29150	AT1G29150.1	417	AGACC	20	90	0.222222	RPN6
1	10181434	+	AT1G29150	AT1G29150.1	517	AAACT	11	90	0.122222	RPN6
1	10181534	+	AT1G29150	AT1G29150.1	617	GAACA	14	90	0.155556	RPN6
1	10181739	+	AT1G29150	AT1G29150.1	822	AGACT	17	93	0.182796	RPN6
1	10181755	+	AT1G29150	AT1G29150.1	838	AAACT	24	93	0.258065	RPN6
1	10182055	+	AT1G29150	AT1G29150.1	1138	GGACT	10	100	0.1	RPN6
1	10182396	+	AT1G29150	AT1G29150.1	1479	AGACC	15	113	0.132743	RPN6
1	10182607	+	AT1G29150	AT1G29150.1	1690	AAACT	16	108	0.148148	RPN6
1	10223465	-	AT1G29250	AT1G29250.1	596	AAACT	16	154	0.103896	gene_source
1	10223390	-	AT1G29250	AT1G29250.1	671	AGACA	25	143	0.174825	gene_source
1	10245144	+	AT1G29290	AT1G29290.1	692	AAACT	8	63	0.126984	CEP14
1	10253751	+	AT1G29310	AT1G29310.1	1069	AAACC	7	67	0.104478	gene_source
1	10254289	+	AT1G29310	AT1G29310.1	1352	GAACA	8	76	0.105263	gene_source
1	10264818	+	AT1G29340	AT1G29340.1	776	AAACC	11	50	0.22	PUB17
1	10265409	+	AT1G29340	AT1G29340.1	1367	GAACT	6	59	0.101695	PUB17
1	10266761	+	AT1G29340	AT1G29340.1	2719	GAACA	14	52	0.269231	PUB17
1	10268840	-	AT1G29350	AT1G29350.1	2625	AAACC	9	50	0.18	gene_source
1	10287825	-	AT1G29390	AT1G29390.1	80	AAACC	7	57	0.122807	COR413IM2
1	10286568	-	AT1G29390	AT1G29390.1	548	AAACA	12	66	0.181818	COR413IM2
1	10286351	-	AT1G29390	AT1G29390.1	765	AGACT	10	68	0.147059	COR413IM2
1	10311498	-	AT1G29470	AT1G29470.1	1927	GAACT	5	50	0.1	gene_source
1	10311128	-	AT1G29470	AT1G29470.1	2208	AGACC	10	60	0.166667	gene_source
1	10310607	-	AT1G29470	AT1G29470.1	2554	AGACC	16	63	0.253968	gene_source
1	10310597	-	AT1G29470	AT1G29470.1	2564	GAACT	17	62	0.274194	gene_source
1	10372088	+	AT1G29660	AT1G29660.1	414	AAACA	15	139	0.107914	gene_source
1	10372180	+	AT1G29660	AT1G29660.1	506	GAACC	39	145	0.268966	gene_source
1	10373201	+	AT1G29660	AT1G29660.1	1068	AAACA	46	210	0.219048	gene_source
1	10373474	+	AT1G29660	AT1G29660.1	1225	GAACC	74	231	0.320346	gene_source
1	10373488	+	AT1G29660	AT1G29660.1	1239	GAACC	29	231	0.125541	gene_source
1	10375976	+	AT1G29670	AT1G29670.1	223	AAACA	28	244	0.114754	gene_source
1	10376463	+	AT1G29670	AT1G29670.1	493	GAACT	53	267	0.198502	gene_source
1	10377252	+	AT1G29670	AT1G29670.1	811	AGACC	42	314	0.133758	gene_source
1	10377827	+	AT1G29670	AT1G29670.1	1291	AAACA	8	76	0.105263	gene_source
1	10379592	-	AT1G29690	AT1G29690.1	1696	AAACT	6	50	0.12	CAD1
1	10379542	-	AT1G29690	AT1G29690.1	1746	GGACC	6	50	0.12	CAD1
1	10379508	-	AT1G29690	AT1G29690.1	1780	GAACC	6	50	0.12	CAD1
1	10379451	-	AT1G29690	AT1G29690.1	1837	AAACT	19	51	0.372549	CAD1
1	10449441	+	AT1G29850	AT1G29850.1	837	GAACA	7	52	0.134615	gene_source
1	10449449	+	AT1G29850	AT1G29850.1	845	AAACA	9	54	0.166667	gene_source
1	10470481	+	AT1G29900	AT1G29900.1	2277	GAACT	6	54	0.111111	CARB
1	10470920	+	AT1G29900	AT1G29900.1	2716	AGACT	15	66	0.227273	CARB
1	10471146	+	AT1G29900	AT1G29900.1	2942	AAACT	7	68	0.102941	CARB
1	10471161	+	AT1G29900	AT1G29900.1	2957	GGACC	8	68	0.117647	CARB
1	10471385	+	AT1G29900	AT1G29900.1	3181	AAACA	15	74	0.202703	CARB
1	10471721	+	AT1G29900	AT1G29900.1	3517	AGACC	12	90	0.133333	CARB
1	10472014	+	AT1G29900	AT1G29900.1	3810	GAACT	42	100	0.42	CARB
1	10473261	-	AT1G29910	AT1G29910.1	242	AAACA	455	4304	0.105716	LHCB1.1
1	10473191	-	AT1G29910	AT1G29910.1	312	GAACC	511	4737	0.107874	LHCB1.1
1	10472801	-	AT1G29910	AT1G29910.1	702	AAACC	733	5467	0.134077	LHCB1.1
1	10472383	-	AT1G29910	AT1G29910.1	1120	AGACA	837	6285	0.133174	LHCB1.1
1	10475447	-	AT1G29920	AT1G29920.1	523	AAACC	173	1253	0.138069	LHCB1.1
1	10478002	+	AT1G29930	AT1G29930.1	118	AAACC	9	64	0.140625	LHCB1.3
1	10478516	+	AT1G29930	AT1G29930.1	632	AAACC	1237	9864	0.125406	LHCB1.3
1	10498518	-	AT1G29965	AT1G29965.1	566	AGACC	9	52	0.173077	RPL18AA
1	10508792	+	AT1G29990	AT1G29990.1	494	AAACT	13	53	0.245283	PFD6
1	10508854	+	AT1G29990	AT1G29990.1	556	AAACC	13	56	0.232143	PFD6
1	10508981	+	AT1G29990	AT1G29990.1	683	AGACT	16	56	0.285714	PFD6
1	10586403	-	AT1G30120	AT1G30120.1	278	AAACT	11	107	0.102804	PDH-E1
1	10584651	-	AT1G30120	AT1G30120.1	1123	GAACA	23	170	0.135294	PDH-E1
1	10584489	-	AT1G30120	AT1G30120.1	1285	GAACT	62	185	0.335135	PDH-E1
1	10584330	-	AT1G30120	AT1G30120.1	1444	GAACC	36	198	0.181818	PDH-E1
1	10640362	+	AT1G30230	AT1G30230.1	763	GAACC	101	636	0.158805	gene_source
1	10651421	+	AT1G30260	AT1G30260.1	508	GAACC	10	86	0.116279	gene_source
1	10716061	+	AT1G30360	AT1G30360.1	580	AAACC	9	88	0.102273	ERD4
1	10716600	+	AT1G30360	AT1G30360.1	748	AGACA	17	93	0.182796	ERD4
1	10716650	+	AT1G30360	AT1G30360.1	798	GAACT	17	95	0.178947	ERD4
1	10717054	+	AT1G30360	AT1G30360.1	1108	AAACA	13	107	0.121495	ERD4
1	10717281	+	AT1G30360	AT1G30360.1	1238	AAACA	15	111	0.135135	ERD4
1	10718154	+	AT1G30360	AT1G30360.1	2028	AAACC	30	167	0.179641	ERD4
1	10718221	+	AT1G30360	AT1G30360.1	2095	AGACA	21	171	0.122807	ERD4
1	10718631	+	AT1G30360	AT1G30360.1	2417	GAACA	30	207	0.144928	ERD4
1	10718957	+	AT1G30360	AT1G30360.1	2743	AAACA	25	161	0.15528	ERD4
1	10835509	-	AT1G30580	AT1G30580.1	127	AAACC	11	69	0.15942	YchF1
1	10834690	-	AT1G30580	AT1G30580.1	510	AAACA	18	117	0.153846	YchF1
1	10834247	-	AT1G30580	AT1G30580.1	626	AGACC	15	128	0.117188	YchF1
1	10833810	-	AT1G30580	AT1G30580.1	803	AAACA	21	136	0.154412	YchF1
1	10832260	-	AT1G30580	AT1G30580.1	1255	GAACC	22	181	0.121547	YchF1
1	10832021	-	AT1G30580	AT1G30580.1	1298	AAACA	26	185	0.140541	YchF1
1	10831841	-	AT1G30580	AT1G30580.1	1478	AAACA	49	192	0.255208	YchF1
1	10831801	-	AT1G30580	AT1G30580.1	1518	AGACA	19	187	0.101604	YchF1
1	10831752	-	AT1G30580	AT1G30580.1	1567	GAACT	20	129	0.155039	YchF1
1	10859489	-	AT1G30630	AT1G30630.1	552	GAACC	14	99	0.141414	gene_source
1	10859337	-	AT1G30630	AT1G30630.1	620	AAACA	17	101	0.168317	gene_source
1	10858452	-	AT1G30630	AT1G30630.1	1122	AAACA	19	134	0.141791	gene_source
1	10858368	-	AT1G30630	AT1G30630.1	1206	GAACT	18	84	0.214286	gene_source
1	10993383	-	AT1G30880	AT1G30880.1	451	AAACT	43	205	0.209756	gene_source
1	10993377	-	AT1G30880	AT1G30880.1	457	AAACT	41	205	0.2	gene_source
1	10993238	-	AT1G30880	AT1G30880.1	596	AAACC	23	156	0.147436	gene_source
1	11116026	-	AT1G31130	AT1G31130.1	170	AAACT	11	64	0.171875	gene_source
1	11115335	-	AT1G31130	AT1G31130.1	861	GAACC	22	151	0.145695	gene_source
1	11115178	-	AT1G31130	AT1G31130.1	1018	GAACT	17	161	0.10559	gene_source
1	11160485	-	AT1G31230	AT1G31230.1	1777	GAACC	6	51	0.117647	AKHSDH1
1	11159971	-	AT1G31230	AT1G31230.1	2126	GAACA	21	61	0.344262	AKHSDH1
1	11158659	-	AT1G31230	AT1G31230.1	2947	AAACA	9	69	0.130435	AKHSDH1
1	11218851	-	AT1G31340	AT1G31340.1	364	GAACA	11	63	0.174603	RUB1
1	11218732	-	AT1G31340	AT1G31340.1	483	GAACC	10	67	0.149254	RUB1
1	11218146	-	AT1G31340	AT1G31340.1	602	GGACT	7	69	0.101449	RUB1
1	11296180	-	AT1G31550	AT1G31550.1	813	AAACA	12	56	0.214286	gene_source
1	11296088	-	AT1G31550	AT1G31550.1	905	GAACT	7	56	0.125	gene_source
1	11295903	-	AT1G31550	AT1G31550.1	1003	AAACA	9	62	0.145161	gene_source
1	11311135	+	AT1G31580	AT1G31580.1	139	AGACC	23	106	0.216981	ECS1
1	11311392	+	AT1G31580	AT1G31580.1	396	GAACT	971	9492	0.102297	ECS1
1	11410982	-	AT1G31812	AT1G31812.1	563	AAACA	186	531	0.350282	ACBP6
1	11410963	-	AT1G31812	AT1G31812.1	582	AAACT	75	230	0.326087	ACBP6
1	11457226	+	AT1G31910	AT1G31910.1	425	GAACC	31	61	0.508197	PMK
1	11457231	+	AT1G31910	AT1G31910.1	430	GAACC	28	61	0.459016	PMK
1	11457243	+	AT1G31910	AT1G31910.1	442	AAACC	11	61	0.180328	PMK
1	11457305	+	AT1G31910	AT1G31910.1	504	GAACC	17	61	0.278689	PMK
1	11457352	+	AT1G31910	AT1G31910.1	551	GAACT	14	61	0.229508	PMK
1	11459481	+	AT1G31910	AT1G31910.1	1191	AAACT	14	80	0.175	PMK
1	11459697	+	AT1G31910	AT1G31910.1	1244	AAACC	15	86	0.174419	PMK
1	11460753	+	AT1G31910	AT1G31910.1	1887	GAACC	15	103	0.145631	PMK
1	11460839	+	AT1G31910	AT1G31910.1	1973	AAACT	13	106	0.122642	PMK
1	11461107	+	AT1G31910	AT1G31910.1	2151	GAACT	18	120	0.15	PMK
1	11461401	+	AT1G31910	AT1G31910.1	2245	AAACT	13	123	0.105691	PMK
1	11461514	+	AT1G31910	AT1G31910.1	2358	AAACT	29	125	0.232	PMK
1	11461605	+	AT1G31910	AT1G31910.1	2449	GAACC	13	123	0.105691	PMK
1	11461650	+	AT1G31910	AT1G31910.1	2494	AAACA	37	124	0.298387	PMK
1	11461721	+	AT1G31910	AT1G31910.1	2565	AGACT	19	125	0.152	PMK
1	11481517	+	AT1G31970	AT1G31970.1	1150	AGACT	9	50	0.18	RH5
1	11481790	+	AT1G31970	AT1G31970.1	1258	GAACA	6	55	0.109091	RH5
1	11481979	+	AT1G31970	AT1G31970.1	1354	AAACA	6	58	0.103448	RH5
1	11482197	+	AT1G31970	AT1G31970.1	1477	AAACT	10	60	0.166667	RH5
1	11482422	+	AT1G31970	AT1G31970.1	1598	GAACT	7	63	0.111111	RH5
1	11482756	+	AT1G31970	AT1G31970.1	1821	GGACA	12	66	0.181818	RH5
1	11482764	+	AT1G31970	AT1G31970.1	1829	AAACC	10	66	0.151515	RH5
1	11482815	+	AT1G31970	AT1G31970.1	1880	AAACA	10	59	0.169492	RH5
1	11529642	+	AT1G32050	AT1G32050.1	509	AAACT	41	167	0.245509	SCAMP4
1	11532608	+	AT1G32060	AT1G32060.1	410	AAACA	59	512	0.115234	PRK
1	11532742	+	AT1G32060	AT1G32060.1	544	AAACA	92	638	0.144201	PRK
1	11534277	+	AT1G32060	AT1G32060.1	1528	AAACA	101	1010	0.1	PRK
1	11535820	-	AT1G32070	AT1G32070.1	361	GAACC	25	51	0.490196	NSI
1	11535540	-	AT1G32070	AT1G32070.1	553	AAACT	10	52	0.192308	NSI
1	11534909	-	AT1G32070	AT1G32070.1	864	GAACT	9	55	0.163636	NSI
1	11539698	-	AT1G32080	AT1G32080.1	199	GAACC	21	97	0.216495	PLGG1
1	11539554	-	AT1G32080	AT1G32080.1	343	GAACT	11	109	0.100917	PLGG1
1	11538747	-	AT1G32080	AT1G32080.1	939	GAACT	24	134	0.179104	PLGG1
1	11538287	-	AT1G32080	AT1G32080.1	1211	AAACA	25	165	0.151515	PLGG1
1	11560088	-	AT1G32130	AT1G32130.1	1158	AAACT	5	50	0.1	IWS1
1	11559889	-	AT1G32130	AT1G32130.1	1280	AGACC	19	56	0.339286	IWS1
1	11559214	-	AT1G32130	AT1G32130.1	1554	GAACA	14	74	0.189189	IWS1
1	11558948	-	AT1G32130	AT1G32130.1	1820	AAACA	13	78	0.166667	IWS1
1	11605930	-	AT1G32210	AT1G32210.1	679	AAACT	15	116	0.12931	DAD1
1	11605870	-	AT1G32210	AT1G32210.1	739	GGACC	8	55	0.145455	DAD1
1	11609201	+	AT1G32220	AT1G32220.1	769	GAACT	10	52	0.192308	gene_source
1	11613851	+	AT1G32230	AT1G32230.2	1140	AGACA	5	50	0.1	RCD1
1	11613871	+	AT1G32230	AT1G32230.2	1160	AAACC	10	50	0.2	RCD1
1	11614002	+	AT1G32230	AT1G32230.2	1291	AAACT	11	50	0.22	RCD1
1	11614036	+	AT1G32230	AT1G32230.2	1325	AGACA	5	50	0.1	RCD1
1	11614535	+	AT1G32230	AT1G32230.2	1824	AGACT	7	52	0.134615	RCD1
1	11615430	+	AT1G32230	AT1G32230.2	2193	AAACA	7	52	0.134615	RCD1
1	11615679	+	AT1G32230	AT1G32230.2	2359	AAACT	6	55	0.109091	RCD1
1	11615866	+	AT1G32230	AT1G32230.2	2454	AGACC	11	57	0.192982	RCD1
1	11615993	+	AT1G32230	AT1G32230.2	2581	AGACT	11	59	0.186441	RCD1
1	11690884	-	AT1G32400	AT1G32400.1	296	AAACA	8	76	0.105263	TOM2A
1	11690051	-	AT1G32400	AT1G32400.1	729	GAACT	16	76	0.210526	TOM2A
1	11738864	+	AT1G32460	AT1G32460.1	197	GAACA	18	98	0.183673	gene_source
1	11739563	-	AT1G32470	AT1G32470.1	570	AAACC	85	631	0.134707	GDH3
1	11739430	-	AT1G32470	AT1G32470.1	703	AAACA	107	643	0.166407	GDH3
1	11750543	-	AT1G32500	AT1G32500.1	1236	AGACC	22	51	0.431373	ABCI7
1	11750334	-	AT1G32500	AT1G32500.1	1381	AAACC	24	58	0.413793	ABCI7
1	11750310	-	AT1G32500	AT1G32500.1	1405	AAACC	10	59	0.169492	ABCI7
1	11749958	-	AT1G32500	AT1G32500.1	1757	AAACT	8	63	0.126984	ABCI7
1	11773496	-	AT1G32550	AT1G32550.1	446	GAACA	8	77	0.103896	FdC1
1	11773131	-	AT1G32550	AT1G32550.1	552	GAACT	8	78	0.102564	FdC1
1	11772617	-	AT1G32550	AT1G32550.1	616	AAACA	10	79	0.126582	FdC1
1	11771990	-	AT1G32550	AT1G32550.1	702	GAACT	13	79	0.164557	FdC1
1	11771948	-	AT1G32550	AT1G32550.1	744	AAACT	9	80	0.1125	FdC1
1	11771933	-	AT1G32550	AT1G32550.1	759	AGACT	13	79	0.164557	FdC1
1	11784117	+	AT1G32580	AT1G32580.1	575	AAACC	6	53	0.113208	MORF5
1	11784664	+	AT1G32580	AT1G32580.1	1032	AAACA	12	74	0.162162	MORF5
1	11785376	+	AT1G32580	AT1G32580.1	1201	AAACC	8	71	0.112676	MORF5
1	11785574	+	AT1G32580	AT1G32580.1	1399	AAACT	10	50	0.2	MORF5
1	11800038	-	AT1G32640	AT1G32640.1	1370	GAACC	12	61	0.196721	MYC2
1	11799559	-	AT1G32640	AT1G32640.1	1849	AAACC	11	73	0.150685	MYC2
1	11799404	-	AT1G32640	AT1G32640.1	2004	AAACA	8	76	0.105263	MYC2
1	11799357	-	AT1G32640	AT1G32640.1	2051	AAACT	11	77	0.142857	MYC2
1	11827514	+	AT1G32700	AT1G32700.1	156	AAACT	10	81	0.123457	gene_source
1	11828388	+	AT1G32700	AT1G32700.1	544	AGACC	9	89	0.101124	gene_source
1	11877173	-	AT1G32790	AT1G32790.1	377	AGACT	6	54	0.111111	CID11
1	11877058	-	AT1G32790	AT1G32790.1	492	GAACC	6	56	0.107143	CID11
1	11876868	-	AT1G32790	AT1G32790.1	682	AAACA	13	66	0.19697	CID11
1	11875105	-	AT1G32790	AT1G32790.1	1507	AAACA	18	87	0.206897	CID11
1	11875091	-	AT1G32790	AT1G32790.1	1521	AGACA	10	87	0.114943	CID11
1	11928840	+	AT1G32920	AT1G32920.1	84	AAACA	179	1098	0.163024	gene_source
1	11928999	+	AT1G32920	AT1G32920.1	243	AAACC	150	1254	0.119617	gene_source
1	11931292	+	AT1G32928	AT1G32928.1	144	AAACC	19	145	0.131034	gene_source
1	11947448	+	AT1G32960	AT1G32960.1	1624	AAACT	9	53	0.169811	SBT3.3
1	11947667	+	AT1G32960	AT1G32960.1	1761	GAACA	6	58	0.103448	SBT3.3
1	11948083	+	AT1G32960	AT1G32960.1	2089	AAACC	9	72	0.125	SBT3.3
1	11948410	+	AT1G32960	AT1G32960.1	2416	AAACT	18	89	0.202247	SBT3.3
1	11955892	+	AT1G32990	AT1G32990.1	237	AAACT	41	222	0.184685	RPL11
1	11955961	+	AT1G32990	AT1G32990.1	306	AAACA	55	229	0.240175	RPL11
1	11956550	+	AT1G32990	AT1G32990.1	592	AGACC	44	276	0.15942	RPL11
1	11967684	+	AT1G33040	AT1G33040.1	742	GAACT	25	100	0.25	NACA5
1	11967769	+	AT1G33040	AT1G33040.1	827	GAACA	19	85	0.223529	NACA5
1	12008596	+	AT1G33110	AT1G33110.1	1693	AAACC	7	56	0.125	DTX21
1	12011208	+	AT1G33120	AT1G33120.1	330	GAACC	74	455	0.162637	RPL9B
1	12012311	+	AT1G33120	AT1G33120.1	780	AAACC	69	487	0.141684	RPL9B
1	12023582	+	AT1G33140	AT1G33140.1	358	GAACC	99	642	0.154206	RPL9B
1	12171824	+	AT1G33560	AT1G33560.1	2634	GAACT	6	58	0.103448	ADR1
1	12178327	+	AT1G33590	AT1G33590.1	626	AAACT	6	50	0.12	gene_source
1	12178352	+	AT1G33590	AT1G33590.1	651	GAACT	8	51	0.156863	gene_source
1	12178424	+	AT1G33590	AT1G33590.1	723	GAACC	6	53	0.113208	gene_source
1	12178561	+	AT1G33590	AT1G33590.1	860	AAACT	8	61	0.131148	gene_source
1	12178581	+	AT1G33590	AT1G33590.1	880	AAACT	14	64	0.21875	gene_source
1	12178955	+	AT1G33590	AT1G33590.1	1254	AAACA	13	78	0.166667	gene_source
1	12179058	+	AT1G33590	AT1G33590.1	1357	GAACT	11	84	0.130952	gene_source
1	12178084	+	AT1G33590	AT1G33590.2	412	AAACT	6	52	0.115385	gene_source
1	12178125	+	AT1G33590	AT1G33590.2	453	GAACA	10	52	0.192308	gene_source
1	12178352	+	AT1G33590	AT1G33590.2	680	GAACT	17	60	0.283333	gene_source
1	12178883	+	AT1G33590	AT1G33590.2	1211	AAACA	10	78	0.128205	gene_source
1	12178955	+	AT1G33590	AT1G33590.2	1283	AAACA	17	81	0.209877	gene_source
1	12178424	+	AT1G33590	AT1G33590.3	742	GAACC	11	52	0.211538	gene_source
1	12178883	+	AT1G33590	AT1G33590.3	1201	AAACA	8	73	0.109589	gene_source
1	12178955	+	AT1G33590	AT1G33590.3	1273	AAACA	19	75	0.253333	gene_source
1	12179095	+	AT1G33590	AT1G33590.3	1413	GGACT	9	84	0.107143	gene_source
1	12181113	+	AT1G33600	AT1G33600.1	631	AAACA	15	91	0.164835	gene_source
1	12181162	+	AT1G33600	AT1G33600.1	680	AAACA	12	92	0.130435	gene_source
1	12181237	+	AT1G33600	AT1G33600.1	755	GAACT	13	92	0.141304	gene_source
1	12181663	+	AT1G33600	AT1G33600.1	1181	AAACT	20	115	0.173913	gene_source
1	12182086	+	AT1G33600	AT1G33600.1	1604	AAACT	31	150	0.206667	gene_source
1	12190262	+	AT1G33610	AT1G33610.1	1585	GAACT	11	61	0.180328	gene_source
1	12190357	+	AT1G33610	AT1G33610.1	1680	GAACT	23	61	0.377049	gene_source
1	12347571	+	AT1G33960	AT1G33960.1	690	AAACC	7	56	0.125	AIG1
1	12347609	+	AT1G33960	AT1G33960.1	728	GAACT	24	57	0.421053	AIG1
1	12347618	+	AT1G33960	AT1G33960.1	737	AAACT	8	57	0.140351	AIG1
1	12348275	+	AT1G33960	AT1G33960.1	1215	GAACA	11	92	0.119565	AIG1
1	12346640	+	AT1G33960	AT1G33960.2	242	AGACC	12	65	0.184615	AIG1
1	12347609	+	AT1G33960	AT1G33960.2	822	GAACT	25	95	0.263158	AIG1
1	12348242	+	AT1G33960	AT1G33960.2	1276	GAACC	34	133	0.255639	AIG1
1	12348254	+	AT1G33960	AT1G33960.2	1288	AGACT	25	133	0.18797	AIG1
1	12350497	-	AT1G33970	AT1G33970.4	482	AAACT	6	50	0.12	IAN9
1	12350230	-	AT1G33970	AT1G33970.4	674	AGACT	7	51	0.137255	IAN9
1	12350162	-	AT1G33970	AT1G33970.4	742	AAACA	15	51	0.294118	IAN9
1	12349801	-	AT1G33970	AT1G33970.4	945	AGACA	5	50	0.1	IAN9
1	12349650	-	AT1G33970	AT1G33970.4	1096	GAACT	15	51	0.294118	IAN9
1	12357788	+	AT1G33990	AT1G33990.1	1293	GAACA	14	103	0.135922	MES14
1	12357956	+	AT1G33990	AT1G33990.1	1461	AAACA	11	94	0.117021	MES14
1	12358747	-	AT1G34000	AT1G34000.1	220	AGACC	19	163	0.116564	OHP2
1	12358573	-	AT1G34000	AT1G34000.1	394	AAACA	25	179	0.139665	OHP2
1	12358126	-	AT1G34000	AT1G34000.1	608	AGACA	30	190	0.157895	OHP2
1	12453930	+	AT1G34190	AT1G34190.1	2014	GAACT	8	63	0.126984	NAC017
1	12552353	+	AT1G34370	AT1G34370.1	1643	GAACT	7	53	0.132075	STOP1
1	12589887	-	AT1G34430	AT1G34430.1	337	AAACT	6	51	0.117647	EMB3003
1	12587937	-	AT1G34430	AT1G34430.1	1627	GAACA	9	82	0.109756	EMB3003
1	12587918	-	AT1G34430	AT1G34430.1	1646	AAACA	16	55	0.290909	EMB3003
1	12852639	+	AT1G35140	AT1G35140.1	657	AAACT	17	141	0.120567	EXL1
1	12852726	+	AT1G35140	AT1G35140.1	744	AAACA	17	153	0.111111	EXL1
1	12852992	+	AT1G35140	AT1G35140.1	1010	AAACA	24	165	0.145455	EXL1
1	12867398	+	AT1G35160	AT1G35160.1	318	GAACT	24	134	0.179104	GF14
1	12867491	+	AT1G35160	AT1G35160.1	411	GAACA	44	141	0.312057	GF14
1	12867611	+	AT1G35160	AT1G35160.1	531	AGACT	17	148	0.114865	GF14
1	12868739	+	AT1G35160	AT1G35160.1	1212	AAACT	23	134	0.171642	GF14
1	12897271	-	AT1G35210	AT1G35210.1	405	AGACA	44	151	0.291391	gene_source
1	12897196	-	AT1G35210	AT1G35210.1	480	AGACC	32	154	0.207792	gene_source
1	12896691	-	AT1G35210	AT1G35210.1	985	GAACA	31	98	0.316327	gene_source
1	12917162	+	AT1G35230	AT1G35230.1	93	AAACC	12	51	0.235294	AGP5
1	12917544	+	AT1G35230	AT1G35230.1	475	GAACT	130	229	0.567686	AGP5
1	13026988	+	AT1G35420	AT1G35420.1	572	AAACC	11	74	0.148649	gene_source
1	13027051	+	AT1G35420	AT1G35420.1	635	AGACA	9	75	0.12	gene_source
1	13027222	+	AT1G35420	AT1G35420.1	806	AGACT	19	75	0.253333	gene_source
1	13027389	+	AT1G35420	AT1G35420.1	973	AGACA	20	77	0.25974	gene_source
1	13027510	+	AT1G35420	AT1G35420.1	1094	AAACT	7	53	0.132075	gene_source
1	13079619	+	AT1G35516	AT1G35516.1	829	AGACT	9	61	0.147541	gene_source
1	13124055	-	AT1G35580	AT1G35580.2	912	AGACA	6	57	0.105263	CINV1
1	13123569	-	AT1G35580	AT1G35580.2	1227	AGACT	8	64	0.125	CINV1
1	13123247	-	AT1G35580	AT1G35580.2	1549	GAACA	9	74	0.121622	CINV1
1	13122371	-	AT1G35580	AT1G35580.2	1975	AAACT	10	75	0.133333	CINV1
1	13122359	-	AT1G35580	AT1G35580.2	1987	GGACA	8	64	0.125	CINV1
1	13122353	-	AT1G35580	AT1G35580.2	1993	AGACT	15	56	0.267857	CINV1
1	13158058	+	AT1G35620	AT1G35620.1	1259	GGACC	6	56	0.107143	PDIL5-2
1	13208945	+	AT1G35680	AT1G35680.1	263	GAACC	59	406	0.14532	RPL21
1	13209752	+	AT1G35680	AT1G35680.1	527	AGACA	56	430	0.130233	RPL21
1	13210306	+	AT1G35680	AT1G35680.1	817	GGACC	53	448	0.118304	RPL21
1	13221878	+	AT1G35710	AT1G35710.1	1408	AAACT	6	59	0.101695	gene_source
1	13222380	+	AT1G35710	AT1G35710.1	1910	AAACT	12	78	0.153846	gene_source
1	13222639	+	AT1G35710	AT1G35710.1	2169	AAACA	12	87	0.137931	gene_source
1	13222730	+	AT1G35710	AT1G35710.1	2260	GAACT	17	89	0.191011	gene_source
1	13223147	+	AT1G35710	AT1G35710.1	2677	AAACT	13	114	0.114035	gene_source
1	13223212	+	AT1G35710	AT1G35710.1	2742	AAACA	12	120	0.1	gene_source
1	13223240	+	AT1G35710	AT1G35710.1	2770	AAACA	20	120	0.166667	gene_source
1	13223545	+	AT1G35710	AT1G35710.1	3075	AAACC	18	140	0.128571	gene_source
1	13223752	+	AT1G35710	AT1G35710.1	3282	AAACA	16	152	0.105263	gene_source
1	13223974	+	AT1G35710	AT1G35710.1	3504	AAACT	20	170	0.117647	gene_source
1	13224182	+	AT1G35710	AT1G35710.1	3628	AAACA	20	191	0.104712	gene_source
1	13224269	+	AT1G35710	AT1G35710.1	3715	GAACC	35	197	0.177665	gene_source
1	13224394	+	AT1G35710	AT1G35710.1	3840	GAACT	33	204	0.161765	gene_source
1	13225367	+	AT1G35720	AT1G35720.1	200	GAACC	105	896	0.117188	ANN1
1	13672900	+	AT1G36320	AT1G36320.1	634	GGACA	15	74	0.202703	gene_source
1	13673505	+	AT1G36320	AT1G36320.1	1007	AGACA	12	83	0.144578	gene_source
1	13673673	+	AT1G36320	AT1G36320.1	1175	AGACT	13	95	0.136842	gene_source
1	13673946	+	AT1G36320	AT1G36320.1	1354	AAACT	16	99	0.161616	gene_source
1	13703264	-	AT1G36390	AT1G36390.1	230	AAACT	11	50	0.22	gene_source
1	13703196	-	AT1G36390	AT1G36390.1	298	AAACA	9	52	0.173077	gene_source
1	13701892	-	AT1G36390	AT1G36390.1	808	AGACC	8	64	0.125	gene_source
1	13899768	-	AT1G36730	AT1G36730.1	728	AAACT	13	109	0.119266	gene_source
1	13899748	-	AT1G36730	AT1G36730.1	748	GAACT	14	109	0.12844	gene_source
1	13899095	-	AT1G36730	AT1G36730.1	1401	AAACA	41	160	0.25625	gene_source
1	13899070	-	AT1G36730	AT1G36730.1	1426	AAACC	74	165	0.448485	gene_source
1	14025116	+	AT1G36980	AT1G36980.1	301	GGACC	15	67	0.223881	gene_source
1	14026217	+	AT1G36980	AT1G36980.1	581	AGACT	15	70	0.214286	gene_source
1	14026884	+	AT1G36980	AT1G36980.2	671	AAACT	9	90	0.1	gene_source
1	14158691	+	AT1G37130	AT1G37130.1	240	AAACC	22	141	0.156028	NIA2
1	14158740	+	AT1G37130	AT1G37130.1	289	AAACC	72	142	0.507042	NIA2
1	14158766	+	AT1G37130	AT1G37130.1	315	AAACC	16	146	0.109589	NIA2
1	14158821	+	AT1G37130	AT1G37130.1	370	AGACA	19	145	0.131034	NIA2
1	14158897	+	AT1G37130	AT1G37130.1	446	GGACC	22	147	0.14966	NIA2
1	14158967	+	AT1G37130	AT1G37130.1	516	AAACA	18	149	0.120805	NIA2
1	14159494	+	AT1G37130	AT1G37130.1	1043	AGACC	29	186	0.155914	NIA2
1	14159887	+	AT1G37130	AT1G37130.1	1250	AAACA	58	223	0.26009	NIA2
1	14160351	+	AT1G37130	AT1G37130.1	1618	AGACT	31	267	0.116105	NIA2
1	14161153	+	AT1G37130	AT1G37130.1	2420	AGACT	39	389	0.100257	NIA2
1	14161284	+	AT1G37130	AT1G37130.1	2551	GAACC	61	422	0.14455	NIA2
1	14161520	+	AT1G37130	AT1G37130.1	2787	GAACA	74	486	0.152263	NIA2
1	14161568	+	AT1G37130	AT1G37130.1	2835	GGACC	135	495	0.272727	NIA2
1	15604832	-	AT1G41830	AT1G41830.1	1117	GAACC	5	50	0.1	SKS6
1	15604701	-	AT1G41830	AT1G41830.1	1168	AAACC	5	50	0.1	SKS6
1	15604616	-	AT1G41830	AT1G41830.1	1253	AAACA	6	51	0.117647	SKS6
1	15604064	-	AT1G41830	AT1G41830.1	1621	AGACA	8	68	0.117647	SKS6
1	15651733	-	AT1G41880	AT1G41880.1	390	AAACC	47	405	0.116049	RPL35AB
1	15651220	-	AT1G41880	AT1G41880.1	536	AAACT	44	417	0.105516	RPL35AB
1	15651180	-	AT1G41880	AT1G41880.1	576	AAACA	118	397	0.297229	RPL35AB
1	15651149	-	AT1G41880	AT1G41880.1	607	GAACT	57	324	0.175926	RPL35AB
1	16126313	+	AT1G42960	AT1G42960.1	274	GAACC	25	174	0.143678	gene_source
1	16126949	+	AT1G42960	AT1G42960.1	496	AAACA	31	197	0.15736	gene_source
1	16128004	+	AT1G42970	AT1G42970.1	483	GAACT	332	1024	0.324219	GAPB
1	16128225	+	AT1G42970	AT1G42970.1	635	AAACT	154	1072	0.143657	GAPB
1	16128271	+	AT1G42970	AT1G42970.1	681	AGACC	129	1095	0.117808	GAPB
1	16129002	+	AT1G42970	AT1G42970.1	1059	GAACA	176	1273	0.138256	GAPB
1	16129069	+	AT1G42970	AT1G42970.1	1126	AAACT	146	1316	0.110942	GAPB
1	16129585	+	AT1G42970	AT1G42970.1	1544	GAACA	201	1437	0.139875	GAPB
1	16129622	+	AT1G42970	AT1G42970.1	1581	AAACA	259	1405	0.184342	GAPB
1	16129720	+	AT1G42970	AT1G42970.1	1679	AGACT	53	521	0.101727	GAPB
1	16136243	-	AT1G42990	AT1G42990.1	711	AAACT	60	322	0.186335	BZIP60
1	16267483	+	AT1G43170	AT1G43170.1	468	AGACA	35	309	0.113269	ARP1
1	16267510	+	AT1G43170	AT1G43170.1	495	AGACA	63	309	0.203883	ARP1
1	16267577	+	AT1G43170	AT1G43170.1	562	GAACA	34	312	0.108974	ARP1
1	16268714	+	AT1G43170	AT1G43170.1	1507	AAACA	70	297	0.23569	ARP1
1	16267510	+	AT1G43170	AT1G43170.2	281	AGACA	16	73	0.219178	ARP1
1	16267577	+	AT1G43170	AT1G43170.2	348	GAACA	9	77	0.116883	ARP1
1	16268587	+	AT1G43170	AT1G43170.2	1166	AGACC	15	139	0.107914	ARP1
1	16268714	+	AT1G43170	AT1G43170.2	1293	AAACA	36	119	0.302521	ARP1
1	16268090	+	AT1G43170	AT1G43170.3	771	AGACT	6	59	0.101695	ARP1
1	16268490	+	AT1G43170	AT1G43170.3	1067	AGACA	9	88	0.102273	ARP1
1	16268714	+	AT1G43170	AT1G43170.3	1291	AAACA	27	81	0.333333	ARP1
1	16399750	-	AT1G43560	AT1G43560.1	131	GAACT	13	127	0.102362	Aty2
1	16398721	-	AT1G43560	AT1G43560.1	362	AAACA	18	144	0.125	Aty2
1	16398365	-	AT1G43560	AT1G43560.1	550	AAACA	41	153	0.267974	Aty2
1	16398340	-	AT1G43560	AT1G43560.1	575	AAACT	16	153	0.104575	Aty2
1	16468753	+	AT1G43670	AT1G43670.1	1166	GAACT	11	86	0.127907	CYFBP
1	16469191	+	AT1G43670	AT1G43670.1	1320	GGACC	18	91	0.197802	CYFBP
1	16469396	+	AT1G43670	AT1G43670.1	1430	GAACC	12	94	0.12766	CYFBP
[truncated: 12,182 more rows]

## Sheet: All_m6A_sites
Chr	genoLoci	strand
Chr1	31236	-
Chr1	31739	-
Chr1	33879	-
[truncated: 68,133 more rows]
